# Supplementary material for: Characterization of the Regulatory Network under Waterlogging Stress in Soybean Roots via Transcriptome Analysis
Source: Plants (Basel). 2024 Sep 10;13(18):2538. doi: 10.3390/plants13182538 (PMC11435190; doi:10.3390/plants13182538)
Supplement: Supplementary file 1 [file plants-13-02538-s001.zip]

Archive with 7 entries (7 files):
- Figure S1_revise.jpg
- Figure S2_2nd rev.png
- Figure S3_2nd rev.jpeg
- Supplementary Table S1_Resubmission_2nd rev.xlsx
- Supplementary Table S2_Resubmission.xlsx
- Supplementary Table S3_Resubmission.XLSX
- Supplementary Table S4_Resubmission.xlsx
