# Supplementary material for: Characterization of the Regulatory Network under Waterlogging Stress in Soybean Roots via Transcriptome Analysis
Source: Plants (Basel). 2024 Sep 10;13(18):2538. doi: 10.3390/plants13182538 (PMC11435190; doi:10.3390/plants13182538)
Supplement: Supplementary file 1 [file plants-13-02538-s001.zip › Supplementary Table S1_Resubmission_2nd rev.xlsx]

## Sheet: Sheet1
Supplementary Table 1. Primer sequences used for qRT-PCR analyses.
Gene name	Sequence (5' to 3')
Glyma18g52780.1 (Act11) F	ATCTTGACTGAGCGTGGTTATTCC
Glyma18g52780.1 (Act11) R	GCTGGTCCTGGCTGTCTCC
Glyma.15G044400 (AP2/ERF) F	AACCCAATTCCCCAGAGCTT
Glyma.15G044400 (AP2/ERF) R	TTGTGTGGTGGGCTACCATT
Glyma.05G110900 (bHLH) F	AGGATACCCTCATGACATAT
Glyma.05G110900 (bHLH) R	AGATCACTTGGGATCAAGCT
Glyma.14G071400 (bZIP) F	ACTAGGGTGAGGCAATGTTT
Glyma.14G071400 (bZIP) R	ACCTGACCTGTCCTAACCTA
Glyma.08G142400 (WRKY) F	TGGGCATTTACACCTCCCTA
Glyma.08G142400 (WRKY) R	TGAACTAGCAAAGGCTGATT
Glyma.17G131900 (AP2/ERF) F	AGAGCATGCAATTTAGGCTT
Glyma.17G131900 (AP2/ERF) R	ACCTAGATAGCTATCTCCTT
Glyma.04G041200 (AP2/ERF) F	TCGACCGATCCTGTTTATGT
Glyma.04G041200 (AP2/ERF) R	TTGCTACTACTGTTCGACAA
Glyma.08G152500 (bHLH) F	CTGACATTTGCCTGGAGTGA
Glyma.08G152500 (bHLH) R	TGCTAAACATGCTAGGTCTT
Glyma.15G180000 (AP2/ERF) F	TTCGGATCGGATCCGGATTT
Glyma.15G180000 (AP2/ERF) R	ATCAGCAGACAACTTTACAA
Glyma.19G213100 (AP2/ERF) F	AGATTCCGGAAAACGTCGTT
Glyma.19G213100 (AP2/ERF) R	AACATCTCCTAAGAGTCTGA
Glyma.17G131800 (AP2/ERF) F	AGCAGTTCAATCTGATAGCA
Glyma.17G131800 (AP2/ERF) R	AGCCATGTCAACCAGCAAAC
Glyma.10G239300 (AP2/ERF) F	ATAACGGGATTGTGGGAATA
Glyma.10G239300 (AP2/ERF) R	AACCAGCGATGATGAAAGTT
Glyma.01G232000 (AP2/ERF) F	TTAGGTGTGGGAGGTTTCAA
Glyma.01G232000 (AP2/ERF) R	CATATTGATGTCTGAGCTTT
Glyma.14G084700 (AP2/ERF) F	TGATACGGTGTAACGTAACA
Glyma.14G084700 (AP2/ERF) R	ACGAACGGAAATTCTTAACT
Glyma.05G211900 (WRKY) F	ACAATGTAGATCTCAGGCCT
Glyma.05G211900 (WRKY) R	ACAGCGTCAACCTCAATGTA
Glyma.01g129700 (bHLH) F	AAAGCATTGACGCGCAAGTG
Glyma.01g129700 (bHLH) R	TCACTTAAGCTTGGGTACGT
Glyma.18g252400 (AP2/ERF) F	TTGCACTCTATTCTGGTGCT
Glyma.18g252400 (AP2/ERF) R	CTTCCGTGGTGGGCAAAAAT
