# Supplementary material for: Characterization of the Regulatory Network under Waterlogging Stress in Soybean Roots via Transcriptome Analysis
Source: Plants (Basel). 2024 Sep 10;13(18):2538. doi: 10.3390/plants13182538 (PMC11435190; doi:10.3390/plants13182538)
Supplement: Supplementary file 1 [file plants-13-02538-s001.zip › Supplementary Table S2_Resubmission.xlsx]

## Sheet: Sheet1
Supplementary Table 2. Gene list and relating RNA-seq data of differentially expressed genes between control and waterlogging stress (WS)
Gene_ID	control_1	control_2	control_3	WS_1	WS_2	WS_3	log2 Fold Change (WS/control)	p_value (WS/control)
Glyma.20G159700	57.7075	57.7984	53.9855	4.02036	4.03427	4.27428	-11.2806	2.96654e-08
Glyma.13G117400	10.9927	10.433	10.9219	4.39499	4.01211	4.0251	-2.37298	1.16937e-05
Glyma.16G009100	12.0121	11.8002	11.3112	4.02278	4.3503	4.16596	-2.54986	2.03528e-06
Glyma.01G096800	11.2358	10.8622	10.3612	4.2326	4.24138	4.09602	-2.36907	2.44654e-05
Glyma.11G020700	9.34336	8.80527	9.07702	4.25567	4.16331	4.16211	-2.01383	0.000232468
Glyma.19G187200	9.41118	9.7001	8.50974	4.06736	4.24016	4.30253	-2.03953	0.000292312
Glyma.01G013900	9.30874	10.5614	9.18583	4.40607	4.04578	4.20405	-2.12286	0.000216648
Glyma.13G222600	15.7788	13.9934	15.3292	4.51213	4.04303	4.12982	-3.18293	5.47729e-05
Glyma.01G083300	12.0877	13.0493	12.2711	4.25249	4.11541	4.32819	-2.67492	6.91047e-06
Glyma.20G117400	9.54276	9.03941	9.58076	4.03431	4.26335	4.44027	-2.05916	3.28128e-05
Glyma.16G200700	11.3822	10.7781	11.0324	4.16406	4.2835	4.34129	-2.39047	8.29182e-05
Glyma.07G272600	11.5536	10.5065	11.4882	4.22503	4.1838	4.40547	-2.40283	0.000605926
Glyma.07G081400	13.2528	12.5631	11.7872	4.36381	4.0691	4.39475	-2.65963	4.9236e-05
Glyma.19G132900	27.6773	27.9063	28.0955	4.26712	4.31016	4.25549	-5.59088	9.20034e-06
Glyma.16G011500	9.87715	11.0144	9.7601	4.08941	4.59163	4.24193	-2.21076	3.96387e-05
Glyma.19G225600	10.7274	10.7249	10.4834	4.14666	4.22383	4.56892	-2.28376	0.00047905
Glyma.06G268600	9.6823	10.1449	9.01381	4.26212	4.25761	4.42683	-2.07327	0.00022905
Glyma.04G058100	9.3611	9.2581	9.08836	4.21345	4.37992	4.3849	-2.00239	1.43209e-06
Glyma.09G238100	13.7292	13.9994	12.7146	4.24228	4.56777	4.1757	-2.83589	3.24827e-06
Glyma.06G003100	17.712	18.6099	18.3544	4.44261	4.12019	4.51367	-3.7071	2.17676e-06
Glyma.04G245000	15.9372	17.874	14.9876	4.2672	4.19697	4.62421	-3.33911	8.13977e-05
Glyma.17G052800	10.1823	10.9034	10.4542	4.0135	4.43195	4.66708	-2.24131	0.000136993
Glyma.17G258500	19.9724	20.3719	18.6875	4.59476	4.30313	4.23168	-3.99186	1.47007e-06
Glyma.01G211900	11.2671	11.3607	11.5868	4.44077	4.44729	4.33359	-2.39802	5.09423e-06
Glyma.05G127000	10.0425	9.40033	10.0151	4.83381	4.35387	4.04549	-2.09081	0.000162715
Glyma.06G286600	13.6865	14.2072	13.262	4.64583	4.19982	4.40293	-2.83328	4.69401e-05
Glyma.05G047800	11.9592	11.9948	11.7501	4.34247	4.50606	4.40377	-2.48573	1.12901e-08
Glyma.09G281800	14.9951	15.8887	13.981	4.13986	4.34684	4.76673	-3.07085	1.05848e-05
Glyma.08G094400	15.095	19.32	17.9829	4.61703	4.3306	4.31597	-3.52294	0.00155997
Glyma.14G054400	44.6022	39.7593	41.2472	4.51417	4.33909	4.43356	-7.95478	0.000156603
Glyma.11G230600	10.5922	9.60801	9.90651	4.5248	4.17288	4.66917	-2.11554	4.50576e-05
Glyma.08G023100	20.1563	20.9964	20.35	4.69651	4.10418	4.57092	-4.08478	0.000213314
Glyma.04G018600	19.6666	18.7355	18.5064	4.10651	4.61057	4.67683	-3.80823	1.39339e-05
Glyma.06G036700	39.2869	43.6804	40.0382	4.64888	4.38602	4.36465	-7.77352	2.17702e-06
Glyma.03G163100	23.0027	24.4067	24.2986	4.60621	4.11955	4.67628	-4.70801	3.5016e-06
Glyma.20G139500	20.3647	17.5437	20.5833	4.94613	4.03987	4.41891	-3.88199	7.39588e-05
Glyma.10G033900	8.14724	10.9728	10.5134	4.62022	4.10433	4.68675	-2.06473	0.0074199
Glyma.19G162400	10.3299	8.93634	9.70467	4.76919	4.23255	4.42236	-2.032	0.000481835
Glyma.20G233100	10.3328	10.74	10.9846	4.39797	4.21941	4.80948	-2.22667	3.61359e-05
Glyma.20G060300	11.5288	11.7474	11.2919	4.17103	4.67923	4.59734	-2.39467	0.000624678
Glyma.08G352200	25.5266	26.0324	24.2182	4.25961	4.47676	4.72621	-4.95048	6.19981e-06
Glyma.06G033000	17.8387	18.8072	16.7194	4.22008	4.53629	4.75661	-3.55809	2.84425e-06
Glyma.10G011100	10.9751	13.2098	11.2994	4.34608	4.81159	4.36354	-2.43511	0.000635648
Glyma.19G239000	30.4306	31.2305	30.2404	4.40059	4.54898	4.60679	-5.85381	2.48218e-08
Glyma.08G148800	10.532	11.2526	10.5535	4.58632	4.55449	4.42764	-2.23302	1.54656e-05
Glyma.05G021700	8.8445	9.93892	10.097	4.65109	4.66864	4.31361	-2.00913	0.000823037
Glyma.08G178900	9.19749	11.4202	10.4691	5.18846	4.06633	4.44304	-2.13093	0.000609903
Glyma.02G214400	10.4163	11.186	11.1146	4.29489	4.86256	4.55176	-2.24114	1.52278e-05
Glyma.19G264200	53.119	53.4727	48.4428	4.34635	4.54311	4.83882	-9.60588	2.85149e-07
Glyma.08G338100	23.1817	23.9549	23.9008	4.69864	4.51181	4.56926	-4.58786	2.15708e-07
Glyma.18G063500	10.5767	11.6855	12.4818	4.72877	4.59865	4.47097	-2.35075	0.00190044
Glyma.18G017200	13.713	14.2178	13.5986	4.84475	4.31402	4.64041	-2.78071	0.000331485
Glyma.19G245400	74.1193	73.8248	75.3322	4.60886	4.32869	4.86219	-13.589	1.95932e-06
Glyma.19G145300	9.66885	10.4598	9.61399	4.36504	4.7507	4.70514	-2.04183	1.0878e-05
Glyma.16G180300	11.6439	11.879	11.6979	5.11862	4.32892	4.38218	-2.38055	0.00200394
Glyma.18G059300	10.213	9.67409	10.214	4.30983	4.78904	4.77209	-2.05966	2.58586e-05
Glyma.05G240500	10.7752	11.7335	10.9537	4.79807	4.02951	5.05386	-2.26691	0.00126109
Glyma.06G300600	9.76467	10.026	9.51586	4.66475	4.62969	4.63501	-2.00433	6.24887e-08
Glyma.15G141900	33.337	34.6478	34.3638	4.1895	5.20845	4.55042	-6.35052	0.000268814
Glyma.16G195600	78.3327	79.5011	72.1769	4.49444	4.76159	4.79857	-13.874	1.08902e-06
Glyma.01G124700	10.8016	10.0457	11.182	5.14645	4.80344	4.10892	-2.16117	0.000394371
Glyma.07G088200	18.5422	19.0756	18.3122	4.37955	4.83026	4.88948	-3.59763	0.0002125
Glyma.15G180000	10.0572	10.2276	9.94233	4.3751	4.88168	4.89459	-2.03986	0.00092725
Glyma.03G232600	26.543	27.853	24.8712	5.0462	4.23038	4.89428	-4.95132	4.19173e-05
Glyma.07G063700	10.0395	10.4379	9.57214	4.72757	4.78528	4.67314	-2.02656	0.000140676
Glyma.18G242900	14.953	15.6861	15.331	4.62468	5.16005	4.41588	-2.99021	0.000200614
Glyma.17G227800	12.2606	13.1642	11.8943	4.96133	5.00732	4.23628	-2.46894	0.000242543
Glyma.15G082400	11.5451	10.4177	10.4323	4.37578	4.77974	5.08922	-2.15976	6.11682e-05
Glyma.09G151400	21.8582	25.1035	20.1574	5.14185	4.09884	5.02413	-4.22037	4.0451e-05
Glyma.13G138300	27.9516	30.667	29.8153	4.82131	4.60637	4.84844	-5.44478	6.31792e-06
Glyma.14G008000	9.57677	10.6604	10.6397	4.58988	5.03675	4.66251	-2.06495	0.000327987
Glyma.14G150000	17.7291	18.2264	16.2817	4.01349	4.91504	5.39229	-3.34968	0.00109458
Glyma.19G180100	16.7698	16.4124	15.7609	4.453	5.50598	4.3909	-3.1383	0.00130754
Glyma.02G234200	25.1465	25.5291	24.288	4.86074	4.50555	5.01338	-4.66567	0.000233721
Glyma.09G010700	17.2316	17.6085	16.9647	4.97463	4.5961	4.83906	-3.29997	0.000196654
Glyma.18G080000	34.5421	33.0119	34.9201	4.24293	5.40171	4.77971	-6.18605	9.92714e-05
Glyma.20G087800	10.8393	9.6821	10.4508	5.06933	4.71192	4.65017	-2.05304	0.000228533
Glyma.04G138600	10.3294	11.2968	9.58569	4.93704	5.01128	4.52659	-2.06511	0.000198374
Glyma.14G056200	12.0204	11.7108	11.1381	4.93679	4.84676	4.78705	-2.27481	3.87718e-05
Glyma.08G022900	11.1999	11.7027	10.609	4.95717	4.82496	4.81632	-2.19006	3.8294e-05
Glyma.01G131500	13.4516	13.5518	12.8063	4.85149	4.74309	5.02413	-2.56199	1.63667e-06
Glyma.14G124800	36.8753	37.7579	36.4682	4.72792	5.22828	4.6712	-6.61057	0.000164218
Glyma.05G109500	31.9867	32.5178	31.0102	5.26045	4.51985	4.84786	-5.74954	0.000315184
Glyma.11G162100	24.8785	26.4693	24.3911	4.69562	5.13889	4.83381	-4.64008	3.32534e-07
Glyma.17G078100	10.8591	11.0531	10.9063	4.74595	5.236	4.70146	-2.14105	0.000433809
Glyma.09G032100	72.0123	75.369	66.6967	4.69172	5.05521	4.94718	-12.4949	3.94094e-06
Glyma.10G070200	38.0351	40.0342	39.4364	4.73677	4.74537	5.24477	-6.94161	4.72237e-06
Glyma.18G222400	10.6609	12.0482	10.381	4.91936	5.23108	4.60476	-2.1457	0.000104389
Glyma.15G131400	19.4843	19.7913	19.0469	4.95429	4.80701	5.01114	-3.62747	7.48408e-05
Glyma.04G176600	11.2721	11.5215	11.15	5.01907	4.76457	5.0122	-2.1937	0.000289848
Glyma.11G236500	32.0629	34.9022	35.9235	5.27557	4.89916	4.62125	-6.10954	2.81014e-06
Glyma.06G162200	17.424	17.961	14.3258	4.91744	4.98016	4.93116	-3.096	0.00237433
Glyma.09G018400	19.4835	21.5188	19.788	4.78698	5.56631	4.50419	-3.7506	0.000165124
Glyma.17G071300	21.9511	22.8621	21.4095	5.05807	4.03732	5.78128	-4.05758	0.00269874
Glyma.16G189500	16.1493	16.3653	15.8471	4.2846	5.84216	4.77274	-3.02793	0.00349355
Glyma.03G183900	12.7351	13.5134	11.6449	4.85874	5.20302	4.83917	-2.40948	0.000225095
Glyma.05G157600	11.4219	11.9515	10.7146	5.12311	4.7674	5.01383	-2.18885	9.95165e-06
Glyma.09G198900	12.8012	12.2801	12.6685	4.914	5.10923	4.88155	-2.40678	6.06231e-05
Glyma.13G358900	10.4433	12.0208	10.7805	4.90411	4.7669	5.25436	-2.13422	0.000156797
Glyma.03G130900	28.1149	29.0233	27.5461	4.94242	4.83437	5.16473	-5.06657	1.02341e-05
Glyma.08G288600	13.2006	14.9012	14.0103	4.4937	5.39026	5.12955	-2.64964	5.86957e-05
Glyma.07G021300	30.6493	28.87	28.6616	4.44394	5.6466	4.92921	-5.22884	0.000214182
Glyma.19G002300	17.8757	18.8697	18.7049	4.90601	5.22962	4.88877	-3.41165	1.5326e-06
Glyma.04G071800	11.3444	12.2793	12.0047	5.1332	5.03074	4.91392	-2.25868	4.56002e-05
Glyma.03G035200	16.3217	15.0263	15.3745	5.42414	4.95088	4.77801	-2.88666	2.04304e-05
Glyma.01G131800	22.4744	21.9401	22.7864	5.2185	5.1242	4.81881	-4.05217	9.44234e-07
Glyma.16G153400	88.2464	90.6008	85.6395	4.71628	5.35731	5.09385	-15.0424	1.07012e-05
Glyma.03G017000	20.9664	21.3874	19.7157	4.96164	4.73416	5.53914	-3.75188	0.000207257
Glyma.02G177800	20.2711	20.193	19.1606	5.10327	5.1305	5.02715	-3.61261	2.88884e-06
Glyma.10G155200	10.8745	12.2285	10.5451	5.21335	5.13887	4.91731	-2.11817	0.000571483
Glyma.12G112000	34.1282	35.11	31.528	5.27359	4.80158	5.19994	-5.83746	8.90415e-07
Glyma.06G242900	31.6957	30.2389	31.2975	4.96697	4.70407	5.62817	-5.44934	6.2883e-05
Glyma.10G176500	15.8579	15.7881	15.3256	5.41198	4.9291	5.01214	-2.87361	0.000381407
Glyma.08G210800	14.3434	16.5773	16.2966	4.89969	4.94846	5.52144	-2.89566	7.63287e-05
Glyma.03G171500	21.3903	20.9165	20.2976	5.05428	5.22944	5.16998	-3.739	3.07541e-06
Glyma.20G040500	11.2269	11.7855	10.6847	5.52331	5.06411	4.90331	-2.10143	0.000181026
Glyma.03G168900	15.4131	16.2834	16.449	4.88475	5.41138	5.19829	-2.92481	4.35741e-06
Glyma.08G244800	37.3136	40.2566	37.4162	5.25729	5.03272	5.27529	-6.51733	1.64368e-07
Glyma.07G234400	14.5575	16.0049	15.7409	5.02939	4.99603	5.56854	-2.80945	1.11453e-05
Glyma.06G226700	10.7063	11.7375	11.2071	5.04514	5.25055	5.31334	-2.08816	0.00011455
Glyma.18G231400	25.5222	25.3907	27.1244	4.76455	5.37634	5.48091	-4.53718	5.08577e-06
Glyma.12G105000	19.3764	19.0144	19.404	5.26776	5.50081	4.87788	-3.43714	1.40713e-05
Glyma.15G074200	19.853	20.7115	19.1251	5.1147	5.11521	5.45444	-3.54593	2.3411e-06
Glyma.02G248000	89.5929	98.4763	90.4042	4.71101	5.33287	5.66306	-15.3073	1.19599e-05
Glyma.12G238700	35.39	37.4544	35.4126	4.99816	5.17227	5.5676	-6.10014	1.11285e-05
Glyma.08G218100	13.0206	14.0658	13.4355	5.12236	5.27964	5.35527	-2.46579	3.92044e-05
Glyma.16G200600	11.5346	10.7051	10.5898	5.43898	5.35682	5.00269	-2.01872	3.2008e-05
Glyma.20G102200	35.1719	37.1948	35.7964	5.38649	4.92372	5.50914	-6.06305	3.39201e-05
Glyma.19G133000	19.6509	20.4751	18.5892	5.34195	5.43682	5.04127	-3.45049	8.79699e-07
Glyma.08G072300	11.6984	12.8049	11.04	5.27039	5.17432	5.39477	-2.17065	0.000542705
Glyma.07G268800	19.3911	19.3627	18.3107	5.19369	5.73682	4.91645	-3.36042	0.000241723
Glyma.14G181100	16.3535	17.2715	15.9469	5.1684	5.49612	5.2106	-2.93925	6.88001e-07
Glyma.17G155300	13.3949	13.8994	15.8082	5.06501	5.81696	5.01148	-2.58582	0.000232681
Glyma.05G148100	13.6225	14.5143	13.6517	5.12151	5.35609	5.42356	-2.51554	9.72637e-07
Glyma.19G112000	16.0625	15.1759	14.622	5.08416	5.33318	5.49056	-2.74086	9.42477e-06
Glyma.17G175600	14.6839	15.0792	14.6154	4.81209	5.56202	5.59425	-2.65744	0.00118679
Glyma.15G104600	11.7655	12.8623	11.0806	5.23001	5.58199	5.16151	-2.16554	0.000173834
Glyma.02G224000	15.251	16.2632	14.6211	5.22995	5.55857	5.18594	-2.74429	3.8752e-06
Glyma.07G139800	17.7037	18.6172	18.6839	5.36149	5.0168	5.59773	-3.22769	7.38054e-06
Glyma.05G204800	12.9493	13.3035	13.9018	5.03194	5.80463	5.17566	-2.41677	4.09024e-05
Glyma.15G158200	35.9234	36.4479	35.0052	4.94661	5.48368	5.60112	-5.97146	0.000191179
Glyma.20G102700	11.3457	11.4737	11.3299	5.22458	5.47236	5.35168	-2.07279	1.29978e-06
Glyma.17G023000	30.4889	26.4537	26.553	5.29361	5.55624	5.20177	-4.71424	0.000251741
Glyma.15G115100	11.3749	11.9411	11.9429	5.56616	5.36491	5.18195	-2.12069	1.16303e-05
Glyma.17G005300	11.8715	11.1842	11.4537	5.1551	5.76404	5.19528	-2.08724	3.89607e-05
Glyma.13G168400	11.6135	10.5248	10.8507	6.08693	4.92639	5.11317	-2.004	0.00159873
Glyma.08G202600	16.6565	15.8503	16.2646	4.78233	5.72023	5.66204	-2.86532	0.000321159
Glyma.18G293500	14.4124	14.6807	13.8194	5.12113	5.38476	5.67603	-2.5463	0.000143275
Glyma.13G352800	32.4054	34.7016	30.6349	5.42352	5.35695	5.4123	-5.4145	9.26168e-05
Glyma.01G191300	27.5608	29.2623	28.1547	5.70262	5.31537	5.24991	-4.75604	8.55228e-06
Glyma.10G239300	18.2123	17.193	16.8991	5.18301	5.54418	5.54278	-3.03715	2.65042e-06
Glyma.04G102700	12.5198	12.879	12.7348	5.23136	5.40078	5.64528	-2.26748	1.44391e-05
Glyma.10G170900	68.557	76.4123	70.8971	5.32752	5.00699	5.95858	-11.6795	4.95544e-06
Glyma.17G131800	24.3431	22.6637	21.4947	4.81156	6.46335	5.03683	-3.89308	0.000736888
Glyma.15G012000	42.864	45.3544	42.464	5.85276	4.95379	5.53569	-7.12336	0.000168694
Glyma.07G125600	86.8775	93.206	85.8898	4.64972	5.85405	5.93356	-14.1916	0.000166722
Glyma.19G059200	61.4875	64.708	60.949	5.25361	5.58511	5.61508	-10.0383	3.07792e-08
Glyma.09G208300	21.5929	20.7999	20.3845	5.14387	5.71817	5.60546	-3.56599	7.16938e-06
Glyma.11G038300	11.9191	11.7361	12.1443	4.98417	5.57244	5.91243	-2.1225	0.000668244
Glyma.18G255000	11.3407	12.0043	11.1584	5.25799	5.32973	5.88252	-2.04958	0.000262008
Glyma.01G185600	12.6514	11.9599	11.0187	5.5424	5.83989	5.093	-2.10867	8.14792e-05
Glyma.03G189100	11.7622	12.8076	11.6382	5.35306	5.62828	5.52359	-2.13355	0.000143722
Glyma.08G339000	17.0672	18.8244	16.2733	5.93082	4.55103	6.09936	-2.9832	0.00164708
Glyma.19G059000	66.2969	69.9802	65.901	5.54507	5.52601	5.53066	-10.7544	2.71566e-06
Glyma.20G046800	14.4014	15.3483	14.4688	5.75276	5.62567	5.24121	-2.55667	5.75289e-05
Glyma.03G160100	44.0189	42.9869	43.0706	5.59365	5.58	5.47839	-6.95713	9.30318e-08
Glyma.14G085500	15.4001	15.7232	15.9199	5.89593	5.29901	5.4728	-2.69527	9.9786e-05
Glyma.03G056700	18.1326	19.1389	16.7331	5.49273	5.41536	5.7675	-3.05808	2.99372e-05
Glyma.08G175200	28.5715	29.674	27.9534	5.58025	5.70349	5.41278	-4.72035	3.0071e-07
Glyma.20G010000	90.8541	93.683	89.8754	5.18245	5.84696	5.72119	-14.403	6.08798e-05
Glyma.13G352700	21.2784	23.043	20.6869	5.34795	5.60984	5.81193	-3.61848	2.15966e-06
Glyma.13G223400	20.7799	21.8813	21.4785	5.86608	5.34304	5.599	-3.57277	2.16912e-05
Glyma.11G054900	28.9858	28.4293	28.2173	4.05015	6.45212	6.35194	-4.70323	0.00535596
Glyma.09G256000	12.1828	13.1997	13.0753	5.12153	6.01959	5.71458	-2.22536	0.000121317
Glyma.14G222000	16.5541	16.7985	17.3676	5.46215	5.51864	5.96374	-2.8579	4.35473e-06
Glyma.14G215700	17.2133	13.9595	14.2346	5.21765	5.48416	6.28732	-2.56529	0.000358756
Glyma.13G209600	30.8787	27.966	28.0408	5.93044	5.52685	5.53477	-4.68783	4.32928e-06
Glyma.10G166000	13.2701	12.2676	12.0303	4.23528	6.07225	6.69302	-2.17147	0.0139027
Glyma.02G037900	12.3457	13.2051	13.0967	5.13586	6.25739	5.62202	-2.22251	0.000650042
Glyma.19G175400	17.7174	18.797	17.072	5.51806	6.08675	5.41736	-2.99065	2.73227e-05
Glyma.20G210100	18.4831	20.0811	17.509	5.6875	5.9438	5.40002	-3.11977	1.02381e-05
Glyma.15G128800	12.4911	12.6311	11.7878	5.68568	5.85698	5.52424	-2.11447	2.58705e-06
Glyma.10G295200	20.9934	22.9218	20.8174	5.81064	6.07533	5.18497	-3.55936	6.41752e-05
Glyma.03G182400	13.4354	14.1711	13.5454	5.43086	5.81345	5.85563	-2.33896	8.01893e-06
Glyma.08G178100	13.2602	13.4444	12.6128	5.55127	5.66261	5.9051	-2.23525	1.65722e-06
Glyma.11G238300	17.2979	17.992	17.2849	5.63945	5.27814	6.20367	-2.92404	0.000926283
Glyma.13G340500	14.6352	14.3559	13.031	6.25386	6.17222	4.70008	-2.38301	0.00337531
Glyma.11G000800	23.1529	23.2265	23.0727	5.78013	5.62619	5.75435	-3.78636	5.62304e-08
Glyma.08G176300	19.7922	18.5287	19.3279	5.71472	5.77025	5.72816	-3.17721	0.000443017
Glyma.02G002100	44.1872	47.2837	44.8107	5.56226	5.80213	5.96971	-7.07578	1.88603e-07
Glyma.12G204400	14.3212	13.6021	14.0966	5.58747	5.76374	5.99984	-2.35619	1.59644e-05
Glyma.12G132200	14.5568	14.6799	13.5142	5.82034	5.96221	5.62002	-2.38916	2.98882e-06
Glyma.20G113500	16.2026	16.6935	16.6492	5.45458	6.4061	5.55184	-2.73883	0.000567884
Glyma.05G094000	13.8066	13.9074	13.7608	5.99084	5.82266	5.63682	-2.32337	0.000116291
Glyma.09G183800	12.6587	13.6771	12.8827	5.67113	5.61365	6.1907	-2.19363	5.14053e-05
Glyma.20G110100	11.7939	13.3232	12.6929	5.4903	6.39746	5.60174	-2.12515	0.000112627
Glyma.07G139600	17.6364	18.4894	17.7254	6.10605	5.77464	5.66078	-2.93072	5.41618e-05
Glyma.07G120900	30.7961	32.1594	30.4786	5.50942	5.7605	6.30623	-4.86683	0.000156403
Glyma.13G085900	17.0882	16.4915	15.5472	6.12602	5.63349	5.83947	-2.68147	7.85483e-06
Glyma.17G244600	13.3022	13.8634	12.7194	5.85292	5.33547	6.41354	-2.22009	0.0013797
Glyma.06G031000	20.2551	21.3571	20.4302	6.25901	5.82883	5.5442	-3.33261	0.000276321
Glyma.13G122200	15.0149	16.1006	16.0025	6.30515	5.35202	5.97505	-2.57877	0.000320736
Glyma.04G127100	13.8797	19.0074	18.5499	5.65705	6.01353	5.98364	-2.77374	0.00732874
Glyma.09G063300	13.7578	13.7957	14.3001	5.72133	6.08959	5.88663	-2.31043	2.96694e-05
Glyma.13G316300	24.6722	24.911	24.3355	5.19534	5.52511	7.02834	-3.91921	0.00309281
Glyma.10G115700	15.3783	15.7837	14.7561	5.63284	6.06925	6.05719	-2.50678	2.06092e-05
Glyma.12G225200	16.0231	15.1541	14.9135	6.4284	5.75067	5.59349	-2.51875	0.00026887
Glyma.12G221500	104.047	107.846	101.682	5.92722	5.52059	6.34316	-15.523	4.51313e-05
Glyma.19G137800	21.7811	22.4224	21.6375	5.84484	6.46968	5.5107	-3.4961	0.000792816
Glyma.03G253900	13.9084	14.0097	13.87	5.67437	6.53855	5.63171	-2.29892	0.00170822
Glyma.03G162500	43.9764	46.694	44.8318	5.30777	6.68001	5.98209	-6.84289	0.000289626
Glyma.15G124400	29.4218	24.1667	24.4162	6.79058	5.5032	5.67659	-4.05963	7.0204e-05
Glyma.17G137800	12.6724	12.1491	12.056	5.88658	5.82464	6.26926	-2.02754	1.64499e-05
Glyma.01G166000	30.0817	30.6445	29.2488	6.00816	6.335	5.67489	-4.61873	0.000229277
Glyma.19G042900	14.7339	14.7213	13.358	5.8746	5.88098	6.28252	-2.3203	1.26658e-05
Glyma.03G135800	21.4094	22.464	21.6103	6.01633	5.91962	6.10314	-3.4307	8.51556e-08
Glyma.16G029600	13.7231	12.9625	12.5246	5.73307	6.00584	6.33561	-2.13223	1.91013e-05
Glyma.07G139900	20.9772	22.7207	21.6531	5.98766	5.61393	6.47533	-3.42001	8.55772e-05
Glyma.05G124800	57.7425	57.2135	55.8623	6.04697	6.0013	6.07599	-8.45905	2.07711e-09
Glyma.03G061100	14.191	14.0229	14.1362	6.08209	5.95514	6.09216	-2.2916	8.40526e-07
Glyma.15G251600	19.8326	20.8195	19.208	6.12325	6.16997	5.8571	-3.15168	5.93761e-07
Glyma.02G126800	13.5441	14.3026	13.7261	6.19796	5.76791	6.22493	-2.24419	0.000116685
Glyma.20G097600	19.9709	20.5489	19.0009	6.10204	5.39137	6.69962	-3.12713	0.00161676
Glyma.15G195600	13.8743	13.8949	13.2161	5.71004	6.47387	6.06234	-2.20941	0.000335184
Glyma.18G236800	17.5567	15.981	17.0603	6.26421	5.86112	6.12741	-2.67371	4.97349e-05
Glyma.05G198300	13.8386	14.177	13.8252	6.01268	6.12668	6.25794	-2.23685	2.41707e-06
Glyma.11G069300	15.4289	15.6488	14.9549	6.33605	6.02539	6.07775	-2.43283	0.000253491
Glyma.14G194100	15.6807	16.0675	14.8496	5.9911	6.17947	6.30386	-2.4562	6.82873e-07
Glyma.13G110500	14.5099	14.3791	13.9491	6.01232	6.36293	6.11387	-2.27737	1.5178e-06
Glyma.01G017000	15.2021	15.3966	14.8143	5.96058	6.79221	5.7654	-2.4	0.00213751
Glyma.17G094000	13.4045	12.1059	12.0253	6.02721	6.2667	6.22788	-2.00755	0.00170464
Glyma.03G226200	18.6139	18.1603	24.68	7.70894	6.53638	4.32073	-3.17698	0.00367653
Glyma.10G115500	14.2065	14.9334	14.1065	5.96377	6.5618	6.15063	-2.27966	7.73872e-05
Glyma.20G111800	25.8731	25.6122	26.1227	6.32095	6.11213	6.25568	-3.89545	2.0487e-07
Glyma.11G088300	14.2716	15.9905	15.9154	6.65994	6.1512	5.88798	-2.41113	4.93985e-05
Glyma.09G186200	33.292	35.499	34.1011	6.14612	6.49716	6.06849	-5.04355	1.75489e-07
Glyma.02G047000	41.4383	44.5386	41.4407	6.36134	6.48403	5.93074	-6.18615	8.62024e-07
Glyma.17G135100	36.3577	35.7738	37.3323	6.34176	5.91958	6.5251	-5.33004	2.18502e-06
Glyma.13G084100	13.6868	12.9586	12.0314	6.68552	5.64029	6.46141	-2.03865	0.000492366
Glyma.07G037000	29.5694	34.9819	25.5862	6.56534	5.38697	6.92763	-4.41416	0.000134583
Glyma.05G012300	13.4664	15.7374	13.5552	6.87385	5.35362	6.68269	-2.2242	0.00170132
Glyma.09G284400	129.498	129.467	124.358	6.37792	5.96915	6.61393	-17.788	4.39854e-05
Glyma.08G298800	41.3849	44.2591	41.5612	5.95416	6.77533	6.24428	-6.12564	1.28402e-05
Glyma.03G179400	13.658	12.428	14.4906	6.16349	6.29533	6.58064	-2.10674	0.00230827
Glyma.18G294600	16.3433	18.1868	16.3948	5.73533	6.7366	6.6492	-2.58434	0.0001444
Glyma.13G205200	49.072	49.4864	48.1894	6.47327	6.17084	6.49903	-7.01424	7.38872e-05
Glyma.10G006600	23.0418	26.7751	23.0673	6.73913	6.30511	6.18121	-3.59518	4.27096e-05
Glyma.17G038800	18.0221	18.5855	18.2607	6.30818	6.45664	6.54003	-2.74601	1.52078e-07
Glyma.03G102800	24.311	25.2045	23.078	6.58266	6.34941	6.3988	-3.56877	3.21616e-07
Glyma.13G222100	21.1047	23.918	20.2644	6.57629	6.27085	6.5123	-3.22784	0.00023978
Glyma.07G104300	38.168	38.7884	39.3936	5.77707	6.48243	7.15488	-5.50667	0.00038746
Glyma.09G085600	13.8307	16.2252	14.5514	6.64221	6.40443	6.37448	-2.26121	0.000715829
Glyma.01G212100	38.1769	37.0954	38.4487	6.27429	6.97822	6.20008	-5.36991	4.77597e-06
Glyma.03G040900	31.0357	30.9421	32.5826	6.68367	7.19143	5.61401	-4.52705	0.000567833
Glyma.15G062800	749.182	768.107	750.973	6.77354	7.01604	5.74046	-99.7281	9.06677e-05
Glyma.12G105100	13.2591	10.8169	16.3549	6.35307	6.86383	6.39079	-2.02677	0.0244005
Glyma.09G276900	14.3393	14.0646	13.9647	6.44831	6.22801	6.97705	-2.14115	0.000767055
Glyma.19G033500	22.4258	22.8153	21.8548	6.42125	6.49808	6.75381	-3.2602	8.38508e-05
Glyma.04G225500	41.644	42.485	43.6394	6.91869	6.58087	6.24658	-5.94125	2.29546e-06
Glyma.17G020900	38.055	39.7492	36.6539	6.65707	6.36323	6.73631	-5.3311	1.02332e-06
Glyma.19G208400	14.5017	14.9053	14.4038	6.75584	6.42751	6.66372	-2.18482	0.000231904
Glyma.14G088700	21.9377	22.8761	22.5018	6.42938	7.093	6.451	-3.24103	2.78991e-05
Glyma.15G172600	19.386	21.2977	18.9393	6.63345	7.07822	6.32149	-2.88247	8.32805e-06
Glyma.13G106400	76.7076	80.9558	74.9482	6.53901	7.17093	6.33506	-10.5348	4.44906e-06
Glyma.01G031900	15.7701	17.0305	15.9651	6.65783	6.69347	6.73612	-2.37699	0.000162633
Glyma.04G228300	17.1042	19.9493	18.9805	6.3145	7.66056	6.1505	-2.71407	0.000253518
Glyma.14G176700	13.9753	14.6901	13.559	6.44397	6.80724	6.87727	-2.08713	3.77836e-06
Glyma.12G097200	14.745	14.2881	14.6981	7.00856	6.51853	6.61837	-2.15342	2.11817e-05
Glyma.04G253900	38.2955	38.1901	36.0556	6.65163	6.83524	6.6587	-5.14256	8.59259e-06
Glyma.19G228000	20.4681	17.4182	18.7806	6.37556	6.75482	7.05405	-2.72689	0.000430899
Glyma.13G064200	35.1789	36.4781	35.0426	6.77644	6.50528	7.00295	-4.86754	4.51146e-05
Glyma.10G044800	19.2935	20.9107	19.9532	6.7199	6.76998	6.83913	-2.86596	0.000123007
Glyma.09G161100	13.1935	14.713	13.565	6.74617	7.03261	6.6055	-2.03037	0.000129537
Glyma.09G006700	14.9289	14.4312	14.6599	6.99554	7.25777	6.13397	-2.14983	0.0014867
Glyma.16G063500	30.8973	33.2622	30.8341	6.63524	7.32535	6.59543	-4.32583	5.94436e-06
Glyma.16G132800	44.9942	45.0232	41.6781	6.77846	6.91652	6.86449	-5.89952	9.1808e-05
Glyma.12G222400	43.9914	46.6422	45.7418	6.64789	6.8807	7.0371	-6.10895	3.33988e-07
Glyma.16G215400	23.9735	25.5394	23.3983	7.15465	6.80645	6.66172	-3.37955	3.0106e-06
Glyma.12G189600	17.4598	17.7005	16.7544	7.18094	6.84385	6.6556	-2.45664	0.00034457
Glyma.02G217400	18.2816	18.8313	17.8073	6.45236	7.10601	7.13288	-2.59338	0.00040405
Glyma.20G134200	13.8946	15.186	13.8909	6.55363	6.90397	7.31873	-2.06598	3.66478e-05
Glyma.19G177100	20.4973	21.9439	20.6784	6.93188	7.46227	6.38932	-2.9414	0.000359489
Glyma.08G042800	14.7943	14.7544	15.5168	6.32285	7.23291	7.34495	-2.14831	0.000218637
Glyma.19G247100	17.5833	20.5751	18.8662	6.51795	7.34251	7.171	-2.64498	9.20114e-05
Glyma.05G180100	38.0522	39.1743	36.516	6.99009	6.70435	7.3441	-5.01728	1.61756e-05
Glyma.03G122200	16.3406	17.8983	16.8154	7.132	6.96826	6.94351	-2.38564	4.76338e-05
Glyma.11G243500	18.7443	20.2694	18.9706	7.10294	6.92692	7.02126	-2.6881	1.31544e-05
Glyma.10G139400	16.32	23.1884	19.6349	5.7107	9.66981	5.75098	-2.77118	0.007596
Glyma.19G028100	14.4475	15.4535	16.0468	7.15908	7.44469	6.5368	-2.15573	7.62957e-05
Glyma.05G119500	16.8855	13.4833	13.836	7.19429	6.37705	7.58665	-2.07894	0.00124097
Glyma.14G201800	20.8659	22.0875	20.1408	7.10456	7.0184	7.09994	-2.88717	1.84389e-05
Glyma.13G035700	14.1796	14.5056	14.1383	7.2182	7.01478	7.01694	-2.01833	5.24679e-05
Glyma.04G220800	16.8365	14.9095	15.945	6.97833	7.09683	7.25853	-2.21091	0.00138491
Glyma.18G048800	15.9998	16.5873	14.9118	7.60062	6.97998	6.84922	-2.20149	8.42918e-05
Glyma.02G008900	46.3874	46.3048	47.9668	7.08661	7.02198	7.40665	-6.08071	3.85707e-07
Glyma.02G013000	16.734	19.5904	17.7121	6.75093	7.44268	7.33571	-2.4682	0.000163684
Glyma.01G036000	25.5519	25.056	25.2047	6.90128	7.60483	7.11475	-3.36697	1.92176e-05
Glyma.08G152500	58.1287	61.7532	57.2995	7.10518	7.37953	7.15919	-7.53294	3.43199e-06
Glyma.18G300500	35.2279	37.4432	34.7499	7.51972	7.44413	6.71023	-4.60837	5.74293e-05
Glyma.06G262700	23.1112	24.1123	22.2543	7.5641	7.13044	7.08541	-3.08974	7.37563e-06
Glyma.05G044400	29.6924	30.6336	32.4868	7.14945	7.78441	6.86779	-4.01724	4.59913e-06
Glyma.19G218800	29.2722	28.8175	29.9198	7.45137	7.4561	6.89771	-3.82888	2.1197e-06
Glyma.15G167300	21.0213	21.4243	22.9719	6.55117	8.11617	7.18937	-2.92122	0.000143146
Glyma.17G238200	15.7396	15.8061	14.9583	7.35845	7.48539	7.01673	-2.11968	4.42297e-05
Glyma.15G064900	24.6075	24.9709	24.1982	6.80388	7.6059	7.45466	-3.25974	0.000457093
Glyma.05G002200	27.5561	25.6599	23.0299	7.94462	7.19345	6.80938	-3.33841	3.4466e-05
Glyma.19G094100	62.6687	63.6953	65.0166	7.47025	7.22741	7.29	-8.03503	1.42997e-07
Glyma.06G056300	16.8504	16.3312	16.1457	7.72283	7.18533	7.09405	-2.2254	0.000216521
Glyma.08G029000	26.0306	21.4833	23.8435	8.3091	7.4079	6.3579	-3.13275	0.000262279
Glyma.10G221200	32.634	33.2381	36.1929	6.34958	7.35438	8.46045	-4.3514	0.000342991
Glyma.16G070000	20.5583	23.1882	20.0359	7.4104	7.12989	7.64364	-2.80424	6.38569e-05
Glyma.08G180300	18.6722	18.8193	18.9537	7.93388	7.36973	6.91395	-2.5021	0.00053081
Glyma.02G228300	22.1452	20.8833	22.2289	7.35065	7.8845	7.03428	-2.86176	1.08208e-05
Glyma.15G032400	46.5781	46.4039	44.7575	7.74521	7.24682	7.33457	-5.76551	2.46938e-05
Glyma.09G189300	17.0164	17.4793	16.8072	7.52049	7.5477	7.27001	-2.27883	3.53976e-05
Glyma.06G149900	27.1604	27.512	25.7996	7.40333	7.60585	7.40924	-3.446	1.05552e-06
Glyma.05G025500	18.7449	24.514	23.6508	7.05031	7.63477	7.74178	-2.89595	0.00340839
Glyma.03G036700	23.8156	22.4037	23.0758	7.09143	8.09276	7.31456	-3.00394	2.29945e-05
Glyma.11G071400	22.2295	23.666	22.3186	8.02285	7.18305	7.29995	-2.96396	0.00026198
Glyma.13G129000	18.0042	19.7647	18.6233	6.94877	7.37131	8.20415	-2.47113	0.00021287
Glyma.10G115900	20.4853	21.0884	19.8256	7.28082	7.55359	7.73122	-2.67076	5.61416e-06
Glyma.09G048900	73.0511	74.3787	68.9059	7.71631	7.31292	7.5602	-8.82256	8.69441e-08
Glyma.04G180900	20.3456	21.3803	21.3345	7.84704	9.0449	5.73787	-2.76141	0.0115482
Glyma.03G038700	61.5288	61.5952	58.2967	7.12457	7.70404	7.91172	-7.41808	3.72755e-05
Glyma.07G055700	16.0179	16.2613	15.6623	7.14463	7.81494	7.85107	-2.10386	0.000845487
Glyma.14G104100	20.6124	21.0977	20.1733	7.71506	7.97306	7.12492	-2.66615	0.000773332
Glyma.15G019400	19.7787	19.6621	19.0418	7.2163	8.0652	7.57658	-2.53222	0.000353221
Glyma.16G044600	17.4115	18.9012	17.6585	7.80849	7.39547	7.66052	-2.3342	5.27703e-06
Glyma.11G062500	142.521	146.297	136.229	7.00419	7.88804	7.97234	-16.6209	3.47793e-05
Glyma.18G071500	21.007	22.3089	20.3664	7.3482	7.77603	7.77756	-2.72624	1.84078e-06
Glyma.10G150400	53.2835	55.0041	53.3733	7.79579	7.41657	7.79045	-6.55886	7.40638e-06
Glyma.06G009000	18.5938	18.9758	18.5683	7.73878	7.83928	7.43161	-2.41653	5.95594e-05
Glyma.10G018800	17.7747	18.6988	16.9662	7.4311	7.82633	7.76749	-2.3045	1.18101e-05
Glyma.09G164100	14.6408	17.9135	15.9516	9.03181	7.21544	6.80359	-2.10555	0.00269476
Glyma.18G289900	21.4291	21.7978	23.6568	6.99355	8.02865	8.25466	-2.81822	5.27854e-05
Glyma.17G004900	17.7909	18.1382	16.7507	8.00453	7.83409	7.44648	-2.25062	5.06298e-05
Glyma.08G091300	21.8492	21.8563	22.6476	8.05773	7.91446	7.50776	-2.7741	4.28314e-06
Glyma.10G057800	19.9684	20.7802	20.3488	7.92331	7.58274	7.98088	-2.56663	1.06067e-05
Glyma.14G002300	19.905	20.3567	20.0432	8.12934	8.12347	7.36264	-2.53048	0.000580615
Glyma.17G091400	20.4779	18.3565	18.9128	8.66974	8.27645	6.69609	-2.43172	0.00153995
Glyma.10G157700	15.6324	16.2255	15.2828	7.71507	8.11261	7.9005	-2.00257	4.79719e-07
Glyma.03G072100	17.2736	17.53	16.3633	7.92302	8.31069	7.53994	-2.15281	0.000158092
Glyma.15G143800	31.4962	30.8456	29.8499	8.19977	8.18646	7.46689	-3.7079	8.09154e-05
Glyma.04G209800	19.4461	18.6576	18.7524	7.01834	8.22767	8.65318	-2.37415	0.00181762
Glyma.13G157300	15.1091	16.3795	16.6469	7.34852	8.08297	8.55474	-2.02306	0.000140831
Glyma.12G216000	27.7702	27.2021	26.7104	8.13624	7.76629	8.10393	-3.28745	9.6493e-06
Glyma.18G009800	21.0873	21.9487	20.4971	8.69961	7.27839	8.03371	-2.616	0.0018766
Glyma.13G119500	21.2708	22.8779	21.6147	7.9629	8.51962	7.57135	-2.69002	5.64604e-05
Glyma.10G292200	39.5982	42.5488	40.7376	7.69372	7.86529	8.52966	-4.80983	7.32001e-06
Glyma.20G205800	122.836	122.997	129.819	8.06973	8.1439	7.87611	-14.1799	6.20244e-06
Glyma.06G061900	35.1229	35.8674	34.2195	8.06511	8.19547	7.86014	-4.13422	1.22476e-06
Glyma.02G029400	26.8543	28.1363	26.3286	8.04969	8.39629	7.67607	-3.26708	1.33992e-05
Glyma.01G202000	27.4652	28.6703	27.9676	7.54543	8.50919	8.07776	-3.37423	7.25123e-05
Glyma.06G310700	44.1989	45.0763	41.9469	7.92967	8.04018	8.17725	-5.11749	1.96242e-06
Glyma.13G036200	60.8542	62.99	57.0703	7.94804	7.59848	8.60998	-6.97111	5.58011e-06
Glyma.19G058900	95.8035	101.585	93.8017	7.82631	8.28919	8.06438	-11.0672	6.64859e-07
Glyma.20G169200	195.546	181.109	183.792	7.9829	8.62356	7.64182	-20.2934	2.34562e-07
Glyma.08G040800	21.3756	22.1261	21.2228	8.44618	8.28425	7.5811	-2.62936	0.000699999
Glyma.06G123800	24.0766	25.8925	25.2519	8.24145	7.73742	8.36346	-3.01323	4.86853e-06
Glyma.19G064200	16.4153	18.0579	16.8634	7.83601	8.25053	8.29218	-2.11284	4.95347e-05
Glyma.19G201400	22.3846	23.9311	21.8163	7.99567	8.12403	8.28404	-2.74975	4.43568e-05
Glyma.08G045300	31.7425	32.6157	30.9115	8.25629	7.95453	8.30991	-3.72269	1.31311e-05
Glyma.15G071000	62.4263	62.3944	60.0315	7.99048	8.62955	7.96914	-7.06215	4.1515e-05
Glyma.20G239800	19.0039	18.9288	18.3857	8.30972	8.09299	8.22031	-2.28374	5.14556e-06
Glyma.12G234500	26.2315	26.8628	25.8969	8.21465	8.68102	7.9145	-3.10257	0.000300248
Glyma.16G156400	18.8542	19.1886	18.6845	8.37888	8.32631	8.16616	-2.28367	1.0902e-05
Glyma.01G006000	77.2226	82.4074	75.8268	8.03278	8.49001	8.456	-8.81076	1.44713e-06
Glyma.05G005800	19.4193	20.6138	18.2733	8.00014	8.25925	8.72187	-2.32577	1.37815e-05
Glyma.20G048300	28.1864	28.4687	27.1834	7.82779	8.70989	8.5384	-3.24145	0.000205343
Glyma.19G184100	32.1365	26.3446	27.713	8.79334	8.0913	8.23728	-3.32112	0.000472965
Glyma.14G073200	61.3671	64.0359	62.5354	8.46826	8.39619	8.25783	-7.01964	1.52531e-07
Glyma.04G250900	43.8007	45.0417	43.1209	8.12492	8.44249	8.63805	-4.95269	6.433e-06
Glyma.07G273300	26.8895	28.1655	27.4966	7.8975	8.60428	8.7184	-3.184	3.91531e-05
Glyma.08G324300	17.9895	20.0433	17.2451	8.28443	8.48581	8.48688	-2.19553	0.00161822
Glyma.07G171600	18.6496	18.2042	18.6895	8.82882	8.40914	8.07562	-2.20135	3.73406e-05
Glyma.13G068800	25.0134	26.167	24.095	8.46972	8.38398	8.49706	-2.91845	2.37274e-06
Glyma.01G168600	17.5856	17.2658	17.3903	8.31843	8.50168	8.56085	-2.07341	2.44931e-05
Glyma.16G149500	16.897	18.2662	18.3407	8.24507	8.48794	8.72891	-2.10759	0.000212531
Glyma.20G240600	29.1033	30.7174	25.6939	7.81417	8.8715	8.82066	-3.24803	3.18576e-05
Glyma.03G174500	26.4732	27.4313	25.6602	8.55749	8.58768	8.47919	-3.03766	3.64971e-06
Glyma.19G027100	17.831	18.3158	16.7898	8.40857	9.01728	8.23344	-2.07839	5.45302e-05
Glyma.01G137500	35.1753	35.1852	34.407	8.57952	8.2834	8.88105	-3.89197	0.000205102
Glyma.07G195100	20.2858	21.4499	19.6133	8.9251	8.42169	8.40984	-2.37756	1.9593e-05
Glyma.20G248100	20.6138	20.2468	18.8959	8.68394	8.61813	8.64602	-2.30698	9.21123e-05
Glyma.12G039000	17.5889	18.4762	18.2829	8.47458	8.65901	8.86829	-2.09872	1.31727e-05
Glyma.06G045900	20.1074	19.3083	18.4623	8.59165	8.528	8.97489	-2.22518	8.10821e-06
Glyma.15G048600	23.339	24.01	21.0134	8.442	9.11805	8.60405	-2.58986	7.42401e-05
Glyma.17G255900	23.086	23.6655	23.1492	8.79452	8.62713	8.74932	-2.6484	2.78393e-07
Glyma.18G233600	19.0353	19.9042	18.9861	8.81156	8.53646	8.83312	-2.22523	7.41692e-06
Glyma.16G035200	36.3963	35.1402	35.2898	8.21719	8.78565	9.3286	-3.8794	0.00010218
Glyma.11G077500	20.22	19.2274	19.4507	8.72037	9.11154	8.50884	-2.24514	5.68279e-06
Glyma.10G168900	50.36	51.6717	47.1762	8.36755	8.98405	9.05429	-5.3623	4.79475e-07
Glyma.18G294800	22.8519	21.3213	20.9805	9.01672	8.50115	8.93578	-2.44589	1.10356e-05
Glyma.20G010900	32.6386	32.8989	30.0487	8.30935	9.09985	9.11373	-3.48566	5.183e-06
Glyma.13G097900	19.2056	20.6259	19.5079	9.02469	8.96843	8.58245	-2.24231	3.3878e-06
Glyma.11G003500	37.1882	36.7728	36.4842	9.19717	9.16048	8.2277	-3.97804	0.000322294
Glyma.10G047700	18.7375	19.768	19.7281	8.70012	9.01046	8.8817	-2.20002	0.000317582
Glyma.08G009800	22.3832	23.1596	21.7899	8.97861	9.06311	8.57505	-2.51432	1.76349e-05
Glyma.03G215000	39.518	41.5622	37.7826	8.88609	7.9901	9.82825	-4.24548	0.000645855
Glyma.07G233900	21.8585	23.4178	21.9416	8.67703	9.05746	9.10285	-2.48923	1.61972e-06
Glyma.13G109800	169.16	174.187	165.842	8.84151	9.34583	8.79052	-16.8503	1.96875e-05
Glyma.06G046800	29.1075	28.597	27.0441	8.46594	9.05202	9.47704	-3.05957	4.59327e-05
Glyma.19G263300	27.1809	26.9856	25.3916	9.1752	8.87829	9.00964	-2.88937	4.89783e-07
Glyma.16G164800	43.5072	43.3177	42.3961	9.05563	9.19492	8.85185	-4.54867	5.47481e-07
Glyma.04G212000	37.5232	38.6786	38.6004	8.77531	9.22909	9.12474	-4.04013	1.3666e-07
Glyma.10G115300	25.9025	26.8916	24.936	8.85037	9.12233	9.16666	-2.81594	9.02332e-07
Glyma.02G034000	17.6026	18.7201	17.5863	8.88784	9.12095	9.13646	-2.00304	5.00197e-05
Glyma.09G209400	64.0067	68.5361	64.8155	8.75581	9.56893	8.84249	-6.86584	1.6653e-06
Glyma.01G004800	38.2599	37.8459	34.7923	8.49731	9.76398	8.93793	-3.90256	1.20821e-05
Glyma.08G235600	29.9269	30.7078	28.8457	8.9886	8.74928	9.49349	-3.19629	0.000158126
Glyma.12G231400	22.9277	24.2733	22.3539	8.48579	9.49497	9.26883	-2.53703	6.69475e-05
Glyma.18G202400	26.4789	25.0464	24.9863	8.69121	9.28928	9.27005	-2.7653	2.27821e-06
Glyma.11G236600	29.1463	29.4917	27.5673	9.57774	8.71509	8.96453	-3.08844	0.000135023
Glyma.16G093900	21.0085	20.3102	20.0508	9.70757	8.97965	8.76911	-2.24597	0.000351664
Glyma.20G188800	27.2234	29.2022	27.0589	9.09516	9.15315	9.24997	-2.96271	3.84184e-05
Glyma.13G315300	30.7901	31.7089	31.773	9.17632	9.43404	8.89822	-3.32573	4.34718e-07
Glyma.02G083500	47.2326	38.9993	40.3453	9.07223	8.95467	9.61741	-4.35709	0.000509522
Glyma.04G041200	22.7232	37.4259	34.2773	11.0981	9.5938	6.95249	-3.2804	0.0033368
Glyma.13G217400	21.0652	19.7978	20.2978	9.95862	8.98181	8.72696	-2.22379	0.000384075
Glyma.09G206200	30.6597	30.8497	29.2564	9.33214	9.04403	9.49232	-3.17566	2.5057e-05
Glyma.17G014500	39.9249	41.4463	38.299	9.75825	9.82065	8.36749	-4.10658	0.000526128
Glyma.10G183300	19.4519	17.8139	18.5639	7.7604	9.65898	10.6412	-2.02536	0.00693592
Glyma.16G178100	44.8771	46.7804	44.6632	9.89005	8.85137	9.33531	-4.65184	0.000212222
Glyma.09G209900	20.0431	21.6712	19.9948	9.27194	9.25292	9.68099	-2.201	4.75892e-06
Glyma.18G240700	31.8798	33.2066	33.4554	9.69347	9.34476	9.30168	-3.36659	7.11754e-07
Glyma.09G061500	20.5639	22.2397	20.2423	9.36564	9.44491	9.56939	-2.22698	0.000107194
Glyma.09G123600	18.1117	19.4736	18.6755	9.45878	9.45941	9.50847	-2.00286	0.00036947
Glyma.18G247200	28.1952	28.5997	28.0575	9.54469	9.84604	9.10584	-2.92512	0.000103919
Glyma.13G255200	17.9535	22.4393	20.0227	10.2762	9.59898	8.63473	-2.13157	0.000620934
Glyma.20G135700	45.4325	43.2674	45.8045	8.22742	11.2896	9.0426	-4.54204	0.00125749
Glyma.13G005100	29.3247	26.6705	26.3306	10.5434	8.7125	9.41148	-2.82747	0.000404851
Glyma.09G107100	35.7246	37.7305	32.2009	9.52374	9.14153	10.0739	-3.53292	1.24843e-05
Glyma.08G293900	18.8183	21.3952	19.1202	10.5273	9.25672	8.98793	-2.08291	0.000506161
Glyma.01G206600	19.2568	19.2786	18.6166	9.79639	9.51811	9.45872	-2.00765	0.000115733
Glyma.15G131300	38.8403	41.0184	35.644	9.59318	9.16451	10.0364	-3.85226	6.51251e-06
Glyma.03G048500	21.4174	22.6963	22.1748	9.69351	9.36609	9.91653	-2.29035	5.47722e-06
Glyma.18G283300	21.7466	22.9496	20.8152	9.85652	9.1999	10.0282	-2.25496	6.46895e-05
Glyma.13G188900	51.6551	53.5758	50.523	9.39696	9.92691	9.76386	-5.14823	6.54586e-08
Glyma.07G262600	21.8254	23.3167	23.02	9.8971	9.65519	9.54486	-2.33977	2.14301e-05
Glyma.17G064900	35.8368	34.9255	35.1123	9.44107	9.77637	9.91088	-3.50579	2.04373e-07
Glyma.08G271400	20.0856	19.0463	19.1925	9.09651	10.7697	9.42771	-2.02313	0.000801165
Glyma.20G143600	23.5854	23.6825	21.363	9.8814	10.0438	9.53058	-2.32818	0.000109556
Glyma.03G264300	32.8462	34.3141	32.6223	9.85329	9.83835	9.79253	-3.28075	1.82713e-07
Glyma.17G111400	52.1495	48.4089	50.9692	9.90989	10.4126	9.18964	-4.93919	3.19659e-06
Glyma.15G031000	44.7088	45.3823	40.6695	8.87721	10.636	10.0212	-4.25974	5.02065e-05
Glyma.17G093500	83.5784	86.8789	85.7448	10.4071	9.72752	9.45281	-8.17132	1.34066e-05
Glyma.05G148300	24.1039	25.9972	26.3318	10.8853	9.40127	9.3706	-2.55738	0.0002702
Glyma.19G229500	29.6308	31.2578	28.2951	10.2122	10.198	9.39931	-2.93359	1.21546e-05
Glyma.13G095600	20.9233	21.495	17.7068	9.2283	11.0059	9.59137	-2.03883	0.000389621
Glyma.06G216800	20.1073	20.5076	19.0867	10.1474	9.12956	10.5502	-2.03443	0.00231781
Glyma.04G121100	22.7383	24.4386	22.1051	10.0204	9.59269	10.2435	-2.32258	8.38064e-06
Glyma.02G247900	22.0597	14.069	23.78	7.99228	11.4399	10.5151	-2.00547	0.029119
Glyma.06G111900	25.7679	25.3617	24.8032	9.76873	10.2144	9.99991	-2.5217	1.17667e-07
Glyma.13G123000	22.7625	24.7236	22.1327	10.1213	10.3308	9.56266	-2.31911	1.48085e-05
Glyma.03G093600	35.0931	35.8157	32.6146	9.54269	9.67464	10.8074	-3.34715	6.97886e-05
Glyma.10G286300	20.6646	21.2826	19.9392	9.70546	10.2342	10.1333	-2.08024	2.34985e-06
Glyma.18G288900	23.828	21.974	20.8292	10.9474	9.85281	9.32009	-2.22014	0.000256431
Glyma.13G314700	26.0242	23.4217	23.8818	11.0341	9.56433	9.5224	-2.43122	0.000231673
Glyma.19G127800	21.2133	21.7612	21.4063	9.22115	11.4428	9.45912	-2.16103	0.00504321
Glyma.20G107600	30.0294	33.5217	30.2424	10.2775	8.21746	11.6598	-3.06688	0.00461493
Glyma.09G080100	37.8205	62.6877	26.316	12.228	8.97975	8.96856	-3.85893	0.0168732
Glyma.15G186100	48.8933	49.8829	46.9212	10.3431	9.7847	10.0532	-4.64155	1.66892e-06
Glyma.16G040300	21.6539	22.0912	22.0478	9.68157	10.4736	10.1559	-2.18573	9.15166e-06
Glyma.18G290100	24.4003	26.5403	26.3096	9.83946	10.4741	10.2361	-2.51139	0.0001022
Glyma.12G173200	38.4954	42.6172	46.0391	10.2477	11.263	9.10304	-4.00194	5.22126e-05
Glyma.09G045800	27.3329	29.122	27.0962	9.96578	10.6929	9.98584	-2.6912	1.71117e-06
Glyma.17G014100	57.5093	62.6375	57.4229	9.91474	11.5312	9.20338	-5.54382	0.000248822
Glyma.20G032400	76.1757	80.0761	73.6249	9.93137	10.3561	10.3833	-7.13603	6.68829e-07
Glyma.06G276900	34.2238	33.7959	33.1685	10.3773	10.1432	10.1764	-3.20919	8.14364e-07
Glyma.20G138800	21.763	23.6524	21.885	9.92826	10.2471	10.5243	-2.20853	1.88943e-05
Glyma.04G253000	27.6574	28.9858	26.6918	10.3524	10.317	10.0469	-2.67761	3.03148e-06
Glyma.11G197900	24.4373	22.9154	20.4291	9.19819	9.53511	12.0819	-2.21983	0.00266217
Glyma.18G028100	23.1725	22.5617	21.8068	10.0454	10.2675	10.5609	-2.20178	1.59958e-06
Glyma.04G013500	22.1092	22.4394	21.238	10.06	10.6606	10.2253	-2.14657	1.20246e-06
Glyma.01G156500	32.2581	33.1884	33.4665	9.78177	10.3051	10.8651	-3.12536	2.77815e-05
Glyma.04G052600	48.7309	51.9686	48.3938	9.86598	12.7288	8.39565	-4.6926	0.00413052
Glyma.10G025000	38.7237	35.8188	35.7946	11.1717	9.75469	10.2078	-3.44019	5.71162e-05
Glyma.18G019600	4.38385	4.25544	4.21321	9.96394	10.4503	10.7532	2.06352	2.59244e-05
Glyma.11G010500	21.5762	21.1202	20.7197	10.1879	10.6782	10.4559	-2.04809	1.60059e-06
Glyma.05G224500	41.7113	44.2941	41.8982	8.96059	11.4041	11.0427	-3.96534	0.001546
Glyma.19G008600	116.771	121.766	115.988	10.566	10.2271	10.7483	-10.5216	2.77054e-07
Glyma.20G159600	30.9347	30.9155	29.2	10.5695	10.469	10.6598	-2.83206	1.90405e-07
Glyma.07G135400	4.68418	4.32483	4.37475	9.86052	10.7742	11.0942	2.01489	6.20124e-05
Glyma.17G166600	57.2517	58.9144	58.0413	11.149	10.1751	10.5901	-5.24941	6.25381e-05
Glyma.01G204800	33.2811	35.01	36.4037	11.0145	10.3727	10.7199	-3.18393	1.25619e-05
Glyma.16G207700	69.866	69.4381	68.163	10.4051	10.8587	10.9331	-6.18325	3.06703e-07
Glyma.03G204100	32.0024	32.9387	32.94	10.8804	10.9253	10.4218	-2.98016	6.10217e-07
Glyma.09G282600	38.9202	37.2385	37.7587	11.1181	10.4787	10.6361	-3.43125	2.05448e-06
Glyma.18G290300	43.6345	44.8436	45.83	10.1024	11.0017	11.1678	-4.0293	3.39295e-06
Glyma.08G220000	57.4484	60.4173	57.0577	10.6155	10.8332	10.8321	-5.19671	3.50487e-05
Glyma.12G105200	28.9199	33.0922	28.6032	10.2176	12.1323	10.0822	-2.76483	0.000138197
Glyma.15G228300	72.3365	73.1637	70.9552	10.956	10.7831	10.7475	-6.38238	2.05622e-05
Glyma.08G010400	50.5864	50.4718	48.6568	10.9727	11.0089	10.51	-4.47315	7.6489e-06
Glyma.14G116200	21.9292	23.1089	21.2515	10.2097	11.2639	11.056	-2.06356	3.93065e-05
Glyma.12G013100	4.92091	4.60793	4.27855	11.387	10.7737	10.6902	2.02418	0.000156789
Glyma.19G059100	128.537	136.747	126.831	10.6321	11.2462	10.9971	-11.1213	8.90142e-08
Glyma.09G145400	25.1663	28.3765	27.4826	11.6045	10.9695	10.326	-2.45201	4.10084e-05
Glyma.09G111300	23.2243	21.7695	20.9433	10.8048	11.2101	10.9834	-2.02503	0.00103384
Glyma.08G292300	25.3746	23.0896	23.0275	11.7286	11.1502	10.3334	-2.17569	8.34368e-05
Glyma.18G296300	32.9294	33.9082	32.5614	11.0145	11.4295	10.8456	-2.93543	2.1165e-05
Glyma.10G048200	33.7066	34.7729	32.4897	10.8677	11.4858	10.9851	-2.9681	2.21983e-07
Glyma.05G046700	4.37804	4.55049	4.65667	10.9783	11.4527	10.9479	2.08166	0.00020271
Glyma.17G065400	4.29948	4.35212	4.31751	10.8377	11.4837	11.0652	2.18044	1.23477e-06
Glyma.05G207500	4.33528	4.48961	4.04725	10.6188	11.7549	11.0306	2.20699	2.33877e-05
Glyma.15G112700	44.0598	43.8638	45.5554	11.7378	11.0148	10.7192	-3.87861	9.13767e-06
Glyma.13G346700	104.998	105.926	103.629	11.0183	10.923	11.5496	-8.89828	2.72146e-05
Glyma.03G032800	4.76312	4.73409	4.57807	11.5824	10.6584	11.2766	2.01988	0.0010091
Glyma.12G155900	30.861	31.2674	29.1406	11.2436	11.3703	10.9468	-2.69072	3.60538e-07
Glyma.07G080700	77.6056	79.1018	76.7984	10.9615	11.0883	11.5578	-6.66786	4.48231e-05
Glyma.14G139700	31.052	30.8029	29.4	11.1693	11.0785	11.3652	-2.68866	3.22011e-07
Glyma.01G168900	26.7646	27.5352	25.9972	11.2038	11.1236	11.3361	-2.38418	3.2642e-07
Glyma.16G218000	31.3985	34.9348	34.1187	11.6805	7.34713	14.6779	-3.01438	0.0251495
Glyma.11G034400	4.41235	4.19367	4.43487	11.6074	11.1471	10.9523	2.1789	1.59656e-05
Glyma.17G062600	4.01512	4.26039	4.01582	11.2665	11.0727	11.4652	2.32809	2.56014e-06
Glyma.18G231500	62.7982	60.8428	61.2677	10.6659	11.768	11.4235	-5.28021	2.11403e-06
Glyma.06G319500	23.3839	24.3806	22.9324	11.1281	11.4633	11.2776	-2.11404	6.30447e-05
Glyma.18G103700	40.6436	45.581	43.4764	10.8948	11.3388	11.7591	-3.71334	1.58162e-05
Glyma.14G055200	31.5133	29.8227	32.5018	11.1298	11.6837	11.206	-2.72394	0.000307501
Glyma.02G306300	23.5122	24.7374	23.4977	10.8067	11.2728	11.9407	-2.13631	0.000215868
Glyma.13G293700	56.7833	59.0624	58.2331	11.4776	11.8486	10.7515	-4.95119	6.24031e-06
Glyma.06G160100	42.6234	43.7644	43.2717	11.326	11.4319	11.3975	-3.70226	3.69727e-06
Glyma.17G089600	23.1172	23.5133	22.0771	10.8848	11.6439	11.7092	-2.03492	6.5069e-05
Glyma.06G043600	24.3932	24.4855	22.3093	10.6689	12.1209	11.45	-2.10747	6.26804e-05
Glyma.03G027400	24.2482	24.1335	22.7514	11.079	11.581	11.6219	-2.10237	9.0902e-07
Glyma.16G145200	28.2184	29.2645	28.5801	11.0775	12.0608	11.152	-2.50603	4.899e-05
Glyma.06G128500	4.1429	4.30254	4.1749	11.7062	11.6808	10.9445	2.29084	0.00024891
Glyma.01G219000	27.2786	26.3749	26.3743	11.0981	11.6331	11.606	-2.33625	1.22779e-06
Glyma.06G270000	23.1738	22.5026	22.0751	10.4402	11.2576	12.6416	-2.0088	0.00362358
Glyma.07G011900	61.2182	62.5164	59.6692	10.3876	11.9433	12.1144	-5.15471	0.000582234
Glyma.06G085700	4.72622	4.67943	4.37126	11.6122	11.0709	11.8009	2.11536	2.1334e-05
Glyma.14G160100	26.2637	26.9953	26.684	11.8134	10.7079	11.9665	-2.32634	0.00121944
Glyma.10G273200	45.2022	43.7045	43.9634	10.902	11.9855	11.6394	-3.75876	2.83604e-06
Glyma.09G110500	39.2857	40.3128	37.6416	11.4376	11.435	11.6868	-3.31325	1.93358e-07
Glyma.19G231800	25.7913	25.8385	24.1579	11.8719	11.8193	10.9193	-2.21647	0.000183024
Glyma.13G037100	25.1224	25.8059	25.5619	11.0509	12.5265	11.0673	-2.22471	0.00082186
Glyma.06G189600	28.5237	27.5315	28.5946	11.53	11.7724	11.3505	-2.44486	0.000115603
Glyma.16G024200	23.5534	24.1975	23.1719	11.6071	11.5528	11.5352	-2.07741	1.31935e-07
Glyma.17G081200	29.5821	31.6401	31.199	11.8514	12.075	10.8242	-2.64372	4.11381e-05
Glyma.17G039200	26.1721	27.5339	25.2724	11.1134	11.5551	12.1006	-2.28159	1.72597e-05
Glyma.05G207700	27.0763	26.9465	26.7271	11.2532	12.3393	11.2961	-2.32074	0.000345412
Glyma.01G182400	36.1167	36.2873	34.969	11.9801	11.4523	11.4726	-3.01809	0.000106293
Glyma.20G102300	63.8741	69.3888	63.4864	11.7909	11.2371	11.9985	-5.44157	6.48291e-07
Glyma.12G176500	24.9394	23.5437	22.4558	12.0999	11.5289	11.4749	-2.05249	2.09706e-05
Glyma.18G017100	5.06672	5.18101	4.64536	11.7183	12.4067	10.994	2.00619	9.67125e-05
Glyma.11G004200	27.9889	26.6168	27.3763	11.6854	11.751	11.7323	-2.33263	0.000306422
Glyma.01G208600	24.6096	25.3411	23.6334	11.5857	11.9969	11.614	-2.11839	9.11595e-07
Glyma.16G216500	39.0544	38.2324	37.918	11.2632	11.8617	12.0847	-3.19282	1.26806e-06
Glyma.18G124500	4.26496	4.43341	4.40659	11.6626	12.1369	11.4549	2.26358	2.95652e-06
Glyma.04G200100	25.9058	26.2634	24.5549	12.0378	11.6332	11.7026	-2.1917	3.7402e-06
Glyma.11G101200	24.5828	27.2847	25.7203	12.0404	11.2057	12.1297	-2.21048	3.28792e-05
Glyma.19G020500	28.3942	29.7442	27.6871	12.0447	11.7919	11.5505	-2.42502	1.36821e-06
Glyma.13G206700	40.8761	43.3865	43.1434	12.0624	12.3537	10.9865	-3.52442	2.88684e-05
Glyma.02G098800	44.1656	45.4354	43.6752	11.9346	11.7198	11.9384	-3.6585	5.68879e-06
Glyma.01G016600	48.7438	50.7855	45.1989	11.3271	12.5802	11.7061	-3.96582	3.02472e-06
Glyma.20G155700	27.9355	28.53	27.5416	11.5992	12.24	11.9003	-2.35333	5.57928e-05
Glyma.06G145100	35.7179	31.8713	33.3543	12.1186	11.974	11.7726	-2.77302	0.000338245
Glyma.11G219000	129.752	138.619	137.554	12.5442	11.6151	11.7587	-10.6053	4.29818e-07
Glyma.07G204000	22.8992	26.8611	24.3105	11.8127	12.3944	11.7116	-2.08714	0.00142791
Glyma.09G163700	32.1223	34.7147	31.7191	11.4429	12.7423	11.7508	-2.71517	1.79744e-05
Glyma.10G051300	24.8399	24.0728	22.2951	11.5263	11.9606	12.4598	-2.01513	2.45331e-05
Glyma.01G181800	39.9938	43.4521	40.2382	11.826	12.1758	11.9811	-3.36764	0.000200685
Glyma.07G188800	30.1229	29.4817	28.1013	11.5322	12.3453	12.1353	-2.43377	1.91686e-06
Glyma.03G192300	5.77537	4.31445	5.37581	11.7617	11.8111	12.6175	2.01074	0.01042
Glyma.16G009700	4.83607	5.37391	4.64872	11.5902	12.4983	12.1327	2.07276	0.000194723
Glyma.05G053300	4.41082	4.39755	4.19071	12.7268	12.3188	11.3785	2.35437	0.000499224
Glyma.10G010100	44.876	44.8708	43.0872	11.8914	11.6717	12.8918	-3.56433	0.000295961
Glyma.13G108800	29.0741	29.5939	26.7415	11.9296	12.7453	11.9421	-2.33367	1.0763e-05
Glyma.05G247300	5.01326	4.66373	4.33724	12.1375	12.151	12.403	2.2105	0.0010323
Glyma.01G172700	46.0494	46.8241	43.3403	12.0306	12.6837	12.0051	-3.64574	8.74371e-07
Glyma.14G152700	50.4006	49.9357	47.6279	12.0797	12.3471	12.345	-3.93776	1.2932e-05
Glyma.08G065000	4.47137	4.42922	4.35824	12.4714	12.5003	11.818	2.32951	0.000125828
Glyma.07G031000	28.7749	29.6115	27.8625	12.0836	12.2944	12.4785	-2.34523	2.12911e-07
Glyma.15G054500	29.2291	31.3884	29.3614	12.043	12.2585	12.5732	-2.43826	2.57155e-06
Glyma.17G157600	63.3411	63.7072	61.4995	12.1926	12.503	12.3762	-4.94656	6.79146e-08
Glyma.08G004300	40.8909	42.5302	41.6027	12.2685	12.2915	12.5871	-3.29999	1.27466e-07
Glyma.17G128100	4.24027	4.21597	4.26778	11.9981	12.2731	12.8912	2.44572	4.80561e-05
Glyma.11G037000	4.91053	4.62549	4.14656	12.7801	12.4291	11.9997	2.29386	0.000641304
Glyma.04G017200	45.7497	46.1198	43.4295	12.3342	12.4259	12.5284	-3.55917	1.66162e-06
Glyma.13G340900	5.08798	5.09188	5.50494	13.0674	12.043	12.1832	2.02741	7.5737e-05
Glyma.11G249300	35.902	35.8622	35.3588	12.2401	12.4203	12.6524	-2.82494	7.7339e-06
Glyma.15G187400	51.1103	54.5515	51.4852	12.3877	12.0454	12.8841	-4.12583	2.2905e-06
Glyma.06G189900	5.16948	5.27823	5.01142	12.3126	12.5779	12.4533	2.0574	1.12944e-05
Glyma.16G084700	46.774	47.9824	44.5648	12.0147	12.8857	12.4901	-3.66116	4.52358e-07
Glyma.06G255900	29.3739	30.5159	28.4072	12.526	12.6411	12.296	-2.36023	2.6603e-06
Glyma.17G224300	28.5104	29.4008	28.1493	12.5875	12.1517	12.7471	-2.30596	0.000222812
Glyma.15G232000	32.1887	33.9982	31.3623	13.0564	12.3354	12.1531	-2.58183	2.80176e-05
Glyma.14G093600	4.13127	5.28922	4.88685	12.5643	11.926	13.1299	2.22589	0.00211452
Glyma.05G238200	37.1692	37.8837	36.7979	12.2521	12.9695	12.4695	-2.91193	4.67468e-05
Glyma.07G006700	71.9345	73.879	71.6951	12.6141	12.5213	12.6439	-5.5896	2.12523e-08
Glyma.18G055600	42.0099	41.5839	38.9132	12.5665	12.5535	12.6629	-3.18265	7.7087e-05
Glyma.11G018900	4.2266	4.22287	4.19045	12.6788	12.914	12.2414	2.50842	8.19177e-05
Glyma.19G065800	36.7974	36.5653	33.1408	12.457	13.6005	11.8103	-2.77676	4.40866e-05
Glyma.15G139200	5.38666	4.9112	4.76017	13.0142	12.4916	12.3629	2.1268	0.000167942
Glyma.15G071300	210.414	208.79	206.683	12.8618	12.4193	12.6093	-14.9283	1.32141e-05
Glyma.13G054200	4.86792	5.04634	5.01266	12.7519	12.622	12.5598	2.15356	9.30845e-06
Glyma.07G023700	40.301	44.3259	39.2959	12.4238	12.6185	12.9048	-3.1991	0.000142345
Glyma.11G219500	32.4098	31.7474	32.4449	12.9682	13.2233	11.9181	-2.52356	0.000185057
Glyma.10G201100	32.7163	33.828	31.5755	12.5835	13.0162	12.5434	-2.55497	3.83986e-07
Glyma.07G257300	5.62111	6.12696	4.0952	13.0578	12.7947	12.3208	2.09242	0.0177518
Glyma.18G242700	45.7099	46.6868	44.064	12.6788	12.6203	12.8804	-3.51539	4.83831e-08
Glyma.02G064300	39.9182	41.9693	39.5963	12.5153	12.8268	13.0559	-3.10224	1.675e-07
Glyma.08G039200	109.422	112.558	95.5619	12.8927	12.5758	12.9723	-7.88279	0.00014403
Glyma.15G228200	84.7009	81.5522	84.6765	12.5997	13.0368	12.8648	-6.30695	1.72006e-05
Glyma.17G037500	58.6939	59.0636	57.0076	12.5723	13.1511	12.7814	-4.41302	4.79258e-07
Glyma.10G054700	25.9969	28.0506	26.0244	12.427	12.5701	13.5745	-2.09896	6.08288e-05
Glyma.20G205400	4.59644	4.833	4.25598	12.4032	13.1408	13.1283	2.37554	0.00010019
Glyma.11G134700	5.61268	4.91966	4.92385	12.0389	13.9142	12.7248	2.11963	0.000149372
Glyma.07G021800	27.0458	29.6832	29.6423	13.0983	12.6289	13.0016	-2.24194	0.000218233
Glyma.20G206800	27.0824	27.3456	26.9778	13.3363	13.276	12.2093	-2.11855	0.00102717
Glyma.19G028400	5.00975	5.46698	5.44887	12.4476	13.0612	13.3389	2.08087	7.73348e-05
Glyma.05G211900	5.68271	5.47399	5.13971	13.2232	12.501	13.1272	2.03512	2.05225e-05
Glyma.13G266400	32.3716	31.1835	32.2283	13.5266	12.3134	13.0619	-2.45621	8.28752e-05
Glyma.06G042100	36.2406	36.0013	35.5963	13.4113	11.7884	13.7091	-2.74295	0.00198239
Glyma.18G301600	26.2818	25.0216	26.0602	13.0163	12.4618	13.5751	-2.01108	5.61922e-05
Glyma.11G097000	5.39796	5.78855	5.39956	12.9783	12.7288	13.4535	2.01953	1.20588e-05
Glyma.07G060400	25.9123	29.1875	25.2093	12.8498	13.3582	12.9659	-2.06893	0.00135234
Glyma.19G234100	5.49404	6.3802	4.86984	13.0092	12.8234	13.4355	2.01762	0.0047205
Glyma.02G052600	5.52335	5.13995	5.32547	13.5102	13.6027	12.1702	2.08913	0.000106367
Glyma.06G246400	4.53516	5.33641	5.18324	12.8287	13.7099	12.7671	2.21731	0.00123826
Glyma.15G090300	25.1217	27.4965	25.2171	12.6315	14.2442	12.4655	-2.01124	0.000196685
Glyma.18G208900	4.74319	4.64115	4.17523	12.2153	14.2697	12.8762	2.43187	5.6973e-05
Glyma.07G151100	45.8666	46.5144	45.5833	13.4817	13.4731	12.4803	-3.43636	0.00035169
Glyma.15G066100	30.8935	31.5087	31.5181	12.563	14.4374	12.4574	-2.38673	0.00113655
Glyma.14G075900	5.6822	4.86972	4.80939	12.3956	13.0859	14.0023	2.17868	0.000326816
Glyma.08G080400	5.12755	5.64798	5.78257	12.9393	13.4693	13.0983	2.04851	0.00165617
Glyma.12G194000	30.9772	28.769	29.8751	13.746	13.0903	12.9323	-2.25719	2.1341e-05
Glyma.13G220500	5.1869	5.17164	5.55713	13.4146	13.2203	13.1535	2.12986	0.000669762
Glyma.19G009000	39.5543	40.4282	40.6826	13.4008	13.638	12.7658	-2.98647	1.71743e-06
Glyma.12G046000	26.5925	29.4516	28.5783	13.6569	13.2763	12.9342	-2.13929	9.77097e-05
Glyma.11G255000	4.60006	4.33027	5.34715	12.6636	13.6366	13.5678	2.35617	0.00314651
Glyma.10G058500	5.1851	5.36696	4.71642	13.9173	13.0076	12.9761	2.2162	2.20277e-05
Glyma.14G007700	4.69005	4.80265	4.05272	13.206	13.205	13.5517	2.48563	0.00184527
Glyma.08G119200	45.9838	47.4466	46.054	14.077	12.9983	12.9093	-3.43238	0.000375642
Glyma.05G162100	28.238	27.7533	27.9285	13.1026	13.7327	13.1812	-2.1205	1.23656e-06
Glyma.15G243000	5.10275	5.11584	4.59921	12.9058	14.5032	12.7114	2.28164	8.46672e-05
Glyma.16G212900	4.06912	4.15181	4.10222	13.2817	13.2862	13.5618	2.708	4.17145e-06
Glyma.09G231400	26.4963	28.0799	27.7862	12.1291	13.4775	14.5661	-2.0777	0.00154114
Glyma.16G058800	28.3444	27.5593	28.5559	13.4865	13.9888	12.7523	-2.12234	1.88848e-05
Glyma.08G277000	76.9557	78.974	77.5059	13.3462	13.7205	13.1876	-5.63146	1.51879e-08
Glyma.09G015400	5.41193	5.46178	6.03772	13.5961	14.3055	12.4531	2.03862	0.000157692
Glyma.20G227300	28.1016	30.0423	28.5426	13.5181	13.9132	13.0464	-2.15909	3.30105e-06
Glyma.07G140000	51.2607	55.7341	52.9711	12.9354	13.9317	13.6294	-3.88496	2.18254e-06
Glyma.02G292300	45.1116	52.1046	24.8923	12.4427	8.87271	19.1943	-2.99342	0.0207538
Glyma.20G012300	5.33474	4.78768	5.66017	13.4297	13.3802	13.7043	2.18143	0.00340087
Glyma.06G134000	39.0878	38.9965	39.9674	13.0464	13.8895	13.6625	-2.87451	1.66771e-06
Glyma.11G239700	5.67461	6.23665	5.27897	14.5153	13.2154	12.9936	2.03655	0.000133305
Glyma.19G153200	5.8378	5.72403	5.58408	13.821	13.1269	13.966	2.0494	0.000125186
Glyma.07G091600	123.393	118.641	118.493	14.3676	13.7347	12.831	-8.41607	3.22005e-05
Glyma.11G177900	5.34612	5.46348	5.68723	13.3271	14.2022	13.5191	2.11645	6.66539e-05
Glyma.11G178200	5.93818	4.99755	4.86603	13.9749	14.7907	12.326	2.20419	0.000409665
Glyma.04G200400	32.7586	36.0052	31.228	13.7018	13.49	14.114	-2.40899	0.000176145
Glyma.01G154200	4.7094	4.48141	4.65456	13.8495	13.481	14.1553	2.50464	5.5977e-06
Glyma.12G134800	32.5331	30.73	31.1936	13.6456	14.2755	13.5821	-2.2847	5.57969e-05
Glyma.15G170500	37.3059	38.4151	35.3176	13.8969	13.8309	13.7864	-2.64493	2.47919e-05
Glyma.20G109900	5.14846	4.93779	4.73301	13.8204	13.8061	13.9138	2.35636	7.33111e-05
Glyma.07G268400	74.5204	76.2708	76.3074	14.383	13.5917	13.7018	-5.29815	1.99275e-06
Glyma.20G114800	36.585	35.7492	33.4271	13.8052	13.8833	13.999	-2.51587	0.00014468
Glyma.14G025900	4.61572	4.89246	4.52208	14.2746	13.5365	13.892	2.48907	4.11475e-06
Glyma.09G038500	4.38218	4.33636	4.37721	14.3015	14.5966	12.8275	2.6483	0.00061076
Glyma.02G075900	29.8527	29.4247	27.9738	14.1616	13.951	13.658	-2.10835	1.64834e-06
Glyma.01G175700	35.6186	36.2639	36.742	13.7095	13.8193	14.2767	-2.57753	1.70334e-06
Glyma.10G204200	27.858	29.7063	27.4489	13.9018	13.9669	13.9487	-2.05123	0.000288845
Glyma.12G148200	4.77518	4.68933	4.61976	14.0214	14.3177	13.5269	2.48133	7.2925e-06
Glyma.10G211700	5.60707	6.02758	4.81993	14.9226	13.6563	13.4929	2.17927	0.000402798
Glyma.08G084800	5.82812	5.28252	5.59235	14.148	14.1406	13.897	2.15275	0.000975788
Glyma.17G233700	59.1708	58.1781	57.4783	15.1973	13.9428	13.4837	-4.02914	0.000458117
Glyma.10G124800	5.63268	5.55586	5.60086	13.7892	15.0517	13.8291	2.16244	4.23797e-05
Glyma.20G155100	36.6892	32.9945	31.3841	14.8749	14.1661	13.6548	-2.36387	0.000173368
Glyma.18G067800	5.82139	5.21281	5.12184	13.5018	15.1685	14.0468	2.24042	9.00781e-05
Glyma.02G227200	5.58117	6.04733	5.07904	13.95	15.0217	13.8565	2.18094	0.000294497
Glyma.18G067000	5.56248	4.7498	4.50912	9.83148	15.3427	17.9426	2.38534	0.024892
Glyma.02G015600	4.9625	5.47616	4.86114	13.7387	14.302	15.0953	2.3728	1.67928e-05
Glyma.18G200300	28.7138	29.7363	29.7712	14.3447	14.6788	14.1572	-2.06559	4.77298e-05
Glyma.07G117300	5.22858	5.36845	5.752	14.3951	14.5516	14.2724	2.24708	0.00124834
Glyma.17G234700	5.4008	5.96879	5.12548	14.1212	14.9397	14.2225	2.22862	0.000479661
Glyma.13G331900	5.67752	5.53676	5.11349	14.5722	15.3718	13.4764	2.2521	8.51039e-05
Glyma.06G248900	94.9958	98.564	94.2999	13.7968	14.6998	14.9556	-6.37336	1.95855e-05
Glyma.17G227900	34.6974	34.7752	33.383	14.0074	14.7534	14.7758	-2.35713	1.90667e-05
Glyma.10G217900	5.57458	5.17647	5.52526	15.386	14.6322	13.5373	2.26348	8.50767e-05
Glyma.02G135200	29.3604	28.0503	28.3945	13.9922	14.6255	14.9402	-2.00089	6.65693e-06
Glyma.07G139700	41.0618	41.5162	40.7295	14.4082	14.1088	15.0912	-2.80069	0.000337102
Glyma.10G040200	5.79643	5.95627	5.72009	13.9608	15.3643	14.2969	2.13078	0.000615207
Glyma.01G054400	4.16791	4.68465	4.46861	14.2826	15.5019	13.8859	2.72091	1.97071e-05
Glyma.18G224200	5.375	5.70964	5.50819	14.2837	14.6656	14.8347	2.23985	1.9751e-06
Glyma.08G227400	4.84202	4.7357	4.87875	13.7646	15.119	14.9038	2.52269	1.29351e-05
Glyma.04G104900	30.2906	31.1293	29.878	14.7042	14.9317	14.1948	-2.10007	7.71909e-05
Glyma.09G077700	28.5208	29.0925	29.275	14.1806	15.1156	14.688	-2.00692	3.91472e-06
Glyma.11G097100	4.5546	4.3183	4.64798	14.498	15.5053	14.0375	2.70596	1.72905e-05
Glyma.16G077900	38.2576	42.9081	39.5583	14.5624	14.971	14.5923	-2.71068	0.00058525
Glyma.02G187200	136.982	143.93	141.969	14.9145	14.919	14.5056	-9.0615	1.61811e-07
Glyma.03G225400	5.63341	5.77445	5.25095	14.3162	15.2069	14.852	2.25714	1.23434e-05
Glyma.02G278300	4.98421	5.96738	4.86882	14.9095	15.1818	14.4715	2.38076	0.00214513
Glyma.14G201100	5.83137	5.46861	5.92617	15.2695	14.7639	14.5952	2.20917	0.000132978
Glyma.08G037900	43.8608	47.4842	44.2945	13.486	16.5151	14.7509	-3.01538	0.000577645
Glyma.05G178700	4.2973	4.69556	4.66046	15.2589	14.8728	14.6529	2.7247	0.000116091
Glyma.04G062800	36.141	29.1857	32.8892	14.8205	15.1862	15.0198	-2.18323	0.00617363
Glyma.07G268700	43.8501	45.3329	40.9553	15.1447	15.5161	14.4237	-2.86206	3.44266e-06
Glyma.08G214300	5.10482	5.49371	5.43153	14.852	15.8836	14.5205	2.38382	8.95286e-06
Glyma.20G145000	6.14522	5.97079	5.63909	14.8893	14.2735	16.0992	2.17711	0.000477415
Glyma.17G104800	31.6384	29.6339	31.6777	16.3234	14.0754	14.8653	-2.07992	0.000469963
Glyma.04G170400	6.11978	6.46512	6.39319	14.9256	15.8802	14.5193	2.0618	2.38918e-05
Glyma.14G075400	38.6876	39.125	38.421	14.6748	14.6321	16.0302	-2.55094	0.000908751
Glyma.13G207900	5.30505	6.0221	5.46819	15.3993	15.2439	14.7101	2.28765	0.000109814
Glyma.07G184700	34.0487	33.537	33.049	15.0403	15.2335	15.0966	-2.22642	5.69071e-06
Glyma.14G048900	104.515	101.323	102.366	16.5752	14.3493	14.455	-6.57929	0.000292996
Glyma.12G040600	5.13366	5.92743	5.02824	14.5762	15.437	15.39	2.38687	0.000785558
Glyma.17G061300	6.30352	6.22956	5.87981	14.9729	15.0343	15.5348	2.12747	2.11531e-06
Glyma.16G158100	4.34591	5.47113	4.95668	15.2752	15.4935	14.8533	2.59627	0.00310722
Glyma.14G192400	6.23855	6.59783	6.31388	15.1074	15.1149	15.4075	2.05522	8.9459e-07
Glyma.20G114200	47.0565	47.0559	45.6867	15.3182	15.485	14.8375	-3.05136	3.8608e-06
Glyma.11G090400	4.05821	4.90456	4.1184	15.0817	15.4556	15.1218	2.89687	0.00234272
Glyma.11G247000	30.8205	30.9253	29.7815	15.3445	15.1473	15.1931	-2.0264	2.21045e-05
Glyma.13G134200	34.6158	36.3247	34.2723	15.1587	15.5032	15.125	-2.29624	8.81861e-05
Glyma.19G127700	4.07114	4.44455	4.2704	15.7653	15.4727	14.5517	2.94759	5.11367e-06
Glyma.13G202800	6.57322	6.81299	6.12721	14.5356	15.5858	15.7875	2.03612	1.60666e-05
Glyma.08G005600	38.5536	38.0551	36.6683	14.7789	15.8455	15.2894	-2.458	1.51002e-06
Glyma.05G026000	41.144	47.2398	42.26	14.3563	16.5008	15.1362	-2.82548	3.46228e-05
Glyma.13G156700	35.1953	35.1765	33.968	14.1941	16.3098	15.5056	-2.26624	0.00133517
Glyma.04G013400	41.3915	45.8919	45.1327	15.4032	15.8317	14.8222	-2.85897	8.76225e-05
Glyma.08G201700	35.0193	29.6811	30.6439	15.9068	16.154	14.0527	-2.0818	0.000334589
Glyma.02G290900	43.9695	47.2713	46.7302	15.5327	15.8248	14.8501	-2.96597	8.09029e-06
Glyma.01G230900	47.3345	44.5611	44.6908	14.5404	16.8468	14.868	-2.93766	0.000123426
Glyma.14G071400	6.28194	5.88134	5.75142	15.169	15.5579	15.9103	2.22686	3.84902e-05
Glyma.15G054600	5.47532	5.29391	5.13231	15.9029	15.8562	14.9026	2.463	5.69151e-06
Glyma.14G215200	4.68325	5.64018	5.95519	15.6659	14.8773	16.1401	2.43267	0.00207908
Glyma.09G071800	5.76695	5.80157	6.03036	15.6218	15.2451	15.8257	2.26171	7.93726e-06
Glyma.16G060600	40.378	43.9608	37.1278	14.8721	16.8069	15.0986	-2.58437	6.91792e-05
Glyma.15G071200	60.5586	61.7048	58.4356	15.4266	15.7443	15.643	-3.81272	1.53125e-06
Glyma.13G147000	4.86775	5.64114	5.27315	15.918	15.4612	15.4857	2.49858	0.000366263
Glyma.01G142900	45.5085	45.4997	43.9763	16.0617	16.6345	14.3881	-2.85683	0.00121351
Glyma.17G053000	70.0188	73.9702	66.0464	15.1991	16.6893	15.3673	-4.38015	1.74133e-06
Glyma.02G129300	49.1936	46.558	46.6516	16.1734	16.0873	15.0913	-2.98768	2.63986e-06
Glyma.08G005200	5.91831	6.08566	5.95098	15.347	16.1424	15.8655	2.25455	3.93299e-06
Glyma.13G326400	128.387	142.118	125.491	16.9354	15.3079	15.1259	-8.00133	3.99133e-06
Glyma.03G023900	34.3794	36.4137	33.5064	15.6507	15.2361	16.5243	-2.20683	9.77731e-05
Glyma.13G279900	153.038	154.498	147.395	15.6055	16.0795	15.7402	-9.06211	1.98595e-08
Glyma.09G269600	88.8055	90.0495	86.7258	15.0108	15.6085	16.8286	-5.49382	0.000322693
Glyma.01G058300	5.03708	5.23741	5.07321	15.8618	16.0844	15.5267	2.58719	1.10789e-07
Glyma.02G203300	68.3107	73.8315	69.7702	15.154	16.1429	16.2156	-4.38496	5.80615e-07
Glyma.08G118000	46.8919	49.3671	46.1386	15.9232	16.0071	15.5889	-2.98973	1.63008e-05
Glyma.02G243600	6.2278	5.33993	6.0871	16.1414	15.3337	16.3896	2.31146	0.000616215
Glyma.20G119900	51.0119	55.1378	50.7387	16.0625	16.5213	15.3749	-3.2583	1.95842e-06
Glyma.15G032300	6.15991	6.20609	6.15218	15.8937	16.2975	15.7921	2.22545	1.40449e-07
Glyma.05G024800	6.57688	6.34835	6.39415	16.2472	16.2052	15.5592	2.14256	2.88606e-06
Glyma.14G070600	4.0466	4.00363	4.36105	15.5202	16.6056	15.9029	3.17397	8.60519e-05
Glyma.09G284700	47.775	49.8647	47.0677	15.998	16.5695	15.4831	-2.9977	1.87342e-06
Glyma.04G238300	86.9283	89.281	83.0007	16.4459	16.271	15.352	-5.28959	3.45526e-06
Glyma.09G281900	61.8347	59.7349	57.8218	15.4106	16.9933	15.7529	-3.67596	9.01036e-06
Glyma.18G204200	35.3366	34.9755	33.2193	15.9829	16.5661	15.6775	-2.15332	1.64615e-06
Glyma.08G292000	85.294	84.0118	82.1712	15.5145	16.3126	16.4031	-5.11574	1.431e-05
Glyma.02G212500	6.31146	6.47668	7.36006	16.3211	16.6093	15.4559	2.08256	0.00185319
Glyma.14G023500	69.1767	69.3995	68.2212	15.863	16.3183	16.3854	-4.19218	5.53577e-06
Glyma.04G238100	5.43781	5.93829	5.4775	16.0697	15.6862	16.8235	2.43387	1.44115e-05
Glyma.03G146100	5.22818	6.14043	5.47165	16.2235	16.1695	16.1867	2.4453	0.00140625
Glyma.19G110900	4.53119	4.23284	4.5461	16.5782	16.7454	15.2895	3.01818	9.4936e-06
Glyma.19G145200	62.7301	60.5997	60.6356	16.2833	15.7525	16.6225	-3.7463	1.9372e-06
Glyma.03G140900	6.74088	6.51243	6.27961	17.2127	15.9885	15.4719	2.14924	0.000290152
Glyma.12G032900	77.5083	79.7194	74.1646	16.8949	17.1175	14.7057	-4.67882	0.000380397
Glyma.06G188300	34.3877	33.5783	31.9129	17.1289	15.8673	15.7355	-2.06346	0.000232152
Glyma.13G347800	5.76849	5.82313	5.68985	16.5686	16.0557	16.1767	2.39781	0.000107642
Glyma.10G185000	5.62737	6.95126	5.93877	15.93	15.9837	16.9218	2.2645	0.00103495
Glyma.08G249600	69.4037	71.8983	69.2408	15.671	17.0369	16.1515	-4.23551	7.93224e-05
Glyma.14G199600	5.49681	4.79163	5.08609	16.1899	16.1071	16.6133	2.65751	0.000726594
Glyma.08G065100	5.63057	5.47447	6.03351	15.9177	16.2031	16.8936	2.42652	0.00014995
Glyma.20G126900	6.103	6.71336	6.3388	17.843	15.9539	15.3173	2.20508	0.00105972
Glyma.11G218900	62.5089	65.169	63.2013	17.7252	15.732	15.8156	-3.82362	0.000629507
Glyma.13G035800	33.2726	34.7317	32.0916	16.0334	16.3959	16.9069	-2.03991	4.68971e-06
Glyma.04G251000	63.832	62.6505	62.7331	16.5637	17.0757	15.7603	-3.78635	6.46014e-06
Glyma.03G150600	6.1891	6.71994	6.22117	16.896	16.9918	15.5196	2.22479	8.6286e-05
Glyma.17G223400	4.5482	4.36677	4.19613	16.8733	16.2671	16.272	3.12119	1.91026e-06
Glyma.19G226800	36.1926	38.2753	35.5619	17.0171	15.8503	16.5691	-2.21926	0.000157447
Glyma.10G232600	5.14067	5.97974	5.91001	16.717	15.753	17.004	2.46643	0.00020379
Glyma.11G077400	55.9609	51.2612	52.4819	16.3641	17.1552	16.0691	-3.19409	1.99083e-05
Glyma.10G191700	227.062	231.046	230.712	15.598	16.7908	17.2049	-12.6492	2.44411e-05
Glyma.16G003500	6.27297	6.8293	5.98852	17.0378	15.6319	16.9886	2.23809	7.47316e-05
Glyma.15G116300	39.8935	40.0524	39.5772	15.8404	17.3331	16.5088	-2.39924	0.000300854
Glyma.10G253100	40.939	43.8075	42.2652	16.4297	17.1991	16.223	-2.5458	2.50448e-06
Glyma.12G030600	36.0415	37.8074	34.9404	16.7667	17.4467	15.7644	-2.16981	0.000143583
Glyma.17G069500	43.0349	43.4619	43.8898	15.9035	16.8631	17.2606	-2.60062	2.17693e-05
Glyma.09G014700	49.6671	51.8975	49.653	16.043	17.1943	16.8749	-3.00869	7.93127e-06
Glyma.18G137500	7.20943	7.21357	6.81155	16.1234	16.7733	17.2557	2.0598	5.2554e-05
Glyma.19G156700	6.14371	5.50466	6.08656	17.0296	16.7845	16.3561	2.41771	0.000747582
Glyma.09G007900	4.85384	5.15908	4.79763	16.9292	16.5448	16.7517	2.82697	4.82946e-07
Glyma.02G064400	53.0995	57.7185	53.8895	16.1249	17.1701	17.0286	-3.24559	2.25847e-06
Glyma.19G193200	5.50602	6.31554	6.37299	16.9317	17.3987	16.2186	2.3774	0.000553099
Glyma.18G006400	69.5326	62.8572	64.9695	16.3627	16.5858	17.6874	-3.84515	1.15092e-05
Glyma.12G236500	6.48761	6.92227	6.63519	16.8377	16.242	17.5846	2.1918	9.85973e-05
Glyma.20G231200	58.384	57.2714	55.0464	17.4024	17.4258	16.0087	-3.31938	4.95472e-05
Glyma.06G303100	36.0959	37.1	35.583	17.0552	16.6225	17.2542	-2.13414	0.000211235
Glyma.19G165900	6.48703	6.63625	7.17333	15.9611	18.1186	16.8886	2.17284	8.09942e-05
Glyma.01G070400	6.37964	6.51527	6.1224	16.552	17.3523	17.1189	2.30858	1.09288e-06
Glyma.08G216800	4.69626	4.4406	4.18336	17.0305	17.2063	16.8274	3.17471	0.000424124
Glyma.05G043900	34.4829	31.9791	35.5143	16.5157	18.1587	16.4066	-2.01017	0.000153923
Glyma.06G260200	66.0192	66.6329	65.1288	16.5422	17.7291	16.8673	-3.81718	6.8933e-05
Glyma.01G080600	36.5389	35.9694	35.8109	16.483	17.4134	17.2755	-2.12153	8.9121e-06
Glyma.14G190800	7.48477	6.57776	7.75573	16.6058	17.5331	17.1558	2.05775	0.00432328
Glyma.01G054000	5.25852	7.2348	5.39012	16.5818	18.5922	16.1936	2.46369	0.00310971
Glyma.08G020600	5.22695	5.88527	5.43142	16.9082	17.447	17.0789	2.62884	0.000535825
Glyma.06G286200	4.00337	4.50038	4.08994	16.3814	17.2006	17.8941	3.3716	9.35064e-06
Glyma.08G360200	5.47469	6.09792	4.00293	15.417	19.0529	17.0429	2.81975	0.00413837
Glyma.17G065500	34.9844	43.6935	34.0112	17.7963	14.2951	19.6823	-2.18054	0.00381627
Glyma.02G095500	38.1538	42.1422	39.6604	17.8625	17.7856	16.1971	-2.31039	4.3078e-05
Glyma.06G077200	64.0796	64.8299	60.4213	17.6475	16.7721	17.4781	-3.60982	3.17994e-06
Glyma.08G055000	7.67507	7.56851	7.39025	17.654	17.4294	16.8458	2.00959	0.00010653
Glyma.19G229000	6.60647	6.31968	6.18047	16.4304	17.2778	18.2445	2.33943	9.69314e-05
Glyma.08G341300	234.054	256.982	234.746	16.4547	18.0314	17.6011	-12.6557	3.74161e-07
Glyma.01G048500	36.1456	40.3424	35.8263	16.8399	19.6178	15.7071	-2.16108	0.00155735
Glyma.07G235900	101.919	102.819	97.1983	17.0617	18.1088	17.0174	-5.60453	4.70324e-07
Glyma.15G143600	5.84645	5.31483	5.3155	17.7116	17.4614	17.1231	2.67717	0.000168387
Glyma.07G237600	37.1678	41.6949	29.1316	19.2872	20.787	12.2642	-2.09698	0.023
Glyma.15G168400	36.2442	38.1923	36.1876	16.6527	17.9547	17.7419	-2.10988	7.98222e-05
Glyma.07G174100	40.6805	41.7123	38.8076	17.7891	16.9022	17.6779	-2.30719	2.55517e-05
Glyma.18G049000	36.0602	39.0002	36.5198	17.0406	17.1279	18.2122	-2.1257	2.43585e-05
Glyma.12G062700	7.43316	7.32122	5.87169	17.5092	18.1024	16.8051	2.21147	0.00314174
Glyma.14G219100	7.40244	7.24783	6.65365	17.0462	17.2863	18.141	2.15228	1.76744e-05
Glyma.06G221100	38.7024	41.3346	40.0282	18.915	16.2967	17.3147	-2.28231	0.00143612
Glyma.01G207900	4.54853	4.84302	5.05497	18.1315	17.4955	16.9083	3.01817	3.92999e-05
Glyma.14G068400	136.084	143.304	132.175	17.2462	16.1562	19.2602	-7.49643	0.000268294
Glyma.11G031200	4.67334	5.4097	5.28974	17.0668	18.3213	17.3149	2.87187	0.00043584
Glyma.18G122100	50.0965	52.4129	49.4086	16.239	18.4192	18.0704	-2.8811	0.000391321
Glyma.07G071300	60.5345	63.47	56.827	17.0709	17.6891	17.9942	-3.37828	1.82823e-05
Glyma.04G076300	8.0992	6.53186	7.41969	17.5598	18.2697	16.9272	2.09933	0.00398479
Glyma.01G217600	202.389	195.156	193.898	18.1749	17.807	16.781	-10.4071	4.07342e-06
Glyma.19G231900	5.72248	5.59422	5.38619	17.6641	17.6978	17.4068	2.67018	1.03886e-05
Glyma.13G288400	35.9218	38.6832	35.5786	17.1593	17.2037	18.4289	-2.08202	4.15226e-05
Glyma.02G095000	6.964	7.63034	7.16661	16.7323	17.8581	18.22	2.11692	2.17974e-05
Glyma.18G020000	7.42781	7.52345	7.14112	17.77	16.7951	18.246	2.09257	0.000992524
Glyma.05G021500	5.61043	5.09214	5.95274	16.9117	18.3284	17.6375	2.68006	0.000875223
Glyma.15G217700	8.18067	7.86564	7.15249	19.0115	17.0173	16.9199	2.00663	0.000302816
Glyma.01G019200	46.2292	45.7634	44.8587	17.4325	17.8874	17.6537	-2.58239	1.87466e-05
Glyma.14G116800	38.2123	38.8102	36.5188	17.2791	18.1048	17.6064	-2.1448	6.89367e-07
Glyma.10G067900	43.9412	43.3465	41.4606	17.3465	18.1874	17.6183	-2.41477	1.11278e-06
Glyma.15G044400	5.35154	5.18475	4.63072	17.9776	17.442	17.7384	2.92765	0.000211757
Glyma.15G026900	46.0818	44.9336	41.938	17.5388	17.3644	18.2606	-2.49582	1.03289e-05
Glyma.07G168600	66.3593	70.4063	73.511	18.2805	16.7329	18.1518	-3.89808	9.24574e-06
Glyma.13G031600	50.949	54.3677	51.5267	17.7318	18.0352	17.4188	-2.93929	2.45075e-05
Glyma.20G013400	44.3245	46.5906	45.2063	17.1121	18.7843	17.3928	-2.55222	2.85261e-05
Glyma.03G088800	97.7023	99.747	90.9855	18.2452	17.7529	17.3305	-5.26212	2.92649e-07
Glyma.09G269500	47.3794	48.3845	44.7727	16.9309	18.5811	17.893	-2.63482	6.00912e-06
Glyma.06G166700	36.5821	37.1494	35.8751	17.2568	17.9552	18.4952	-2.04276	0.000716721
Glyma.13G239100	93.733	97.0128	90.7192	17.3638	18.0942	18.2555	-5.09087	4.83406e-07
Glyma.12G205600	50.7655	47.0947	43.955	18.0755	18.9417	16.734	-2.64066	4.08846e-05
Glyma.03G218300	40.3747	40.3468	39.9839	17.4152	18.3325	18.305	-2.23295	3.19605e-05
Glyma.15G093900	41.4736	40.5061	39.7818	19.2416	17.5944	17.3354	-2.24433	0.000849104
Glyma.18G047800	40.7971	43.2278	38.7622	17.5828	18.052	18.7363	-2.25629	1.33789e-05
Glyma.02G134500	45.8385	44.0305	43.0982	19.4254	17.8825	17.0957	-2.44355	0.000479615
Glyma.08G171000	40.2355	40.9814	41.7044	17.9638	18.4395	18.0186	-2.2574	0.000316319
Glyma.13G075200	7.59769	8.4572	7.5783	17.5581	17.6699	19.2316	2.02674	6.83481e-05
Glyma.04G052800	35.4167	36.4677	37.0856	18.1439	18.2144	18.128	-2.00272	0.000432462
Glyma.09G185200	41.8717	38.5377	39.3731	17.9563	19.2817	17.2774	-2.19339	4.10081e-05
Glyma.08G029100	6.27127	6.07569	6.09839	17.248	19.0616	18.2184	2.52764	4.9106e-05
Glyma.19G081700	84.9303	87.7853	83.4386	17.9082	18.7029	17.9771	-4.61157	2.53861e-08
Glyma.01G026200	53.0049	50.1472	50.8203	18.1711	18.5227	17.9589	-2.81537	0.000117584
Glyma.12G047200	8.3931	7.90459	7.58159	17.3714	19.7132	17.5892	2.01017	0.000200093
Glyma.10G179200	8.31353	6.73329	6.87354	19.2574	18.4702	16.957	2.1855	0.000932504
Glyma.17G118200	46.1423	43.3305	44.1907	18.7546	18.81	17.1234	-2.44735	2.43923e-05
Glyma.14G215100	6.47244	6.39705	6.48487	17.9332	18.0894	18.6914	2.43374	1.33949e-06
Glyma.05G081300	6.68164	7.7171	7.68229	18.4672	18.2761	17.9826	2.16146	0.00222746
Glyma.18G234600	49.4988	52.2878	49.4063	17.9844	18.6897	18.1642	-2.74703	1.36908e-05
Glyma.19G211600	44.1634	43.8052	43.3345	18.1642	19.5679	17.1142	-2.39717	0.00114949
Glyma.09G153900	6.00838	6.24997	6.03971	18.0342	18.0591	18.8041	2.55872	3.8876e-05
Glyma.01G215500	8.18566	7.41024	7.67687	18.9108	18.2116	17.7917	2.07038	6.63117e-05
Glyma.09G247700	4.79889	5.2734	5.24253	17.8855	19.4655	17.772	3.00205	1.03949e-05
Glyma.18G077000	7.53063	6.94327	6.51769	17.2333	18.6185	19.3119	2.2838	5.53677e-05
Glyma.02G088700	53.1586	54.6066	51.1336	18.2884	18.706	18.3155	-2.85941	8.87006e-05
Glyma.02G288900	6.65071	6.94726	7.65059	18.0542	19.0275	18.3061	2.26513	0.00195203
Glyma.09G022000	5.25643	5.40955	4.94893	17.6428	19.4993	18.263	2.9691	1.25867e-05
Glyma.01G015400	5.03227	4.65825	4.82036	18.4112	18.8795	18.116	3.16143	0.000135064
Glyma.18G294200	37.5241	37.3848	42.5336	17.5757	18.6182	19.2497	-2.11899	0.0011624
Glyma.01G009700	6.66443	6.86787	6.46259	18.2846	18.5354	18.689	2.39331	9.1791e-08
Glyma.17G049200	55.3752	54.3095	50.6077	17.1626	18.6029	19.8092	-2.8793	0.000200022
Glyma.01G177600	5.90766	6.67131	6.33745	18.6891	18.0855	18.9019	2.52211	4.03161e-05
Glyma.18G282600	8.32399	7.99932	7.86178	19.2781	18.7169	17.8876	2.03546	9.20885e-05
Glyma.17G073800	7.47189	7.22506	7.01672	17.9526	18.6675	19.2988	2.24288	1.24536e-05
Glyma.17G214700	5.63748	5.83486	5.44627	18.8571	18.2395	18.8452	2.79118	1.1294e-05
Glyma.02G245600	5.12652	4.93444	4.78853	18.0903	19.6632	18.2186	3.13151	5.11012e-06
Glyma.14G208000	71.7683	76.1666	70.2217	17.9254	19.057	19.1435	-3.84067	6.04866e-07
Glyma.10G171300	40.8128	43.5913	39.5267	18.6686	19.2571	18.2854	-2.20084	7.02266e-05
Glyma.14G051200	8.62324	7.25931	7.32779	18.9983	18.9169	18.5334	2.1398	0.00312031
Glyma.11G017400	4.79172	4.79814	4.34945	18.2134	19.1058	19.2797	3.35361	1.07637e-05
Glyma.16G055900	105.208	106.455	103.173	19.0993	19.2335	18.2881	-5.40083	2.34064e-05
Glyma.17G078300	6.51293	6.19061	6.20317	18.6661	19.3229	18.7302	2.57494	6.5038e-05
Glyma.18G252300	7.29638	7.84567	7.40618	18.2631	20.2771	18.1843	2.19587	0.000122953
Glyma.01G014000	50.377	49.5227	49.846	19.0495	19.0725	18.6043	-2.63864	1.82367e-07
Glyma.03G236600	8.28469	8.04059	8.06854	19.1077	18.5759	19.1666	2.05103	6.32716e-06
Glyma.13G145200	6.75054	6.35465	6.1929	18.8134	18.8433	19.264	2.53239	0.000107242
Glyma.09G205700	76.7149	77.4768	76.0577	18.6732	20.2881	17.9615	-3.99314	0.000450351
Glyma.06G310100	7.79628	8.32015	7.32031	18.5083	20.4428	18.0139	2.13575	7.94742e-05
Glyma.20G220800	51.3588	48.2121	48.1058	18.1957	19.4901	19.2865	-2.59774	4.93492e-06
Glyma.02G296300	7.43695	7.63255	7.46315	18.3735	19.332	19.4282	2.21218	2.14183e-05
Glyma.11G203000	82.9589	90.3465	83.3483	17.6697	19.478	19.9971	-4.42727	1.07148e-05
Glyma.08G015300	5.86987	6.11552	5.92951	18.897	19.2396	19.0184	2.71416	3.91448e-05
Glyma.16G060900	75.2989	76.4545	75.5624	18.8293	19.9594	18.3692	-3.91741	5.26245e-05
Glyma.10G157200	7.56182	8.58817	7.29949	19.6492	16.7548	20.7709	2.13718	0.00184054
Glyma.01G081300	4.36266	4.14339	4.20907	18.5947	19.8928	18.6893	3.69522	5.03932e-07
Glyma.08G188000	49.0944	50.8272	48.5634	18.754	19.2752	19.1724	-2.59749	1.11946e-06
Glyma.15G129200	86.8199	88.7172	79.0284	18.3146	19.6406	19.3469	-4.3677	1.68291e-05
Glyma.20G178600	8.00438	8.42209	7.91108	18.7596	19.3341	19.2144	2.07722	4.73445e-06
Glyma.11G103500	7.66703	8.00173	6.49298	21.1004	21.1804	15.149	2.23832	0.00740183
Glyma.13G163100	8.13373	7.81677	6.76354	19.6989	19.617	18.1905	2.22182	0.000439471
Glyma.13G046100	71.2455	72.7078	69.6982	18.6148	19.3893	19.5467	-3.6661	1.90003e-05
Glyma.08G297400	5.87207	6.28217	6.16009	19.1196	19.5744	18.9291	2.68544	3.64881e-05
Glyma.20G197100	6.50304	6.23592	6.46168	19.06	19.1836	19.5335	2.58764	6.63248e-05
Glyma.01G244000	46.3786	47.3055	47.1328	18.6619	21.2734	17.863	-2.4499	0.00196586
Glyma.17G188500	8.47689	8.67651	8.43589	18.6458	19.751	19.4776	2.00416	3.45573e-05
Glyma.19G113000	8.4637	9.05157	8.14265	18.647	19.8562	19.4175	2.00123	2.16731e-05
Glyma.07G184300	6.91953	7.04764	6.81777	18.963	19.2852	19.6994	2.41697	0.000116825
Glyma.18G070200	38.5145	42.029	38.4642	16.917	19.7574	21.3576	-2.0601	0.00426068
Glyma.07G234300	70.1032	73.3236	69.7219	20.3875	16.8153	20.9261	-3.64067	0.00274243
Glyma.16G059300	61.8686	58.7116	59.4156	19.0346	20.1876	18.932	-3.07325	1.74055e-06
Glyma.05G195000	173.875	180.585	169.043	19.4521	18.7921	20.1021	-8.40827	2.67317e-05
Glyma.12G054200	95.8034	100.098	98.4141	18.4326	20.172	19.8896	-4.8965	9.654e-06
Glyma.17G062500	7.36793	7.38116	6.81679	19.7761	19.5765	19.1608	2.35741	5.89418e-06
Glyma.18G259000	41.9745	43.4968	39.5808	19.7351	19.0021	20.1208	-2.13009	1.11418e-05
Glyma.14G034700	40.0201	43.0006	39.1959	18.4962	21.2974	19.5258	-2.07056	0.000202043
Glyma.07G096700	6.7301	6.3556	6.20587	18.8421	20.9113	19.7065	2.63751	7.02551e-06
Glyma.15G072600	62.2349	58.8089	58.3359	19.3066	20.4783	19.8046	-2.99377	1.54572e-05
Glyma.02G265900	46.0116	45.5529	45.9113	19.1934	19.8852	20.536	-2.30778	5.18442e-06
Glyma.15G267900	6.21165	6.88786	6.69209	19.6864	20.3066	19.6302	2.5939	0.000365856
Glyma.01G086700	82.1627	86.1831	80.6121	19.641	19.6373	20.599	-4.09989	5.4582e-07
Glyma.11G195800	59.4507	59.6819	57.4314	20.4789	19.7346	19.6961	-2.92967	7.05699e-05
Glyma.18G245100	6.08452	6.00559	6.07913	19.6976	19.9938	20.3611	2.80871	6.35724e-07
Glyma.04G040000	63.1158	65.9405	59.8927	19.9436	20.1543	20.0019	-3.12842	0.000190152
Glyma.08G048100	8.73842	8.33323	8.88683	20.7523	19.7385	19.6778	2.05699	3.56156e-05
Glyma.04G003200	6.19394	5.73926	6.01097	19.04	20.6698	20.535	2.84795	1.01718e-05
Glyma.03G198600	7.06123	5.19226	6.45605	21.2116	20.4979	18.6483	2.76942	0.00243152
Glyma.17G008400	48.9682	47.8851	47.7014	19.4448	20.5617	20.3522	-2.40125	1.00451e-06
Glyma.15G146600	48.2345	50.4036	48.5284	20.7312	20.5689	19.0845	-2.44934	0.000126803
Glyma.20G122200	8.82366	7.98828	7.06198	21.0113	19.3197	20.1199	2.22766	0.000737313
Glyma.03G124700	66.0772	68.1001	63.1335	18.7584	21.686	20.167	-3.23049	0.000299823
Glyma.02G211600	43.0042	45.2517	41.7947	19.8587	19.979	20.8828	-2.14409	4.61401e-06
Glyma.13G146100	60.3499	64.1398	57.6486	19.7832	19.8428	21.0993	-2.97538	4.20696e-06
Glyma.04G026500	46.0477	47.7053	44.564	19.0147	20.4526	21.3267	-2.28781	0.000263102
Glyma.19G012700	6.88234	6.51323	6.36236	20.2814	19.7673	20.7768	2.64557	4.35062e-06
Glyma.01G036600	53.4699	55.4564	51.2045	19.775	20.9832	20.1697	-2.63344	3.48149e-06
Glyma.08G189500	69.0969	72.3889	66.1101	20.496	20.4546	20.0408	-3.37683	6.68813e-06
Glyma.05G057200	4.38237	4.36566	4.82783	20.1209	20.9545	19.9278	3.6892	0.000453062
Glyma.16G147500	7.45045	7.52191	7.3989	20.6772	19.9476	20.4065	2.36896	6.04061e-05
Glyma.03G221700	42.1096	41.3019	41.8595	21.1543	19.2092	20.7619	-2.06017	0.000466855
Glyma.06G086000	43.0732	44.9261	42.8046	18.8701	20.4094	22.0705	-2.13775	0.00227312
Glyma.16G055800	8.86399	9.28403	8.65382	20.2539	19.9051	21.2129	2.03513	7.56592e-05
Glyma.02G200300	7.20999	7.0828	7.316	20.4457	21.9757	18.959	2.46022	0.000340373
Glyma.02G245000	8.11915	5.20624	7.7747	20.7645	20.625	20.0739	2.55168	0.018359
Glyma.12G064300	4.93863	4.70008	4.59083	21.7747	20.2674	19.4299	3.55695	8.37248e-05
Glyma.06G160200	8.37364	8.47056	7.86497	20.0766	20.6403	20.818	2.18899	8.09881e-07
Glyma.15G094700	6.66905	6.08556	6.06901	19.9169	20.7	20.9422	2.78753	9.94557e-05
Glyma.04G080700	9.09096	8.97736	8.48243	21.1643	20.5353	19.899	2.05563	4.35568e-05
Glyma.04G155900	7.08598	7.38181	7.02237	20.4665	20.7201	20.5204	2.4838	3.026e-05
Glyma.05G151400	7.12406	8.50983	8.89449	20.6251	20.7817	20.3045	2.22379	0.00579209
Glyma.13G297400	99.7802	103.902	97.141	20.6711	20.3345	20.8054	-4.75533	3.8222e-07
Glyma.03G045600	74.806	71.7171	68.7931	20.9942	20.6071	20.2184	-3.44507	3.99446e-06
Glyma.18G050600	100.648	99.1586	101.194	21.1266	20.8842	19.9578	-4.74082	3.85786e-07
Glyma.11G053600	45.1098	46.7463	45.6088	20.5492	21.1117	20.3344	-2.23015	2.286e-07
Glyma.08G048600	8.13376	8.25437	7.31451	20.2656	21.0281	20.7301	2.29124	0.000614921
Glyma.11G237200	8.00926	8.18032	7.75678	20.5918	20.5449	20.8985	2.27064	6.71098e-06
Glyma.03G063400	7.38945	7.3999	7.34003	20.1888	20.4205	21.4976	2.43593	0.000172239
Glyma.13G196200	6.69421	6.06254	5.94794	20.9958	20.1632	20.9506	2.83115	8.28773e-05
Glyma.05G099300	76.2091	76.0703	74.0476	19.3552	22.4027	20.4267	-3.60683	0.000660019
Glyma.17G040600	9.99925	6.80042	9.75853	18.3372	22.953	20.9299	2.0983	0.0118414
Glyma.06G137300	5.22295	4.92168	4.99869	20.4189	21.2986	20.5704	3.39708	4.63838e-05
Glyma.20G140600	44.7665	47.1896	43.2844	20.5579	20.4095	21.3389	-2.18135	6.42836e-06
Glyma.12G071300	44.3643	44.4762	43.5165	20.3298	21.4421	20.5715	-2.13628	4.30438e-05
Glyma.10G051100	81.0215	81.0038	79.2909	21.2848	20.9595	20.1452	-3.83588	5.90967e-05
Glyma.11G192700	6.65993	6.55227	5.94336	21.5705	21.2853	19.6158	2.78305	1.42769e-05
Glyma.02G009800	66.5879	68.1704	67.5875	19.7708	21.6536	21.1187	-3.21136	7.80738e-05
Glyma.06G264100	9.00861	9.47183	8.78053	20.7384	21.0458	20.9096	2.04266	0.000179761
Glyma.08G248700	6.6111	6.80618	6.69855	20.8268	21.1781	20.7582	2.67592	2.99601e-06
Glyma.05G196800	52.2048	53.696	49.2608	20.8747	20.7806	21.1929	-2.48042	2.07747e-05
Glyma.02G033900	7.8349	8.61391	8.37191	21.3384	20.9211	20.6232	2.22668	0.000124733
Glyma.05G010500	88.7724	86.8738	87.5619	22.0851	21.6569	19.1923	-4.14112	0.00040037
Glyma.08G062800	44.9271	46.1328	44.0452	19.8824	21.3776	21.9808	-2.15014	0.00105392
Glyma.05G216400	5.48003	5.30803	4.81115	20.809	21.61	20.973	3.37794	0.00036121
Glyma.17G066200	9.75248	8.54908	8.26502	18.8571	20.474	24.1001	2.11251	0.00175032
Glyma.11G070500	201.425	216.257	204.376	21.4607	21.6847	20.2875	-9.08356	2.3468e-07
Glyma.09G111800	76.1593	76.6003	71.5911	22.2334	20.5264	20.9334	-3.49908	4.84263e-05
Glyma.15G056100	6.40264	6.67535	6.37195	21.3556	21.8517	20.5816	2.80402	1.83601e-05
Glyma.15G199700	10.0416	9.25798	9.16917	20.8058	22.8435	20.1517	2.0004	0.000130435
Glyma.10G273300	61.9381	65.3009	61.4501	20.9117	21.4999	21.4257	-2.94351	6.71503e-06
Glyma.17G214500	7.01045	6.84727	6.41947	20.9063	21.3234	21.6686	2.70869	7.61423e-06
Glyma.08G363600	9.16268	8.56257	9.28071	21.121	21.8944	20.8879	2.10286	0.000700224
Glyma.11G026300	111.976	112.543	104.341	21.365	21.7737	20.7815	-5.03703	5.29251e-07
Glyma.11G035200	59.8478	56.6434	58.4714	21.4848	19.8178	22.629	-2.73058	0.000257507
Glyma.13G203000	4.59948	4.91564	4.20045	21.5229	21.6554	20.8942	3.84832	0.000320543
Glyma.18G281700	42.946	44.6239	41.124	21.4587	20.9796	21.6379	-2.01827	5.50372e-06
Glyma.06G105900	42.0181	43.5458	42.0169	20.9978	21.8704	21.2498	-2.00357	2.9649e-07
Glyma.04G050700	8.16677	8.86373	8.06404	21.4116	21.3516	21.5536	2.25316	7.23231e-05
Glyma.13G319400	9.33248	8.96447	8.67121	20.9279	21.2332	22.2169	2.11831	1.61807e-05
Glyma.09G126200	57.035	58.9253	57.9849	22.1545	21.1644	21.244	-2.69274	1.69687e-05
Glyma.13G253600	9.63788	9.54299	9.25875	21.1867	21.8239	21.5926	2.02585	3.41549e-07
Glyma.06G059600	9.21156	8.2014	9.66049	22.615	22.2158	19.8326	2.11989	0.000483831
Glyma.20G220900	366.289	366.973	353.459	21.1997	21.9926	21.4809	-15.8951	2.10798e-09
Glyma.14G058700	74.4554	74.721	72.577	20.6837	22.265	21.7994	-3.39761	0.000205757
Glyma.08G193900	6.64009	6.49847	6.40789	21.4468	21.4033	22.0175	2.84091	6.40825e-07
Glyma.08G204300	52.9993	51.7969	52.666	20.1363	22.8447	22.0876	-2.42255	0.000435787
Glyma.04G242700	6.67968	6.1201	6.99142	21.2346	22.0865	21.8091	2.81822	0.00131283
Glyma.02G143200	6.43154	6.20986	6.43087	21.1429	22.177	21.8413	2.91698	1.70774e-05
Glyma.11G157000	6.8911	7.02744	6.69568	21.6429	21.5633	21.9912	2.72883	8.33015e-06
Glyma.18G159500	9.21473	9.74022	9.576	20.5049	22.7725	21.9565	2.04487	8.33942e-05
Glyma.12G186200	86.5327	87.8773	81.5497	21.7879	22.5619	21.0711	-3.86519	5.5846e-07
Glyma.18G064300	8.35467	9.05888	7.65959	20.9225	22.8527	21.6512	2.3009	9.62466e-05
Glyma.02G068100	5.70272	5.75488	5.56098	22.5944	20.7597	22.1117	3.22998	0.000580079
Glyma.17G214200	6.67572	7.06546	6.61381	21.5639	21.729	22.2031	2.77199	2.95938e-07
Glyma.12G055200	5.0644	5.98407	5.1028	22.0818	21.8471	21.6144	3.39997	0.00070736
Glyma.07G243900	201.763	211.123	202.565	21.9953	21.9626	21.6009	-8.71565	7.87648e-09
Glyma.01G087500	51.3097	49.5438	49.9302	21.4424	22.5086	21.6542	-2.31384	1.09063e-06
Glyma.07G018000	6.91233	6.80248	6.2675	21.8888	21.8134	21.9231	2.82389	0.000100003
Glyma.08G137000	8.77225	7.58573	8.21083	21.063	22.9784	21.5964	2.35092	0.000328003
Glyma.13G173100	6.00195	5.56482	6.39195	21.4068	23.0242	21.2397	3.10126	0.00020483
Glyma.17G121900	100.241	99.4679	94.8899	22.168	22.2317	21.3903	-4.36926	1.05134e-07
Glyma.15G072400	62.2999	112.478	59.9021	22.0633	21.5201	22.2277	-3.38507	0.0226454
Glyma.06G040700	7.72322	7.44869	7.23638	21.9626	22.1923	21.8625	2.56327	8.54406e-05
Glyma.03G158100	10.2045	9.18337	9.00326	22.0794	22.9227	21.0717	2.08216	0.000161592
Glyma.17G166400	10.1783	9.52492	9.776	20.9099	23.5026	21.7519	2.00627	7.41615e-05
Glyma.08G161500	4.6276	4.49206	4.38821	22.0608	22.238	22.1705	4.03475	1.36302e-05
Glyma.11G115000	8.73103	8.73755	8.15459	21.9636	21.7282	22.8612	2.29565	1.72316e-05
Glyma.10G203700	7.17156	7.89406	6.43481	20.8908	22.8762	22.8801	2.69081	0.000178947
Glyma.18G286400	9.25592	11.3258	8.48456	20.6098	21.8091	24.2361	2.05423	0.00176389
Glyma.01G152400	46.6159	51.1479	49.5573	22.0281	21.9505	22.7543	-2.21855	6.24959e-05
Glyma.15G055700	79.9918	81.9301	78.0101	21.5929	22.5963	22.597	-3.55938	4.89375e-07
Glyma.08G022000	5.73958	5.58365	5.60488	21.9443	22.4719	22.5427	3.32712	3.79172e-06
Glyma.08G008100	61.9911	64.0313	59.6229	22.6851	22.2361	22.1327	-2.76074	2.95965e-07
Glyma.08G361200	9.14132	8.94271	8.26487	21.4334	22.7725	22.8543	2.25602	7.94905e-06
Glyma.08G244700	52.9168	55.5883	51.7732	21.7911	22.3782	23.218	-2.38091	4.17597e-06
Glyma.20G204200	9.31491	9.87482	8.83391	21.525	23.5981	22.2674	2.14896	1.34702e-05
Glyma.01G186800	7.4969	7.34722	6.592	22.089	23.1177	22.3024	2.73743	0.00033089
Glyma.12G065200	7.75725	7.7798	7.31592	22.6426	22.4338	22.482	2.57865	3.80741e-07
Glyma.08G193200	8.65663	9.9813	9.64066	21.9811	22.7136	22.9684	2.13871	0.00138243
Glyma.15G122200	59.0444	63.0154	58.3423	22.3706	23.4302	22.1949	-2.6467	3.41451e-06
Glyma.16G052000	69.543	70.512	67.6137	23.1888	23.144	21.9392	-3.02255	5.03118e-05
Glyma.12G072100	8.90567	8.99272	8.41399	22.0903	22.2864	23.9684	2.29955	0.000376174
Glyma.17G037000	7.92112	8.37659	7.37795	22.7557	23.1937	22.4411	2.53264	0.000271601
Glyma.14G049000	81.7438	107.876	106.485	22.8568	23.7003	21.8601	-4.23102	0.00258627
Glyma.17G077900	8.83905	8.8307	9.04987	22.4767	23.1023	23.0288	2.2799	7.32393e-05
Glyma.05G110900	4.70477	4.77373	4.50355	23.6214	22.2414	22.9196	4.04377	3.78202e-05
Glyma.14G051800	64.2231	64.5043	63.8433	22.1482	23.4339	23.258	-2.78918	3.13442e-05
Glyma.17G145400	49.6214	46.6583	48.8066	23.6899	22.6793	22.4754	-2.11724	2.3377e-05
Glyma.10G062200	9.79714	9.88566	9.78248	23.3781	22.8663	22.7032	2.09632	2.62331e-06
Glyma.18G095800	8.04671	10.1385	8.12063	21.5551	24.8572	22.6751	2.33219	0.000910685
Glyma.10G134700	6.19125	7.1513	7.12167	24.2068	22.4358	22.4543	2.90614	0.000102706
Glyma.16G069700	85.6962	89.1984	85.6531	23.0753	22.6135	23.4168	-3.72269	7.89702e-07
Glyma.08G005100	8.96241	9.31892	9.12781	23.3588	22.7333	23.3666	2.25466	1.78215e-06
Glyma.06G264200	6.21107	6.60903	6.24879	23.385	23.2599	22.8658	3.11494	6.84769e-07
Glyma.19G020100	8.91154	8.91944	9.28807	22.7338	23.8761	22.9316	2.27622	7.4077e-05
Glyma.07G022000	4.89285	4.59443	5.00783	23.0375	22.7853	23.8062	3.96122	4.29807e-05
Glyma.19G172500	9.93029	9.76055	10.6354	22.8443	22.7469	24.0884	2.06193	0.000192757
Glyma.09G015600	8.2676	8.28035	7.63851	23.4253	23.0744	23.229	2.52835	9.7713e-06
Glyma.01G149300	10.5296	10.5801	9.81102	25.1269	21.5418	23.0632	2.01807	0.00269159
Glyma.08G351800	71.8985	78.9806	70.3455	22.4462	23.4462	23.9316	-3.14058	1.79274e-05
Glyma.09G203500	60.4492	61.8338	59.2424	23.4664	23.6041	22.8438	-2.59124	1.1491e-06
Glyma.18G038500	66.986	72.8487	67.2831	24.545	23.6741	21.823	-2.93933	5.31527e-05
Glyma.18G292400	5.30513	5.07924	4.99183	21.3045	23.956	24.8072	3.76907	0.000296325
Glyma.15G110700	9.21441	9.64507	9.28349	23.2649	24.9494	21.9497	2.21792	0.000770789
Glyma.10G212900	48.9657	49.7361	48.1969	23.4105	23.934	22.849	-2.10447	5.22097e-05
Glyma.08G141800	9.53775	10.7022	10.1654	23.736	23.9462	22.515	2.07481	0.000129044
Glyma.01G215100	108.344	112.323	106.26	23.2753	23.6033	23.8625	-4.52271	2.49692e-08
Glyma.12G001900	10.3314	10.2694	10.9014	22.927	23.8946	23.9325	2.02137	0.000194702
Glyma.10G192900	130.042	135.503	131.464	23.0312	24.7829	23.043	-5.41177	2.05336e-05
Glyma.10G009900	60.6653	45.9684	49.3601	24.8686	24.8217	21.215	-2.19653	0.00253142
Glyma.13G247700	62.549	61.7891	62.0222	24.1708	24.6783	22.0791	-2.62586	0.000422835
Glyma.13G043800	111.932	117.39	110.842	23.1466	23.7579	24.1039	-4.69137	1.67271e-07
Glyma.12G177900	9.33801	10.7493	9.66817	23.2228	23.5895	24.2075	2.13519	0.000706397
Glyma.15G023400	9.78949	10.4272	9.8733	24.6897	23.1612	23.2941	2.11394	3.32749e-05
Glyma.07G046900	9.56452	9.51655	8.61078	23.4072	23.6472	24.1599	2.2872	0.000120001
Glyma.14G045900	9.29236	9.37148	9.45008	23.9854	24.2464	23.1438	2.26133	1.1014e-06
Glyma.16G204600	7.36661	7.48447	7.67405	23.3798	23.7917	24.223	2.74981	1.60126e-05
Glyma.14G211300	59.7522	54.9231	54.2286	24.9007	22.0067	24.5026	-2.37135	0.000219748
Glyma.03G125800	7.12071	6.01836	6.14973	23.3805	24.5941	23.4436	3.16853	0.00103117
Glyma.19G126000	10.2053	9.76284	10.277	24.1123	23.9441	23.4883	2.12225	0.000252715
Glyma.15G078300	58.3928	58.909	57.2029	21.6833	24.1473	25.7285	-2.43293	0.00269682
Glyma.08G298900	124.081	125.9	122.477	22.8196	24.8935	23.87	-5.05703	0.000144582
Glyma.14G092500	8.90958	7.88315	8.65838	23.7615	24.7	23.226	2.48347	0.000558794
Glyma.09G274200	61.4051	59.2771	57.2871	22.6143	23.7206	25.8187	-2.45734	0.000539427
Glyma.16G070100	86.484	89.9185	86.4239	23.6841	23.6957	24.9123	-3.5938	1.55933e-05
Glyma.10G090100	7.79115	7.37348	7.35438	23.5145	24.9317	23.9184	2.79291	2.13572e-06
Glyma.04G034400	56.2026	52.3405	53.0239	23.5896	24.6717	24.1112	-2.23521	0.000208612
Glyma.08G145300	62.8094	65.52	61.0448	25.7988	23.4571	23.3961	-2.60429	0.000476022
Glyma.09G205300	70.7084	75.9005	69.5255	24.3711	23.957	24.5606	-2.94989	1.15146e-05
Glyma.09G037400	10.5188	10.4696	10.9116	25.8671	22.793	24.2714	2.05617	0.00052591
Glyma.14G077600	5.30333	4.662	4.97952	24.5493	24.7032	23.7374	4.02287	0.00035494
Glyma.18G182000	57.3916	61.5501	57.2492	23.9728	24.1668	24.9582	-2.40101	7.30072e-06
Glyma.13G095700	57.571	61.113	57.8618	24.2154	24.1152	24.7679	-2.41319	2.93807e-06
Glyma.09G158200	9.02799	9.51721	9.34345	23.1912	24.944	25.0094	2.33206	1.92286e-05
Glyma.10G179400	98.5234	103.744	99.6907	24.9447	25.0238	23.8285	-4.01803	2.11778e-07
Glyma.01G004200	50.5375	52.03	52.5343	24.9102	25.4798	23.4972	-2.10896	1.91611e-05
Glyma.04G136300	48.9583	50.2666	50.1561	24.737	24.6531	24.507	-2.04115	7.53831e-05
Glyma.10G281600	69.0581	57.9883	68.4333	16.3257	31.9397	25.7132	-2.71138	0.0264432
Glyma.02G311900	4.23224	4.92081	5.08744	25.2455	24.1764	24.5699	4.27943	0.00067328
Glyma.20G170300	77.1805	81.7064	74.388	24.4073	24.5266	25.0779	-3.13494	2.22762e-05
Glyma.17G061400	6.64119	7.23563	6.79867	23.5787	25.5266	24.9164	3.08146	2.00875e-06
Glyma.15G098100	57.5286	60.1521	57.8249	24.7825	25.302	24.1829	-2.36127	5.20271e-07
Glyma.07G006800	111.498	112.789	107.551	23.5555	25.4883	25.2764	-4.3741	8.47412e-05
Glyma.13G271400	10.7455	10.2531	10.6235	24.1834	25.7363	24.6744	2.11799	1.66954e-05
Glyma.08G146500	10.7497	10.565	10.8891	23.7111	25.5433	25.451	2.09039	1.70173e-05
Glyma.03G232700	56.6148	56.3802	56.6757	25.991	24.9555	23.8081	-2.26564	0.000489802
Glyma.06G164900	58.8152	59.3045	55.9887	24.9883	25.2328	24.5726	-2.32329	7.1975e-06
Glyma.20G037100	6.46594	5.80861	6.26877	24.556	25.1436	25.1319	3.42832	0.000498744
Glyma.01G243400	10.2721	8.73227	9.98495	24.4886	24.991	25.391	2.30859	0.00271722
Glyma.11G212100	98.6811	99.0656	92.5583	24.7168	25.6244	24.6496	-3.79927	6.79351e-07
Glyma.08G146200	10.4995	9.73383	9.79517	25.8168	24.3673	24.9024	2.23533	1.43436e-05
Glyma.08G329900	5.19943	4.54108	4.8613	25.8468	25.4191	24.1136	4.25387	5.74313e-05
Glyma.10G076400	11.607	11.5166	11.0998	26.0473	25.015	24.7154	2.00355	0.00010445
Glyma.13G175100	9.12793	8.77943	7.89309	26.0494	24.7107	25.1498	2.59552	3.91129e-05
Glyma.08G096800	9.32189	9.72339	9.17894	25.1247	25.3903	25.4516	2.39742	1.54079e-06
Glyma.16G008500	110.351	118.937	113.25	25.1455	25.798	25.1148	-4.40568	8.05674e-05
Glyma.08G245000	7.91433	7.36208	7.64406	26.2264	25.9919	23.856	2.8843	1.35023e-05
Glyma.03G153800	7.53034	7.73262	7.57221	25.1296	24.9539	26.0062	2.89393	1.51723e-05
Glyma.20G083800	11.2098	10.1964	10.8416	26.3177	25.0156	24.764	2.12567	9.58628e-05
Glyma.05G119100	8.66391	9.96894	9.97547	25.3731	24.5552	26.2231	2.37406	0.000401191
Glyma.18G014900	8.00684	8.90073	7.83347	26.0455	25.1418	25.1823	2.71232	5.18598e-05
Glyma.10G082500	91.7823	92.8419	90.7418	25.9118	25.6936	24.9341	-3.54871	6.99715e-05
Glyma.02G224100	8.02112	7.31992	8.16033	26.0233	26.3338	24.2836	2.8457	6.9644e-05
Glyma.18G238000	8.75657	9.59532	9.31122	26.4749	25.9603	24.3082	2.46656	1.49701e-05
Glyma.19G190800	10.0781	8.3326	8.94563	25.8285	25.2718	25.7815	2.50164	0.00234035
Glyma.06G048300	7.59893	7.06673	6.67399	25.4881	25.5501	25.9024	3.12233	0.000357091
Glyma.17G083500	11.7172	10.8996	11.9753	26.0253	26.164	24.8006	2.01703	0.000380899
Glyma.19G174000	60.6025	63.1254	61.0776	25.3412	25.5456	26.3033	-2.38529	1.60806e-06
Glyma.13G179600	63.493	66.4513	60.6076	23.9201	25.7669	27.6601	-2.46192	0.000554151
Glyma.10G192400	55.3716	56.7799	53.1245	26.0226	25.5039	25.8929	-2.12801	1.15054e-06
Glyma.10G264600	53.9688	57.1879	52.1566	25.9771	26.0983	25.3542	-2.11064	8.3577e-05
Glyma.01G086900	228.058	229.099	219.609	25.353	26.801	25.304	-8.03263	4.43833e-07
Glyma.07G067800	8.79557	9.83207	9.64798	26.8469	25.7771	25.3408	2.46055	7.00929e-05
Glyma.14G073300	115.437	121.471	112.456	25.9141	26.8212	25.2865	-4.36137	4.12353e-07
Glyma.10G010400	85.815	88.8247	87.7863	27.1816	25.1002	25.9326	-3.31201	7.90404e-05
Glyma.18G259400	8.10617	9.11014	8.7217	25.2624	27.2535	25.7189	2.66213	4.04974e-05
Glyma.10G059200	105.429	110.94	102.032	25.584	25.9997	26.7716	-3.98406	4.53929e-07
Glyma.11G141800	9.43553	9.76187	10.1752	26.757	25.7315	25.9211	2.3912	4.65466e-05
Glyma.17G174900	58.151	57.0535	53.282	25.0575	27.3389	26.0263	-2.14489	1.46846e-05
Glyma.05G231900	8.44921	8.72286	8.37679	26.0533	26.1369	26.4398	2.71524	1.10023e-07
Glyma.10G009400	97.2578	98.6873	94.6863	26.0348	26.233	26.429	-3.6143	8.845e-08
Glyma.05G216100	9.36964	9.21889	8.67047	25.9666	26.5664	26.4107	2.57164	5.777e-05
Glyma.07G133800	55.443	57.5505	52.8386	26.3675	26.2025	26.6985	-2.08627	2.12425e-05
Glyma.13G370000	64.7332	62.9975	64.1521	26.4939	27.2022	25.6832	-2.41326	1.62457e-06
Glyma.01G190900	6.37816	5.70162	6.21274	27.0535	27.4382	24.9976	3.69683	1.57381e-05
Glyma.13G167800	10.3596	11.1402	10.1793	27.6737	25.2894	26.6025	2.26396	0.000139212
Glyma.18G279800	5.90501	6.16174	5.6919	25.155	27.2961	27.1964	3.78253	3.6555e-05
Glyma.12G229000	10.0848	10.4479	10.9066	26.7821	26.8199	26.2175	2.28615	0.00044446
Glyma.10G277800	148.458	150.22	145.163	25.6174	27.2675	26.9386	-5.31565	9.63363e-05
Glyma.11G150400	5.62966	5.33505	5.77038	26.6271	26.9758	26.4963	4.00839	0.000390834
Glyma.03G099000	58.0384	60.6103	57.3917	26.738	26.5232	26.9349	-2.1874	7.57429e-07
Glyma.01G069000	6.42526	6.75364	7.19071	26.9619	27.0106	26.263	3.39364	0.00037798
Glyma.14G069200	84.175	83.5179	81.792	26.6579	28.3218	25.3118	-3.08322	0.000563473
Glyma.10G064500	7.02241	7.83436	7.34393	26.1718	27.2926	26.9634	3.14235	0.000144818
Glyma.11G229100	66.9544	69.1084	66.0008	26.7248	26.6801	27.067	-2.49931	1.78033e-07
Glyma.13G296400	62.3051	65.234	61.4958	26.8299	26.5536	27.1281	-2.33592	5.67243e-07
Glyma.09G070000	7.20217	7.56598	7.04924	27.2299	26.7652	26.5274	3.20293	2.98853e-07
Glyma.14G140400	70.1805	73.4123	71.5891	27.4564	27.2328	25.8973	-2.65374	2.96299e-05
Glyma.16G041400	8.93222	8.956	8.45649	25.4227	27.3669	27.906	2.70187	0.000349294
Glyma.03G160200	116.192	110.432	110.188	28.1864	26.9405	25.5898	-4.06186	5.57533e-05
Glyma.02G270200	8.7424	7.47473	7.21347	26.1921	28.1316	26.4881	3.01852	0.000722429
Glyma.08G058900	84.8465	85.1084	80.7511	26.746	27.1013	27.1763	-3.05951	2.58916e-06
Glyma.06G089700	11.2329	10.3142	10.8299	26.2966	27.2644	27.5116	2.25338	0.000211157
Glyma.05G035000	10.2023	8.91374	9.58183	26.8726	26.6126	27.7672	2.53067	0.000494586
Glyma.05G013700	86.1292	82.8274	83.1028	27.7237	27.0538	26.5318	-3.06585	1.60716e-06
Glyma.04G014800	8.20636	8.46594	8.46669	26.2774	27.5544	27.5728	2.84684	9.14742e-07
Glyma.17G123800	64.393	66.4415	62.1249	27.0336	27.469	27.3651	-2.34489	8.51298e-05
Glyma.06G308600	5.70965	6.19942	5.90516	27.0204	29.2594	25.7834	3.89955	6.72203e-05
Glyma.08G162200	75.5529	72.2281	68.5389	28.3711	26.5529	27.1612	-2.60935	9.8816e-06
Glyma.02G132100	7.57215	7.9087	7.6298	26.6277	28.0781	27.5666	3.09379	2.37104e-07
Glyma.11G120900	86.7793	89.9763	83.3101	27.0524	27.4808	27.8732	-3.11754	1.97105e-06
Glyma.16G042900	64.4443	63.009	58.9561	27.5871	26.8405	28.0003	-2.25855	7.75868e-06
Glyma.11G195200	60.9679	59.8084	58.7608	26.1675	28.7741	27.5996	-2.17426	0.000390031
Glyma.14G112500	95.0755	90.6879	89.4738	28.6617	28.11	25.7708	-3.28251	0.000214851
Glyma.10G016500	73.4943	70.1529	67.3041	28.9474	26.6792	26.9801	-2.53291	3.63542e-05
Glyma.13G367300	12.086	12.8673	12.5062	27.5279	26.7756	28.3172	2.01729	2.78088e-05
Glyma.01G115500	68.8433	63.9177	72.2369	25.0567	29.5139	28.1405	-2.46998	0.000149748
Glyma.11G250700	68.781	64.3855	66.2728	29.7206	27.5526	25.5623	-2.40109	0.000416792
Glyma.17G082000	8.49694	9.58391	9.42858	25.5175	27.9383	29.393	2.6724	6.58957e-05
Glyma.09G047900	5.72312	5.68678	4.90195	27.8768	28.1796	26.8037	4.25935	0.000113845
Glyma.15G008800	7.06175	7.25744	7.21163	27.2461	27.2224	28.4084	3.33551	2.52693e-06
Glyma.05G222300	86.7132	74.7304	79.2312	29.3128	27.3266	26.3046	-2.86653	7.5604e-05
Glyma.06G137000	6.86204	7.6242	6.85767	23.9165	30.4004	28.7122	3.35034	0.00128443
Glyma.10G053100	12.5061	11.2508	13.3318	28.1938	28.0878	26.9684	2.05315	0.00331733
Glyma.16G207400	12.5284	12.5941	11.7227	27.5104	28.8801	26.9192	2.06685	8.71389e-06
Glyma.11G141700	10.5172	10.8194	10.1062	28.8581	26.6639	28.1306	2.392	0.00034803
Glyma.15G238200	5.82265	7.98696	7.08458	27.9712	27.7137	28.0245	3.4743	0.00362884
Glyma.18G273900	56.549	60.6634	58.4784	27.5392	27.8599	28.9361	-2.07866	1.32795e-05
Glyma.05G044000	7.94797	6.95343	7.41504	27.4544	28.5753	28.4317	3.29961	0.000590951
Glyma.18G288400	11.9816	12.7473	12.2439	27.2364	29.8846	27.4684	2.0906	0.000133933
Glyma.05G208700	10.3835	11.0042	10.8235	27.6116	29.358	27.6706	2.37271	3.52939e-06
Glyma.10G006700	4.77614	4.51513	4.80302	27.6835	28.3361	28.7029	4.95031	4.88939e-05
Glyma.04G230400	154.679	158.04	153.445	28.6387	28.0298	28.181	-5.23103	1.99231e-05
Glyma.04G023900	7.01765	6.47904	6.31778	27.8092	28.4271	28.6736	3.69393	0.000168873
Glyma.06G084600	10.5492	10.976	14.395	22.5739	28.8654	33.494	2.14727	0.00785022
Glyma.09G254300	68.6139	66.9538	69.9931	27.3703	28.0677	29.5974	-2.39997	9.91655e-06
Glyma.02G248100	334.006	347.215	335.877	28.4342	28.8713	27.7513	-11.1421	9.63893e-09
Glyma.14G022700	63.8377	67.4095	64.1076	26.483	30.5925	27.9828	-2.28665	0.00136112
Glyma.17G111100	7.27108	7.04545	7.13511	28.4975	28.0103	28.5838	3.43817	3.25935e-07
Glyma.11G254700	12.3584	12.2149	11.272	29.1857	28.1325	27.9343	2.16358	1.25085e-05
Glyma.06G034600	8.32986	7.90771	7.99454	29.2807	27.5766	28.4241	3.08307	4.7347e-06
Glyma.08G022300	13.0365	13.2436	12.3676	27.7385	28.8644	28.8441	2.03041	2.38643e-06
Glyma.18G064400	13.1753	13.1545	11.3455	25.484	29.3206	30.763	2.07229	0.000837474
Glyma.11G025600	270.226	265.247	271.145	27.5526	29.8065	28.2286	-8.58921	2.96287e-07
Glyma.15G182600	58.5095	59.3534	57.2082	28.59	29.0093	28.2999	-2.0236	5.32304e-08
Glyma.15G267100	10.9954	10.8408	10.4637	28.4294	29.0286	28.5683	2.40594	6.05314e-05
Glyma.03G222300	13.2787	13.1795	12.9323	27.6223	28.7761	29.7569	2.00798	0.000242623
Glyma.18G058000	11.1893	11.8595	10.9705	29.9874	27.943	28.365	2.29804	8.4437e-05
Glyma.13G208000	127.671	133.668	130.928	28.2247	28.9863	29.2923	-4.35809	1.69167e-07
Glyma.08G232400	10.6975	10.1834	9.87118	30.3645	28.3442	27.8405	2.52712	5.39754e-05
Glyma.01G009200	6.36861	6.05886	5.56963	27.144	29.29	30.1417	4.08168	3.98072e-06
Glyma.15G001400	11.0306	11.3847	11.2569	27.6237	30.0191	28.9955	2.33575	4.52754e-05
Glyma.19G198000	89.365	90.4609	87.3288	30.0652	27.8214	28.8103	-3.05237	0.000538686
Glyma.18G190500	6.71914	7.49913	7.76558	28.0073	28.8924	29.8397	3.42122	0.000279399
Glyma.19G151400	8.70947	7.82632	7.77247	29.984	28.1665	28.6483	3.12974	1.52767e-05
Glyma.07G062600	9.95998	10.5108	10.3411	28.8908	29.0234	28.9013	2.53573	0.000183698
Glyma.11G049600	4.66908	4.46155	4.53955	27.6355	29.36	29.8565	5.22656	6.32396e-07
Glyma.16G054400	61.8009	64.0966	64.5885	28.1296	29.1289	29.6797	-2.17359	7.16048e-06
Glyma.08G091400	104.997	105.52	100.831	29.0979	28.7558	29.1212	-3.49758	2.23597e-07
Glyma.11G062600	351.727	366.357	329.291	28.1651	28.7195	30.3137	-11.158	1.66918e-06
Glyma.02G268200	200.6	207.364	201.478	29.3601	28.477	29.4426	-6.4951	2.63366e-06
Glyma.14G219600	66.2812	63.7727	65.2015	29.0825	30.7218	28.4295	-2.19714	9.49206e-06
Glyma.04G208300	170.064	171.168	164.137	30.1579	29.2077	29.0845	-5.37577	9.16558e-06
Glyma.17G226500	120.408	121.713	118.387	29.2668	29.89	29.3025	-3.95992	6.72136e-10
Glyma.07G090800	71.378	66.8306	68.8644	29.8644	30.4188	28.2395	-2.32381	1.45204e-05
Glyma.11G098100	8.88095	9.38423	9.0432	28.3631	29.8056	30.3832	2.88657	3.68835e-06
Glyma.18G266500	13.7492	13.599	13.4146	28.0354	31.2805	29.3129	2.00054	0.000762151
Glyma.05G015500	8.55463	8.65933	7.72973	30.6775	29.702	28.2672	3.13309	5.21029e-06
Glyma.15G003400	72.2241	70.9593	72.1188	29.2495	30.0998	29.3158	-2.40853	3.1327e-05
Glyma.17G253200	12.8545	14.8148	12.5524	29.286	30.4107	28.9733	2.0332	0.00197139
Glyma.07G038800	5.2747	5.59685	5.566	27.1413	29.9362	31.5987	4.52396	0.000134766
Glyma.04G200700	8.26425	8.58863	8.36432	28.1625	31.8132	28.7341	3.10421	0.000414567
Glyma.18G205800	9.1127	9.94148	8.5458	30.2687	30.3471	28.0994	2.86282	1.65632e-05
Glyma.06G008800	72.1913	71.6401	69.9257	30.4762	29.8011	28.6242	-2.37857	0.000145132
Glyma.09G181400	12.3922	12.8768	11.6732	29.8128	29.6165	29.5046	2.19909	0.000285027
Glyma.11G002400	11.155	12.8448	13.7131	29.2535	30.8338	29.1079	2.1676	0.00401047
Glyma.12G075200	13.5251	13.2967	12.9626	29.6731	30.0399	29.5259	2.05991	6.73878e-05
Glyma.05G214000	13.785	11.8562	13.1533	30.4389	29.7253	29.0792	2.11388	0.00195797
Glyma.12G091200	72.1569	75.8598	70.4114	30.6556	28.9128	29.8783	-2.41714	1.82092e-05
Glyma.06G063500	10.2986	11.067	10.2122	30.1454	29.9314	29.435	2.5568	2.23716e-05
Glyma.16G033300	10.5871	11.5152	11.3714	29.6651	29.8088	30.0928	2.42602	0.000500456
Glyma.12G192600	84.5369	84.0102	81.2243	30.9432	29.4611	29.257	-2.7505	0.000178087
Glyma.19G221800	84.8734	86.1908	79.6383	30.008	29.7025	30.1047	-2.74806	3.74476e-05
Glyma.06G190200	8.99844	10.0425	9.15658	29.3006	30.4155	30.1163	2.84679	0.00023742
Glyma.19G038400	12.3013	10.3974	9.64084	29.5648	30.6169	29.7071	2.51873	0.00422445
Glyma.02G099200	161.551	172.184	162.696	28.8887	30.8771	30.1636	-5.19822	2.03827e-07
Glyma.02G195500	83.5469	87.0721	82.0638	29.1403	30.8618	30.1024	-2.76794	1.02716e-06
Glyma.03G241500	147.501	155.58	153.148	30.3152	28.8325	31.0061	-4.80733	5.48274e-06
Glyma.14G084700	90.2687	87.9309	86.0267	30.2959	31.0882	29.2356	-2.87741	1.98072e-06
Glyma.16G069500	70.5314	73.5917	65.4444	29.4849	30.1047	31.0704	-2.29461	4.30142e-05
Glyma.01G017100	65.3205	65.9734	63.7409	29.951	30.4353	30.3375	-2.13538	9.73385e-09
Glyma.05G045900	12.8363	11.9266	12.9401	30.3177	29.7487	30.7844	2.20685	0.000298812
Glyma.15G272500	9.79884	9.16276	10.1809	29.2497	29.5169	32.4531	2.79834	3.54968e-05
Glyma.16G021300	70.5266	74.1715	66.7129	28.79	31.5636	30.9325	-2.30173	1.68063e-05
Glyma.05G037500	74.5916	77.709	72.1204	30.6778	30.2065	30.6589	-2.42372	3.26274e-06
Glyma.14G158600	130.317	133.867	122.779	30.4517	31.1273	30.0513	-4.0722	8.75767e-06
Glyma.10G291100	10.8562	11.3626	10.7362	30.4674	30.4596	30.9569	2.52643	2.81406e-07
Glyma.10G269200	12.5348	12.3674	11.542	33.5302	30.1087	28.2556	2.29913	0.00170597
Glyma.11G055100	70.0951	67.5151	67.4058	31.9648	30.545	29.5526	-2.20722	4.46221e-05
Glyma.17G138300	11.055	11.2836	10.6832	30.1413	30.4866	31.4951	2.5234	2.12403e-05
Glyma.19G170100	12.485	11.9939	12.11	31.7174	30.1292	30.4923	2.30547	8.25261e-06
Glyma.17G147500	605.908	622.77	589.828	31.0031	30.1643	31.1992	-19.3354	6.61842e-07
Glyma.13G333900	13.1985	12.5833	13.8634	31.515	30.5474	30.5778	2.14606	0.000554243
Glyma.08G259100	76.3672	73.5256	70.89	30.4056	30.7876	31.4697	-2.35962	1.36836e-05
Glyma.13G236600	81.5052	71.9364	74.738	32.9812	32.3121	27.8279	-2.42736	0.000300945
Glyma.01G002400	8.52597	8.72755	7.99006	32.4822	30.1626	30.486	3.25683	5.11843e-05
Glyma.10G186700	11.1465	9.95821	9.52187	31.7179	29.8169	31.6196	2.74053	0.000129693
Glyma.20G013500	12.807	13.3077	12.5548	30.7457	30.9384	31.6441	2.21705	7.89178e-07
Glyma.02G247000	73.2647	72.3957	72.4285	32.4952	30.8309	30.0311	-2.31084	0.00027441
Glyma.06G111300	6.74255	6.76956	6.5135	30.3957	31.3977	31.6144	4.0103	9.92563e-07
Glyma.10G069500	106.764	109.807	101.959	30.951	31.2904	31.2301	-3.32054	4.80816e-05
Glyma.13G342000	8.34625	8.76746	9.08407	29.9912	31.5839	31.9019	3.16567	1.70873e-05
Glyma.10G009600	118.367	120.567	112.658	30.8634	31.2794	31.5701	-3.63566	3.84868e-06
Glyma.18G092900	12.8709	12.5861	12.6367	30.684	31.1442	32.1874	2.2641	2.88975e-06
Glyma.19G259300	308.503	316.706	300.185	29.9813	32.6024	31.5896	-8.89681	8.07058e-06
Glyma.08G017300	12.2772	13.0779	13.4836	31.205	31.6511	31.3351	2.22815	0.0013499
Glyma.09G131500	10.9183	11.306	10.6259	31.3403	31.1971	31.6621	2.59865	1.29694e-07
Glyma.05G099500	14.8651	13.9061	14.5381	33.2283	30.422	31.1731	2.0232	8.66348e-05
Glyma.04G035200	8.3336	9.26937	7.63664	32.3667	31.3761	31.1201	3.32279	0.000338593
Glyma.05G181500	12.2037	13.0993	12.7234	29.4865	33.1987	32.2909	2.28849	0.000181545
Glyma.18G190700	71.1573	74.1119	68.536	32.3814	31.9066	31.3501	-2.21578	7.04601e-06
Glyma.07G238700	100.616	89.9774	93.6349	34.4814	30.6836	30.6018	-2.89966	7.79412e-05
Glyma.17G128200	75.8033	90.2521	75.3502	34.306	28.5417	32.9832	-2.47886	0.00042885
Glyma.17G030400	405.565	422.329	400.449	32.1565	30.8984	32.8659	-12.3738	2.56189e-07
Glyma.01G232000	88.1553	82.9336	89.2709	30.8004	32.7017	32.6316	-2.67063	4.59806e-05
Glyma.19G258500	14.3595	13.4703	13.4997	32.085	32.9169	31.2196	2.14858	3.52188e-05
Glyma.10G255500	8.27553	8.90561	8.2242	31.7933	33.8335	30.6273	3.34725	1.48614e-05
Glyma.12G094100	157.847	159.85	154.926	31.504	32.5529	32.3833	-4.6457	4.33351e-06
Glyma.10G193200	12.4925	11.9828	11.4633	32.0875	32.6013	31.7591	2.45343	0.000254782
Glyma.17G100600	13.004	13.0178	11.4328	31.3213	33.8555	31.5998	2.371	9.86716e-05
Glyma.14G116400	75.4485	78.9644	75.6295	32.3301	32.0643	32.5498	-2.34243	5.28154e-07
Glyma.11G093600	71.3766	73.1765	70.445	32.2427	32.7027	32.6605	-2.1823	2.48227e-09
Glyma.01G150700	9.06044	9.24015	7.94909	34.6512	33.0626	29.9908	3.30196	5.32923e-05
Glyma.12G054000	170.565	181.13	172.618	31.8273	32.7415	33.1424	-5.03925	7.76456e-08
Glyma.02G279600	78.0924	80.9178	78.5057	31.958	32.9851	32.8698	-2.3991	9.01949e-08
Glyma.01G215400	11.9819	12.5996	11.8199	32.8208	31.7813	33.2625	2.46245	1.48047e-05
Glyma.13G314100	15.2413	14.6686	14.2751	32.6224	33.0704	32.53	2.0597	0.000291315
Glyma.02G066200	6.26027	6.94274	7.32971	32.4739	32.6107	33.1803	4.1419	0.000651837
Glyma.20G236200	103.359	104.065	98.8015	32.0858	32.9992	33.3496	-3.0255	2.95431e-07
Glyma.02G024000	9.84688	10.2754	10.148	32.7161	32.7861	32.9839	2.93057	1.27105e-05
Glyma.16G008700	77.5042	80.0432	76.3934	32.3433	33.4457	32.7652	-2.34924	1.00298e-07
Glyma.16G152100	68.9308	71.9709	66.3876	32.39	32.8293	33.5608	-2.07262	2.71713e-06
Glyma.10G055300	131.063	134.118	128.327	34.9398	32.0549	31.8246	-3.82337	0.000592677
Glyma.11G055200	14.0312	14.127	13.6807	34.0748	32.2091	32.7577	2.17996	0.000628576
Glyma.09G227100	13.3552	13.3192	12.9477	33.4339	33.187	32.4651	2.29956	3.649e-06
Glyma.11G163300	101.064	102.941	98.8601	32.4963	33.1482	33.6272	-2.96383	5.01482e-06
Glyma.09G034500	14.5163	15.0484	13.5957	35.6208	33.1439	30.6843	2.13556	0.00122493
Glyma.07G141000	15.2022	15.5534	15.091	32.8081	33.4063	33.2701	2.02189	3.17558e-08
Glyma.11G056200	78.1684	77.3526	76.9913	33.3081	33.5281	32.9254	-2.30331	2.04327e-06
Glyma.14G031000	69.5879	70.0908	70.2723	33.5055	33.3315	33.251	-2.07514	1.66863e-06
Glyma.13G305500	13.8424	13.92	13.4023	32.0733	34.7413	33.3131	2.24497	0.000315977
Glyma.01G129000	90.389	88.2219	84.2873	32.3812	35.0975	32.9449	-2.58064	7.40977e-06
Glyma.11G027100	12.553	13.0253	12.1624	33.1605	33.4527	33.9858	2.45216	4.58621e-07
Glyma.20G137700	67.7813	70.0132	66.3048	33.438	33.9275	33.2999	-2.00638	5.87287e-05
Glyma.18G204800	160.014	156.435	158.741	33.1821	34.1639	33.3718	-4.44032	4.42951e-06
Glyma.13G302800	122.315	99.0814	110.643	25.0859	31.2694	44.5885	-3.27992	0.0114999
Glyma.16G136600	14.4425	15.5424	14.4072	34.0211	33.3283	33.6886	2.1198	7.38034e-06
Glyma.14G036000	14.8477	14.4102	13.9868	33.0923	34.4216	33.6365	2.17132	3.71264e-06
Glyma.11G239400	12.9094	12.58	13.29	34.8521	33.998	32.3322	2.40194	1.41597e-05
Glyma.10G207300	14.7365	15.6893	14.4548	33.1289	33.663	34.4117	2.10174	3.07031e-06
Glyma.18G127400	10.7515	10.3407	9.47952	34.8174	33.4337	33.1074	2.99777	1.71431e-05
Glyma.11G192100	15.3835	15.3433	14.3702	32.8379	33.4344	35.1254	2.09499	7.51613e-05
Glyma.15G154700	11.0288	10.4068	10.4834	34.5321	32.5949	34.4826	2.88622	1.10739e-05
Glyma.11G236700	96.235	98.9287	97.9427	33.6462	33.0701	34.92	-2.79572	6.93137e-05
Glyma.08G114700	85.0583	88.8086	83.9177	32.4335	34.3277	34.9594	-2.49344	6.90279e-05
Glyma.04G020800	70.6775	73.5265	70.5533	33.5822	33.3157	34.9228	-2.08328	0.000213755
Glyma.19G141100	13.7392	13.8453	14.2284	34.7636	34.0446	33.0254	2.25544	5.22269e-06
Glyma.11G001200	88.3959	88.3243	83.1604	34.2266	33.7818	33.9804	-2.50553	8.36376e-07
Glyma.20G125200	87.7803	80.3723	86.4218	34.7144	35.3854	32.1459	-2.45578	3.17796e-05
Glyma.18G277300	87.7554	90.0587	85.6025	33.0147	35.0104	34.2756	-2.52969	2.1026e-05
Glyma.17G030000	120.292	126.356	119.536	33.9565	33.9094	34.4383	-3.45389	1.218e-07
Glyma.17G180300	90.6405	98.7804	92.7963	36.8425	31.1307	34.3509	-2.69111	0.00143053
Glyma.01G030300	83.6309	80.1797	81.5385	34.1872	34.5895	33.6021	-2.35742	5.86911e-05
Glyma.02G023800	15.0767	14.8816	14.9188	33.9419	34.833	34.0787	2.13516	2.98093e-05
Glyma.02G257700	145.731	149.799	141.737	34.2894	35.0625	33.5539	-4.03364	1.10093e-07
Glyma.15G266300	4.06276	4.13115	4.40419	34.8447	27.6588	40.6184	6.60661	0.0024005
Glyma.13G212800	12.0356	12.1791	11.4577	33.9144	34.3648	34.9934	2.65427	4.38509e-07
Glyma.06G164800	14.2362	14.3441	14.1075	34.4033	35.1255	33.8766	2.2444	1.83136e-07
Glyma.07G136800	116.4	117.044	117.517	33.8095	35.4656	34.2218	-3.27787	1.29129e-07
Glyma.08G304100	10.6633	11.2579	11.0481	33.6424	36.7094	33.5642	2.86706	2.6799e-05
Glyma.17G203400	10.967	9.85458	10.689	34.4181	35.545	34.0501	2.99613	0.000761804
Glyma.17G131900	132.683	130.143	129.286	35.392	35.1144	33.5397	-3.60799	9.5042e-06
Glyma.13G220900	76.7963	78.7851	75.0618	34.6678	35.3229	34.4028	-2.17049	3.91958e-06
Glyma.13G151800	6.15445	6.0355	6.66155	36.593	33.9467	34.1181	4.76605	5.09298e-06
Glyma.08G022500	8.8312	8.37435	8.80976	34.2052	36.1112	34.4292	3.59199	1.67445e-05
Glyma.08G336800	9.26223	11.4704	9.44206	29.4685	41.367	34.2485	3.12988	0.00140938
Glyma.08G126000	89.5229	95.0636	89.0957	35.4423	35.0071	34.8577	-2.53658	1.2695e-06
Glyma.09G118300	13.8272	14.3675	12.6773	33.4644	35.6132	36.3525	2.38634	1.88302e-05
Glyma.02G080200	99.3872	100.856	99.067	35.8428	34.4542	35.1472	-2.75347	8.01575e-05
Glyma.06G093600	7.28759	6.40962	6.35241	35.2165	36.0334	35.231	4.61291	0.000635703
Glyma.01G037900	9.38031	8.96699	9.18214	34.7507	35.5342	36.3872	3.47023	8.00162e-07
Glyma.12G101200	10.4378	11.6325	11.0622	33.6204	35.0982	38.0151	2.93034	3.77204e-05
Glyma.15G024400	16.8682	14.5684	14.3208	36.6034	35.8921	34.2449	2.18346	0.00106453
Glyma.20G167600	16.6096	16.3825	16.6682	36.47	36.4033	34.4293	2.03167	5.9743e-06
Glyma.11G070600	248.608	262.84	243.995	35.0284	37.1049	35.4285	-6.36993	1.16709e-07
Glyma.18G300600	17.106	16.3701	16.193	35.353	36.1133	36.1042	2.03871	9.74122e-05
Glyma.18G045200	168.54	177.041	165.825	35.8789	35.2813	36.6803	-4.42411	1.09406e-05
Glyma.14G144700	11.7751	11.9554	12.0053	35.3388	36.9849	35.5301	2.76936	2.11143e-07
Glyma.04G076000	124.089	133.61	124.674	35.3663	35.5445	36.9843	-3.40287	8.6589e-07
Glyma.12G231300	94.7005	96.7395	98.1426	34.3583	36.6871	36.8586	-2.59845	8.04652e-06
Glyma.01G187700	136.03	135.854	131.798	36.3287	35.2577	36.429	-3.56878	2.27423e-05
Glyma.09G207400	80.9537	86.4708	77.5907	34.483	36.4162	37.2663	-2.22763	1.76025e-05
Glyma.11G189500	7.59701	7.77256	7.26735	36.2313	36.1887	35.9555	4.19652	1.00437e-06
Glyma.04G236200	8.31646	7.48801	7.73835	36.9181	36.466	35.2489	4.06053	5.92685e-05
Glyma.07G231000	8.37657	7.21495	7.30699	36.4374	37.1896	35.1427	4.18653	0.000345514
Glyma.09G013700	8.07181	7.91697	7.70636	37.178	34.6529	36.9752	4.03723	0.000198087
Glyma.16G127700	100.787	97.9086	98.3129	38.7304	37.4423	32.8066	-2.64991	0.00172403
Glyma.06G140600	76.5707	76.5005	73.2404	36.4023	36.8507	36.1142	-2.03906	8.34132e-06
Glyma.03G160400	143.298	144.878	135.304	36.6653	36.5413	36.3974	-3.6764	7.51374e-06
Glyma.04G200600	100.683	103.833	99.9862	36.6161	37.3066	35.8716	-2.69224	1.99748e-07
Glyma.07G001300	5.68857	6.34577	5.79783	36.1235	37.2966	36.7465	5.27869	5.56142e-05
Glyma.20G198000	102.241	105.043	97.8698	36.8332	36.4462	36.9428	-2.6787	5.83805e-06
Glyma.02G089400	16.0752	19.7927	16.1131	38.293	36.6224	35.5784	2.01124	0.0030501
Glyma.15G149600	9.13059	7.75163	8.68058	36.4023	37.3471	37.0401	3.86359	0.0010971
Glyma.06G141200	11.3831	12.0646	10.7124	36.7494	38.0672	36.2359	2.97112	3.37914e-05
Glyma.04G142400	80.4849	85.0727	80.0504	37.65	37.1661	36.2751	-2.17309	2.33519e-06
Glyma.13G102000	86.5713	83.8377	82.3608	37.4417	37.6126	36.0906	-2.23632	1.1851e-06
Glyma.12G040200	17.5252	17.0902	16.9616	37.7017	36.7286	37.0361	2.04053	1.44265e-06
Glyma.19G258800	108.533	111.994	101.806	36.745	37.8755	36.9313	-2.80207	6.09067e-05
Glyma.01G178500	114.492	93.7229	87.0539	33.3748	28.7775	49.4545	-2.64242	0.0151194
Glyma.07G124400	4.54404	4.31579	4.23526	37.7779	37.685	36.3044	7.0602	5.18487e-07
Glyma.17G128400	13.9784	14.8621	13.6801	37.0219	38.3156	36.8337	2.44767	5.19315e-06
Glyma.02G042800	14.6253	16.1354	14.9953	37.1	36.9767	38.2625	2.2915	4.22251e-05
Glyma.11G119100	4.29217	4.25175	4.22043	37.7341	37.963	36.7815	7.28082	4.58216e-08
Glyma.12G205000	88.7696	90.3493	84.8942	37.8855	36.7192	38.1555	-2.30238	5.66848e-06
Glyma.13G279500	10.8774	10.688	11.3815	38.5072	38.493	36.5266	3.13773	1.77151e-05
Glyma.09G103000	7.47932	8.99878	7.86658	34.5506	38.8079	40.5805	4.12545	2.40849e-05
Glyma.19G008300	81.4075	86.2506	81.1379	37.709	38.6227	37.6399	-2.14484	4.67641e-05
Glyma.05G056100	17.6072	18.2796	17.0972	37.044	38.8392	38.2889	2.03894	2.14217e-06
Glyma.16G072000	8.01312	8.90271	8.62882	38.7982	37.9852	37.537	3.9752	0.000117523
Glyma.13G303900	75.4439	76.6914	83.4991	38.6868	38.2481	37.6632	-2.02998	0.00226958
Glyma.17G163200	16.5836	17.1126	15.9236	37.4819	38.3495	39.1248	2.18786	1.51829e-06
Glyma.11G132800	438.338	384.371	376.643	39.32	37.1247	38.7412	-9.97975	2.38037e-05
Glyma.08G238100	6.51538	6.24811	6.25416	39.0742	38.4821	37.9031	5.21472	9.85314e-07
Glyma.08G306800	132.759	136.237	129.458	38.5793	39.4847	37.4602	-3.29932	2.64272e-05
Glyma.15G272800	77.7768	83.0536	80.5465	39.5952	38.0437	38.2799	-2.05168	5.90035e-06
Glyma.08G223400	16.1167	14.8355	15.2565	39.2412	38.3342	38.4376	2.34222	0.000325472
Glyma.09G277800	14.6558	15.0829	13.623	38.8901	39.1644	38.0541	2.48711	0.000115035
Glyma.17G247900	6.82804	6.41179	6.06098	39.0682	38.2556	39.1028	5.19884	5.06269e-05
Glyma.11G068000	108.716	105.781	107.372	37.9186	38.3249	40.3279	-2.68576	7.05023e-06
Glyma.02G034700	17.5941	16.4037	17.7619	39.5859	38.551	38.4626	2.12532	0.000610854
Glyma.14G147500	7.84728	7.763	7.53392	38.1483	39.8734	38.9192	4.42838	3.16026e-07
Glyma.08G132800	13.6452	14.2252	14.676	39.2208	39.0102	39.0634	2.55702	0.000529154
Glyma.11G238800	17.8542	18.018	18.1877	37.9629	40.3367	39.0867	2.05634	2.32179e-06
Glyma.06G259800	10.3686	9.89484	9.51518	37.5884	39.0599	40.7966	3.55697	1.83499e-06
Glyma.13G329900	161.376	166.669	157.769	38.7154	37.216	42.009	-3.88527	0.000377632
Glyma.08G301500	80.9464	84.148	80.402	38.8878	40.3891	38.9067	-2.05139	4.9206e-07
Glyma.19G219500	14.9776	15.29	14.7088	38.4038	40.7766	39.4981	2.45478	0.000222312
Glyma.11G208700	148.424	155.449	146.768	38.4196	40.4492	40.0549	-3.59374	4.32137e-07
Glyma.08G039400	6.56668	5.5526	6.23725	40.7276	39.2665	39.1945	5.57362	0.000358379
Glyma.17G063200	14.4648	15.0047	13.1086	39.8058	40.799	38.742	2.60488	0.000229941
Glyma.03G148100	16.1136	16.1994	17.0667	40.1731	41.0206	38.6343	2.27285	6.6843e-05
Glyma.11G236200	10.9103	11.2611	8.8457	39.6136	38.5929	41.6314	3.51093	0.000782122
Glyma.13G351200	18.5588	18.4332	18.6295	40.649	40.5516	38.7213	2.04	3.65136e-06
Glyma.06G157400	174.766	177.648	164.951	39.891	40.5861	39.5467	-4.01913	3.38812e-05
Glyma.14G017000	119.27	123.857	118.711	40.4712	40.6073	39.3791	-2.90078	1.49917e-07
Glyma.19G255300	92.7325	99.4798	89.1111	40.1144	40.8677	39.5724	-2.2681	0.000409014
Glyma.06G146800	18.9951	18.8942	17.4658	39.823	40.2106	40.5352	2.05633	0.000181748
Glyma.17G026400	12.028	10.8328	10.6488	39.5437	41.0064	40.2553	3.27444	0.000522633
Glyma.03G007700	12.7681	13.2265	12.4347	39.769	41.2402	39.808	2.89632	1.16763e-07
Glyma.18G252400	7.11063	7.25317	6.31918	42.323	40.2308	38.3085	5.05096	2.57796e-06
Glyma.06G024100	9.02907	8.66731	9.00962	40.5358	41.0198	39.4974	4.05041	2.28608e-05
Glyma.12G065100	18.5211	19.355	19.527	41.1307	39.0478	41.1786	2.00176	1.71721e-05
Glyma.06G030900	14.3752	14.6051	13.1062	41.0335	40.6755	39.9197	2.67619	0.000148223
Glyma.13G030900	116.251	117.264	116.054	40.9872	39.8553	41.1262	-2.77962	1.54021e-05
Glyma.16G220500	96.9524	102.43	94.2723	39.8444	41.3301	40.8005	-2.34633	5.56335e-05
Glyma.06G084300	85.9722	86.1608	83.4979	40.2134	41.8455	40.4429	-2.05087	0.000152929
Glyma.18G272000	9.25423	10.1624	9.22793	39.5584	41.8959	41.0486	3.8393	4.57344e-06
Glyma.13G069400	9.91801	7.65947	8.3515	42.6814	41.0125	39.0365	4.21309	0.000940253
Glyma.12G181100	6.09466	6.94839	6.37058	40.366	41.39	41.0216	5.44105	0.000226937
Glyma.01G058000	17.4655	16.9179	16.7491	40.3102	41.2127	41.3016	2.25957	1.12893e-05
Glyma.05G204600	12.8801	12.5303	13.1392	40.3473	42.0736	40.7069	2.94172	1.99025e-05
Glyma.08G169100	5.09401	5.25825	4.51356	40.5538	41.6462	41.0599	6.913	0.000242233
Glyma.17G078400	15.3928	15.1079	15.5107	39.705	42.9295	40.8096	2.50107	4.40934e-06
Glyma.02G080900	9.13273	9.53637	8.67594	41.2991	40.9023	41.4726	4.03781	6.81849e-06
Glyma.01G031700	9.56217	10.8894	10.3322	40.6618	42.3718	40.6635	3.62994	0.000208217
Glyma.13G266800	127.209	133.07	125.739	42.272	40.9034	40.5358	-3.00271	4.01226e-06
Glyma.15G212400	96.518	100.213	99.6787	39.5982	42.0554	42.2005	-2.33111	6.47652e-06
Glyma.17G237100	8.85819	9.4411	8.9498	40.705	40.7228	42.4768	4.0557	3.13062e-07
Glyma.04G036600	108.063	104.803	101.758	43.1767	41.84	39.2057	-2.46695	0.000115207
Glyma.14G005300	16.9829	16.9309	15.8393	41.7008	41.255	41.2894	2.34669	5.48414e-05
Glyma.01G235600	154.977	157.325	150.86	40.9553	42.7046	40.6525	-3.54242	5.92669e-05
Glyma.06G116300	98.7652	99.5261	91.1461	39.7937	41.9324	42.7451	-2.26535	6.72731e-06
Glyma.20G092000	21.099	19.7584	18.2668	40.6773	40.8229	43.4347	2.01057	0.0001827
Glyma.15G015800	6.57718	7.01229	6.02846	41.7037	41.8036	41.4542	5.48375	0.000297479
Glyma.07G046800	14.6864	14.7748	15.1568	40.8419	41.9108	42.723	2.61034	9.77541e-06
Glyma.12G065400	18.4695	19.4604	18.48	41.8128	42.0198	41.764	2.10681	0.00022054
Glyma.19G188100	96.7772	100.173	92.2656	40.4235	42.7929	42.4035	-2.2458	2.1698e-06
Glyma.08G170700	105.432	102.288	106.012	42.4835	40.7549	42.4473	-2.43589	5.89422e-06
Glyma.13G252300	2273.28	2309.56	2261.34	42.0342	41.3868	42.5098	-55.1771	4.8736e-06
Glyma.20G017200	14.5364	15.4141	14.9226	42.7351	41.1392	42.1924	2.60688	9.64143e-07
Glyma.06G150100	16.1014	17.203	16.5993	42.0393	41.9648	42.1457	2.36815	0.000255483
Glyma.17G052900	113.195	125.732	123.606	40.4875	43.1119	42.9267	-2.76841	0.00010014
Glyma.02G267900	10.7958	10.5782	11.0663	42.1836	41.5277	42.8449	3.53367	1.31621e-05
Glyma.20G112600	9.0073	8.6368	8.8606	43.4558	42.141	41.964	4.28834	1.23576e-06
Glyma.04G223300	19.1681	19.6645	18.6449	42.6218	43.116	42.0445	2.09956	7.99958e-08
Glyma.08G212600	5.27911	4.88866	5.41304	43.0659	43.8315	41.4842	6.85326	5.50403e-05
Glyma.13G285300	221.285	257.174	279.814	42.3772	43.3757	42.6463	-5.35807	0.00164137
Glyma.06G181900	15.3456	13.9502	13.9974	43.0337	43.3141	42.0682	2.7415	0.000411001
Glyma.13G251600	1994.22	2018.39	1964.93	43.0534	42.4738	43.0115	-43.9329	9.12946e-09
Glyma.12G096300	13.7743	13.0613	13.0935	43.5704	44.0322	41.0373	2.96156	3.11805e-06
Glyma.02G082700	152.654	156.971	143.069	43.1647	42.9456	42.7866	-3.33815	9.40643e-05
Glyma.07G103900	15.5228	16.6978	15.3915	42.7712	43.1591	43.2918	2.53546	0.000136535
Glyma.13G270600	8.10062	9.183	8.55737	41.8385	44.7938	42.6564	4.42565	1.89072e-05
Glyma.08G203000	8.93344	9.26776	9.06161	42.8684	44.1508	42.3617	4.22257	6.04775e-08
Glyma.03G223700	10.3171	9.97978	11.9782	43.3326	43.6962	42.8081	3.64972	0.00196763
Glyma.08G222300	12.9097	13.0179	12.4048	43.2744	43.4237	43.2626	3.10917	8.60447e-06
Glyma.11G076000	19.9446	17.4985	19.8404	42.5998	44.0677	43.3171	2.14716	0.00335897
Glyma.02G115400	20.5722	20.0169	20.5685	43.6342	44.0424	42.3123	2.01483	8.31477e-06
Glyma.05G046400	19.5659	21.7426	19.6318	43.295	42.9812	44.5263	2.0408	0.000140207
Glyma.05G082400	160.672	170.884	159.344	44.4497	43.716	42.8511	-3.52956	6.36854e-07
Glyma.05G126900	151.611	158.484	148.279	43.3338	44.893	43.0997	-3.32723	4.02352e-07
Glyma.05G040900	22.0435	19.555	20.2314	48.2832	39.9862	43.7004	2.01911	0.000951629
Glyma.19G021300	15.2886	16.2307	15.9674	43.5768	44.7039	43.7493	2.59629	0.000136502
Glyma.10G234700	121.748	128.987	120.89	43.6075	44.6946	43.7748	-2.72307	6.72819e-05
Glyma.16G198600	13.067	12.8728	12.8019	43.0179	43.9232	45.2742	3.12955	8.47706e-06
Glyma.05G241200	20.7187	20.0137	21.5865	46.238	44.6385	41.3703	2.0139	9.00735e-05
Glyma.18G017500	20.5529	20.9293	19.6361	43.9445	43.2528	45.2692	2.05529	4.98632e-05
Glyma.02G222800	98.8589	104.239	101.628	44.3078	43.6948	44.5676	-2.25548	5.1277e-06
Glyma.16G175400	20.3354	20.1467	20.9669	45.4618	44.2425	42.9336	2.04857	1.12292e-05
Glyma.12G074500	16.2377	18.2891	18.0955	42.8771	45.3629	44.5063	2.37433	0.000463734
Glyma.19G034900	7.97186	7.47956	6.87784	45.2637	43.8664	43.798	5.18566	9.99494e-05
Glyma.16G166600	20.4632	20.4359	19.9251	44.0769	45.436	44.2929	2.08344	5.42017e-08
Glyma.17G164100	12.6427	11.6489	11.482	45.1435	44.8285	44.1439	3.41706	0.000364541
Glyma.13G345600	17.2322	17.8084	17.176	45.0546	45.0847	44.006	2.4089	1.23063e-07
Glyma.04G232200	110.687	107.296	106.228	45.3497	45.7726	43.043	-2.36947	4.54251e-06
Glyma.06G191300	120.446	121.527	116.068	46.1764	45.1465	42.8802	-2.60008	0.000122828
Glyma.13G067900	17.5813	18.5138	16.6218	43.8155	44.4088	46.3817	2.40314	4.76858e-06
Glyma.09G247100	21.1	22.3201	20.3158	45.7448	44.551	44.4017	2.01284	1.24125e-05
Glyma.13G006700	130.009	137.41	133.259	44.3008	46.1651	44.4561	-2.85859	4.46906e-07
Glyma.19G177200	116.595	116.963	113.857	43.9448	47.1308	44.0423	-2.51026	0.000254448
Glyma.14G078300	110.524	111.976	110.952	43.6045	45.4715	46.1408	-2.40525	5.48259e-05
Glyma.14G220000	17.8832	18.5305	17.108	44.9335	45.0878	45.1957	2.37154	1.16326e-05
Glyma.13G176600	118.891	120.199	115.922	45.5009	45.0228	44.913	-2.54287	6.0592e-08
Glyma.04G077300	149.762	152.206	151.836	45.2027	45.8721	44.6599	-3.18544	2.82781e-05
Glyma.17G169100	12.7756	13.4627	12.8121	42.5897	46.3022	46.9109	3.18109	0.000185911
Glyma.03G157700	20.3023	21.3536	19.1643	44.4769	45.2917	46.1559	2.11695	1.54933e-05
Glyma.07G121000	24.3669	16.5942	14.5861	49.5979	47.8057	39.1847	2.35149	0.0127706
Glyma.04G231100	95.9914	100.702	95.4654	47.4862	43.464	46.518	-2.07672	0.000681732
Glyma.20G120000	115.84	117.497	112.138	48.2477	44.7397	44.6752	-2.44564	0.000220075
Glyma.07G066800	124.971	129.87	121.18	45.5788	46.6878	45.5854	-2.6479	5.48083e-05
Glyma.07G010200	18.8908	20.206	19.1827	44.7725	46.4755	46.8162	2.22824	2.63493e-06
Glyma.20G210400	15.3435	15.3148	14.1085	45.8341	46.5752	45.7395	2.8555	0.000255641
Glyma.12G207900	180.999	184.87	179.997	45.8769	45.6373	46.8725	-3.68153	1.58665e-05
Glyma.05G223000	10.003	10.0937	8.75649	45.7447	47.4504	46.2293	4.31722	0.000406796
Glyma.02G242200	14.1137	14.2741	13.4728	44.6489	47.7696	47.0542	3.05752	1.61112e-05
Glyma.07G039800	19.4876	18.937	18.4936	45.0478	47.7794	46.8546	2.30602	1.91758e-06
Glyma.06G132700	110.632	106.598	104.548	48.0648	47.8346	44.1529	-2.25634	5.55609e-05
Glyma.08G158500	17.5951	18.5446	18.1448	45.3559	48.4335	46.7837	2.43035	1.95924e-06
Glyma.06G028000	20.077	20.9613	20.8217	46.8031	47.352	46.7075	2.1543	0.000218907
Glyma.16G198500	18.2749	19.2047	18.1137	47.6727	45.6311	47.6268	2.38789	1.73333e-05
Glyma.11G119500	18.4749	18.5205	18.515	46.4845	47.4472	47.4629	2.3941	1.31227e-06
Glyma.13G149100	9.80309	9.50892	8.91425	45.8903	47.6113	47.9305	4.4632	3.24267e-06
Glyma.06G324300	6.03785	5.62298	5.65219	46.6706	47.5144	47.399	6.88469	7.27965e-05
Glyma.05G063500	21.6728	20.7874	20.6031	46.8332	47.9127	47.0292	2.134	0.000392758
Glyma.09G011800	104.937	105.038	102.286	46.8271	47.5557	47.6803	-2.15352	2.91575e-05
Glyma.20G211700	149.209	154.237	148.072	46.6493	48.9597	46.4783	-3.03425	4.48637e-07
Glyma.07G212800	20.1534	19.8619	22.3406	46.2838	50.3	45.9134	2.16154	0.000556396
Glyma.08G286700	21.5666	22.9301	21.201	48.8589	47.8542	46.3028	2.06965	3.82681e-06
Glyma.13G207100	13.4518	14.8585	13.509	48.3806	47.8299	48.2654	3.17556	5.16815e-05
Glyma.08G344200	20.7039	18.6097	19.7178	48.3925	48.5415	47.5447	2.30661	0.00149993
Glyma.06G184200	149.656	156.34	145.165	48.2314	48.4615	48.4195	-2.9643	7.78003e-06
Glyma.12G216100	263.081	269.574	251.009	48.6114	48.9002	48.0953	-4.94168	3.65711e-05
Glyma.08G142400	17.568	17.4589	17.0444	48.9129	47.252	49.4553	2.61091	0.000197158
Glyma.07G165900	21.6924	19.7018	20.6239	52.1322	48.8993	44.9288	2.22714	0.000181153
Glyma.15G013900	145.213	156.665	144.549	48.0148	48.6512	49.4538	-2.92398	8.77223e-06
Glyma.10G268900	22.5333	20.7258	21.4415	51.3597	48.5586	46.5458	2.14958	4.85963e-05
Glyma.12G045500	10.9546	11.2958	11.1167	47.6631	48.3788	50.5483	3.96091	2.28984e-05
Glyma.16G041100	155.683	156.994	150.893	48.3135	49.6177	48.7413	-3.0283	2.45461e-09
Glyma.13G059500	12.7571	12.8379	13.1793	50.4814	49.6966	47.7077	3.48055	6.1363e-07
Glyma.02G000500	14.8779	15.7544	14.1586	49.2133	49.6261	49.592	3.05704	0.000118501
Glyma.01G238800	103.148	106.012	104.846	49.0469	49.675	49.7225	-2.07465	2.56316e-05
Glyma.10G227700	123.853	126.584	120.48	50.1169	49.9185	49.1529	-2.42392	9.84675e-08
Glyma.13G088700	16.035	16.311	16.5179	49.7425	49.5559	50.1603	2.83659	3.84246e-06
Glyma.04G251400	10.8857	10.788	10.4384	51.014	48.582	50.1438	4.19075	4.14129e-05
Glyma.20G159200	15.7722	15.1556	15.8323	49.5755	49.323	51.0006	2.96721	3.78827e-06
Glyma.02G307700	17.0476	15.7624	16.0443	50.0284	49.4645	50.5343	2.85679	4.36298e-05
Glyma.07G040400	108.559	117.29	107.338	51.2163	50.129	48.8992	-2.17783	3.32768e-05
Glyma.11G058100	120.029	121.677	116.107	49.0058	50.8337	50.585	-2.32896	1.95555e-06
Glyma.02G064100	153.903	160.947	152.82	49.7095	49.6824	51.3677	-2.97268	1.13713e-06
Glyma.09G043000	24.7019	21.7151	21.7565	53.0464	48.4961	49.6445	2.11435	0.000172677
Glyma.15G029800	21.3119	20.6758	21.2631	50.7386	51.0213	49.6029	2.26583	6.8737e-05
Glyma.03G156700	13.6903	14.291	13.4955	48.8059	51.0552	51.752	3.3413	9.67848e-06
Glyma.18G122000	121.594	123.145	118.839	50.06	52.0176	49.7344	-2.33487	6.29275e-06
Glyma.07G212300	180.55	175.104	174.921	50.87	51.9673	49.3814	-3.27363	4.78711e-07
Glyma.14G011600	23.7128	24.3375	22.5956	50.1397	49.7726	52.3378	2.04906	2.53331e-05
Glyma.04G231200	109.019	110.004	104.692	49.6203	52.1632	50.5168	-2.08833	2.69558e-06
Glyma.03G176300	122.54	126.715	119.416	51.4096	50.3101	51.0742	-2.34928	1.37907e-06
Glyma.08G145900	5.93964	5.60981	5.26403	52.3008	50.3123	50.4083	7.62448	3.03481e-06
Glyma.01G232400	110.463	102.866	99.1464	52.3072	51.2665	49.6211	-2.00233	0.000136284
Glyma.09G229300	131.66	135.127	135.409	52.0107	50.2127	51.6837	-2.52719	3.08612e-06
Glyma.13G251700	3011.93	2936.28	2956.51	51.8795	50.4835	51.8653	-55.1871	1.30882e-05
Glyma.16G060700	478.818	491.453	453.097	50.9508	51.7396	51.7192	-8.9767	2.81843e-05
Glyma.11G141600	23.6068	22.9577	22.2624	51.6717	51.8259	51.4029	2.14122	4.31402e-05
Glyma.13G115900	12.3676	12.3207	12.8222	51.8939	52.4243	50.6568	3.76223	3.29762e-05
Glyma.02G112400	21.411	23.0169	21.7523	51.8278	51.9853	51.5258	2.23016	0.000154079
Glyma.06G265500	296.56	284.068	265.23	50.5595	52.5769	52.2596	-4.96715	0.000117269
Glyma.10G235100	16.7841	16.484	16.083	50.3726	52.202	53.2076	2.93442	1.02506e-05
Glyma.05G156100	23.4896	25.1797	24.3133	53.6832	53.3261	49.7233	2.04953	1.83558e-05
Glyma.01G225600	19.8546	22.7512	21.6314	50.7023	52.6224	53.8721	2.31947	0.000194382
Glyma.11G048100	23.6224	23.3987	25.0677	52.7258	53.8736	50.9234	2.09048	0.000230493
Glyma.13G199800	16.0031	15.8754	15.4811	51.8129	51.8786	54.6066	3.09423	8.50094e-05
Glyma.13G293500	8.45047	7.71621	8.42601	52.6377	52.4538	53.2205	5.62421	0.00015223
Glyma.18G116200	126.642	128.661	120.879	50.436	56.0577	51.9736	-2.31029	0.000375763
Glyma.03G204300	17.0962	15.9844	14.2172	53.7863	52.5313	52.2439	3.10675	0.000631118
Glyma.01G167500	24.5989	20.8339	23.2943	54.4988	54.0963	51.5334	2.21849	0.0019494
Glyma.09G226700	17.0472	17.2308	16.2183	53.6077	53.452	53.2711	2.95938	1.06173e-06
Glyma.16G137200	25.117	26.0372	24.0351	53.3961	53.3392	53.6303	2.04025	1.31106e-05
Glyma.12G196700	17.8651	20.587	19.3292	51.1755	53.9752	56.0971	2.6261	5.61066e-05
Glyma.20G116600	196.519	201.156	189.293	53.2325	53.6887	54.3294	-3.40183	5.72605e-07
Glyma.09G216800	9.33842	11.0551	9.89519	53.1425	53.4669	54.8012	4.76502	0.000329267
Glyma.02G119200	24.2535	19.2134	19.2219	54.8253	54.1185	52.6831	2.45099	0.00485623
Glyma.13G293300	138.652	145.042	132.872	53.9605	52.9092	54.8684	-2.48537	2.55069e-06
Glyma.14G171500	26.4869	24.4474	23.8564	54.1193	54.3129	53.5073	2.07359	0.00119498
Glyma.08G018000	134.971	137.027	129.104	54.1353	54.5072	53.632	-2.38355	4.60339e-05
Glyma.11G121900	21.9436	23.7986	22.7761	54.2382	54.9657	53.2546	2.25286	0.0001689
Glyma.18G014000	20.1999	19.7745	20.0304	54.1613	53.2703	55.4434	2.5554	2.77123e-06
Glyma.18G242300	152.514	155.736	147.968	52.7617	55.0376	55.1267	-2.67222	1.34711e-05
Glyma.16G175300	21.1675	20.5539	21.1623	54.5214	54.8143	53.9403	2.46159	0.000206209
Glyma.10G151300	116.822	115.922	119.997	52.4801	56.952	53.986	-2.10186	2.17643e-05
Glyma.18G294300	354.576	368.391	352.827	53.6433	53.9654	56.1721	-6.18409	5.62324e-07
Glyma.12G179800	158.249	161.494	155.539	54.3668	55.083	54.8313	-2.75387	4.85861e-07
Glyma.11G164800	16.9882	17.142	15.7652	53.4181	56.0374	55.2158	3.08425	2.00828e-06
Glyma.06G050500	19.1772	19.8807	19.9335	55.4886	56.9439	52.348	2.63289	2.19239e-05
Glyma.18G269800	5.1187	5.02056	4.84533	55.5023	56.1648	53.2498	9.09588	2.06154e-07
Glyma.03G013400	8.88443	8.00018	8.59019	55.3673	54.9402	55.532	5.73478	0.000155909
Glyma.17G039300	11.3239	6.83387	7.39812	54.4998	54.4237	57.2959	5.83537	0.00565879
Glyma.16G170000	242.135	213.871	216.329	57.4627	53.4146	55.8581	-3.70939	1.95188e-05
Glyma.09G047200	13.1891	15.0628	14.2824	56.8375	54.5551	55.5385	3.61448	5.54067e-05
Glyma.06G056000	10.0036	9.34891	8.51425	54.2942	56.7286	56.1648	5.34598	0.000122395
Glyma.06G229900	21.23	21.3595	18.8391	55.6989	55.8291	55.7032	2.58417	0.000790809
Glyma.06G220700	116.287	116.842	111.217	55.7547	54.9717	56.7027	-2.00768	3.58203e-06
Glyma.02G001100	19.5282	17.5402	17.8629	56.3094	56.8167	55.288	2.88991	0.000541402
Glyma.04G088500	15.5538	15.6701	15.9927	57.9178	55.4146	56.008	3.33681	7.00831e-07
Glyma.06G249700	21.9468	22.6141	22.2703	55.3525	58.7911	55.2252	2.40862	2.24389e-05
Glyma.11G130900	14.4851	15.1295	11.3734	60.223	55.7985	53.5866	3.82299	0.000662635
Glyma.04G215900	23.7299	23.6053	23.6199	57.9394	58.0524	53.7589	2.28461	0.000196076
Glyma.08G218600	161.443	167.842	158.747	56.0652	56.4634	57.2825	-2.71212	1.33907e-07
Glyma.17G034800	10.3136	10.3196	9.96427	56.0026	56.9989	56.8168	4.98128	7.34759e-10
Glyma.06G105000	25.2005	25.2667	24.1253	57.2871	56.5152	57.4472	2.20857	2.82903e-06
Glyma.13G252400	2834.77	2910.09	2831.52	57.04	56.6648	57.7542	-46.2398	3.91569e-06
Glyma.14G223200	139.991	124.807	134.656	58.7712	61.3055	53.5184	-2.23278	7.60954e-05
Glyma.02G155600	27.8038	29.8616	26.321	61.5404	54.2783	58.3374	2.01275	0.000371535
Glyma.07G163200	145.576	150.456	144.933	56.5324	59.677	58.1718	-2.41848	5.86838e-06
Glyma.20G151500	162.011	164.634	157.681	58.5499	58.7091	57.4921	-2.62859	1.30228e-08
Glyma.02G307300	226.559	239.985	233.109	58.308	58.0284	58.8558	-3.65382	6.83387e-06
Glyma.09G062900	15.9761	15.75	16.1134	62.1968	58.2364	55.5768	3.42004	8.52544e-05
Glyma.08G045100	24.2559	28.0771	26.7008	56.6616	62.5768	57.0538	2.15522	0.000212599
Glyma.15G003300	152.868	163.484	150.959	57.8152	57.4908	61.0107	-2.52212	1.0855e-05
Glyma.12G007400	125.579	125.622	131.374	59.1475	60.3186	57.7654	-2.10024	0.000188774
Glyma.03G157800	159.311	171.737	154.421	58.4402	58.4496	60.895	-2.58148	6.02491e-06
Glyma.04G003700	21.842	19.6845	21.9817	59.1953	59.4052	59.5232	2.66386	0.00142033
Glyma.07G004200	16.9064	18.3566	16.6643	58.7584	60.5738	59.7773	3.22372	7.29978e-05
Glyma.18G015500	127.791	128.536	128.082	59.7594	62.0188	57.3458	-2.08338	0.000155953
Glyma.04G227700	16.1697	16.6513	15.587	59.9961	61.7781	57.7977	3.44265	7.44001e-07
Glyma.13G054700	15.9195	16.8079	16.6731	60.0655	61.3976	58.4849	3.38344	2.49194e-05
Glyma.18G070100	229.904	223.519	222.208	58.7673	61.3277	60.1575	-3.44758	1.81118e-07
Glyma.08G174000	25.5679	25.73	25.0092	58.9721	62.2201	59.534	2.27807	0.000109241
Glyma.04G027800	22.3545	23.2524	22.0104	60.5648	59.4158	62.0374	2.56317	6.37714e-05
Glyma.08G074200	25.768	27.7996	25.4018	60.2482	62.0538	59.9893	2.22262	0.00033291
Glyma.03G124400	18.7148	18.2724	18.0784	61.3463	61.1112	60.4951	3.11727	3.82779e-07
Glyma.10G258800	137.059	148.2	140.503	59.8881	61.0394	62.4368	-2.2384	4.17953e-06
Glyma.02G028100	253.975	245.954	227.605	61.4182	62.1109	60.546	-3.61965	0.000405302
Glyma.12G137700	272.45	281.759	269.379	60.4116	62.3993	61.4442	-4.06573	7.33924e-09
Glyma.17G140500	28.312	29.7921	28.7448	60.8053	62.1615	61.3844	2.05674	0.000122757
Glyma.01G216600	187.565	181.169	175.2	60.1847	63.015	61.1897	-2.77991	4.31553e-06
Glyma.20G001400	298.982	300.288	286.894	61.5715	61.2195	61.9901	-4.37208	2.52644e-07
Glyma.19G213100	24.9517	27.026	26.1185	63.4457	65.075	57.0372	2.28108	0.000224548
Glyma.13G109700	216.414	223.011	218.144	60.2698	63.4839	61.8963	-3.2532	1.01639e-06
Glyma.07G142000	143.014	147.802	139.05	62.2586	60.5449	62.908	-2.22666	8.69282e-05
Glyma.02G009500	27.2467	28.8411	26.5011	61.6033	61.5075	62.9025	2.17563	3.61368e-06
Glyma.15G205900	12.2256	12.6889	11.3613	63.0666	63.3908	60.0668	4.67275	4.54869e-06
Glyma.13G319500	26.7942	27.1214	24.6007	61.8894	62.2124	63.1883	2.29196	4.94824e-05
Glyma.17G126400	142.954	141.275	138.232	62.8091	62.9155	61.5727	-2.16914	3.9149e-08
Glyma.02G052700	175.304	178.096	170.73	61.4387	63.217	63.4003	-2.62424	4.9691e-05
Glyma.12G195500	30.2085	31.0019	28.7694	61.0869	65.3284	61.6864	2.03542	8.03391e-06
Glyma.11G238200	13.027	12.4722	12.2024	62.8657	61.7718	63.6211	4.54753	3.81853e-07
Glyma.10G178400	144.996	149.268	139.361	63.1788	61.2537	63.8898	-2.21507	0.000108623
Glyma.12G185400	134.997	138.79	135.293	62.261	62.107	64.7871	-2.08599	0.000429279
Glyma.07G266500	27.0991	26.595	24.3748	62.7943	62.4999	64.382	2.33404	1.91e-05
Glyma.20G072400	28.3409	28.2563	24.6562	61.0972	68.456	60.1708	2.25286	6.87146e-05
Glyma.17G006300	21.4126	22.0945	21.6212	62.7464	62.9129	65.3842	2.78532	5.67558e-05
Glyma.11G189600	21.5132	22.8899	20.9258	63.2187	64.659	64.9894	2.8032	3.80938e-06
Glyma.02G297200	184.098	185.189	182.87	65.1169	66.1283	62.0636	-2.67528	4.32468e-05
Glyma.11G070200	287.384	298.887	282.587	62.7233	66.1487	64.5099	-4.06235	3.98943e-07
Glyma.04G012700	30.0809	28.1016	32.206	64.5159	64.5037	65.0615	2.09514	0.00248148
Glyma.11G127500	23.551	25.0652	23.8362	64.7298	65.7006	63.7344	2.56159	7.15e-05
Glyma.07G017000	13.121	12.5721	12.8826	64.939	65.8893	63.9502	4.60979	6.74614e-05
Glyma.13G252000	3433.03	3289.57	3322.58	64.7523	64.3151	65.7283	-51.276	9.10014e-06
Glyma.17G039000	146.147	148.011	142.765	66.4029	65.1978	64.4959	-2.1342	9.69595e-05
Glyma.10G010700	138.177	141.105	133.093	65.5762	65.1838	66.3631	-2.01019	3.33576e-06
Glyma.03G201600	18.1944	17.0151	17.2332	65.2052	67.4331	65.2971	3.5343	0.000122552
Glyma.19G128300	26.661	24.0145	26.7844	68.0663	65.6228	64.3309	2.46141	0.000314662
Glyma.02G308700	17.2389	15.6179	16.2917	67.3624	66.7758	64.003	3.76098	7.27136e-05
Glyma.13G133100	177.366	182.81	174.209	66.5952	66.7488	64.9758	-2.537	2.46856e-08
Glyma.15G068500	31.3838	31.9566	30.7863	66.0316	68.2013	64.3241	2.05978	9.08384e-05
Glyma.04G228700	179.864	186.529	178.191	64.0013	68.5444	66.3158	-2.57103	3.18559e-05
Glyma.11G086700	34.4228	31.3956	31.5791	67.5007	65.9373	66.5859	2.01753	0.000416789
Glyma.04G020200	25.4085	24.9648	23.753	66.7778	67.2175	66.3775	2.58858	0.000101363
Glyma.20G116700	169.484	168.861	161.258	66.8379	69.4444	64.1423	-2.35949	2.0082e-05
Glyma.16G028800	30.9484	31.3245	31.4206	65.6132	70.2116	65.8592	2.10625	8.99252e-06
Glyma.07G165300	20.858	19.6491	18.6918	67.6459	64.7803	69.4532	3.20711	6.06116e-06
Glyma.14G004200	19.2744	17.6431	18.411	68.9933	67.6655	65.8072	3.43989	6.2965e-05
Glyma.09G179400	26.9907	26.7479	25.3843	69.6656	67.3704	66.9428	2.48356	1.37961e-06
Glyma.05G033600	180.774	178.182	180.262	68.0173	70.1974	65.8238	-2.47556	9.38007e-07
Glyma.01G217700	431.947	419.69	412.901	71.2443	69.2558	63.7719	-6.00134	0.000124202
Glyma.13G361900	309.59	313.447	298.735	67.2054	69.7128	68.0087	-4.10131	1.13243e-08
Glyma.02G253500	30.7035	26.7866	33.2381	76.8653	56.554	72.6795	2.2123	0.00388131
Glyma.11G097500	26.9841	25.6704	24.5487	69.3587	67.5631	69.2601	2.56515	1.62437e-05
Glyma.16G015400	10.4052	12.0503	12.0645	69.1665	69.0049	68.2141	5.42712	0.000629173
Glyma.03G143700	325.724	328.247	311.134	68.7679	69.2579	69.1776	-4.29863	5.16684e-05
Glyma.09G146700	27.0063	26.7634	26.7552	68.8606	70.2556	68.123	2.48413	6.44839e-06
Glyma.12G079500	28.8021	27.0779	28.1281	70.6888	68.7018	68.2665	2.38911	2.57366e-05
Glyma.04G111500	33.3154	34.3492	32.9124	68.0521	69.9458	69.8162	2.02925	1.26804e-06
Glyma.08G246300	25.7666	25.7142	24.617	68.2426	69.9996	70.8422	2.63157	2.5148e-06
Glyma.18G017700	31.7703	31.801	30.1292	68.9476	70.3519	69.9761	2.17604	7.06405e-06
Glyma.15G275000	26.0834	26.9764	25.7295	69.0254	71.1527	69.7832	2.56526	1.46576e-07
Glyma.19G106700	16.7934	16.2028	14.7733	70.7031	69.639	70.1306	4.09245	8.10482e-05
Glyma.04G091800	7.5969	7.66509	7.32259	70.9792	70.9579	68.6455	8.09029	1.51955e-06
Glyma.09G049100	161.269	163.797	152.381	70.0834	70.88	69.6486	-2.15541	0.000140838
Glyma.16G088200	31.9163	34.063	32.2854	68.8633	71.2748	71.0498	2.10673	3.04386e-06
Glyma.07G038700	15.7594	16.5215	15.9347	72.3255	71.6642	67.8425	4.09201	7.14654e-06
Glyma.09G238200	22.2026	20.9093	20.9121	70.2247	71.613	70.0634	3.13907	0.000303062
Glyma.08G348000	34.1179	35.1493	34.3767	68.0019	72.2359	71.8315	2.01421	9.46484e-05
Glyma.07G243700	1578.74	1592.08	1503.43	72.1563	69.2206	71.1261	-20.2528	3.95871e-05
Glyma.19G162100	254.771	244.527	244.512	71.7013	70.0265	71.2867	-3.2132	6.55381e-07
Glyma.13G326800	189.975	190.664	190.782	70.0393	72.5395	70.806	-2.51337	3.3728e-07
Glyma.16G071500	22.6737	23.7273	22.3813	70.9589	72.2589	70.6951	2.95276	4.46021e-05
Glyma.13G097100	32.6662	34.6456	31.9846	70.9905	73.1143	72.1184	2.1363	8.46945e-05
Glyma.15G108400	25.2266	25.7353	22.4002	71.5599	73.8992	71.6054	2.83441	0.000679809
Glyma.09G222500	32.0154	32.4433	32.9791	71.8025	73.8492	71.8688	2.18519	0.000166971
Glyma.13G069200	167.493	169.101	167.553	71.1115	74.4343	72.462	-2.1925	1.82541e-07
Glyma.13G215000	166.372	177.423	166.96	71.2328	75.1799	73.2416	-2.19099	6.69903e-07
Glyma.15G043200	22.6328	32.9701	34.6558	73.3252	74.5694	73.8407	2.43363	0.019028
Glyma.02G195300	178.363	182.684	175.369	72.5647	74.9023	74.8662	-2.27383	3.75821e-05
Glyma.02G276600	32.498	31.2384	32.3227	74.9522	75.8776	74.3996	2.29745	0.00048838
Glyma.12G195600	24.4733	23.9275	23.8522	73.2282	76.5726	75.4958	2.97017	1.37422e-07
Glyma.13G261700	17.5724	18.5341	16.9928	75.5134	75.1737	75.6007	3.98888	1.58495e-06
Glyma.05G175700	35.1436	31.4749	37.8455	74.5403	77.7797	74.0457	2.13994	0.0047438
Glyma.12G022500	30.0561	30.4269	28.4766	70.9911	77.2319	79.305	2.48797	0.000518569
Glyma.18G281200	30.4774	29.6918	30.3787	74.8564	75.9482	78.0275	2.46075	1.52019e-06
Glyma.13G334300	35.0938	36.0724	35.0363	76.5785	77.0347	76.0946	2.13348	3.33737e-07
Glyma.11G086600	37.4796	37.153	35.1735	74.9986	78.0474	76.8926	2.06856	1.83868e-05
Glyma.20G022500	29.5799	27.3828	28.6751	75.6725	78.8159	75.4705	2.59692	0.000230096
Glyma.07G182100	29.9699	31.5283	30.3213	75.9741	77.8023	76.8959	2.44548	6.24979e-05
Glyma.19G016100	23.4977	24.2067	23.9793	74.6662	79.1668	77.7376	3.0708	4.58165e-07
Glyma.10G152200	296.535	299.753	287.972	76.6533	78.3833	76.594	-3.47946	6.60239e-09
Glyma.14G049200	190.088	204.753	202.164	78.4317	77.5165	77.116	-2.40127	0.000106221
Glyma.01G129700	11.0682	11.4874	11.8673	77.7977	77.6468	78.1943	6.13782	3.98467e-05
Glyma.13G065300	15.406	14.6624	13.8851	78.5541	80.1272	75.6971	4.90384	7.64299e-06
Glyma.08G341400	448.704	463.508	432.469	76.5685	79.593	78.643	-5.57412	5.64192e-08
Glyma.16G211700	14.2013	14.7579	13.126	77.427	80.2068	77.3447	5.11889	8.82132e-05
Glyma.15G040200	38.1881	37.8093	38.1078	77.4422	79.126	78.7224	2.03945	3.57445e-05
Glyma.17G042100	165.736	171.981	163.585	78.6149	79.1139	77.9813	-2.0163	4.60625e-07
Glyma.12G142900	26.62	26.2508	27.8754	79.7922	79.9986	77.0176	2.81938	9.52979e-05
Glyma.09G109800	25.1255	25.4109	24.3829	79.7799	78.7206	78.737	3.02989	5.29766e-05
Glyma.18G191600	18.9477	19.9982	19.3929	79.8077	79.9421	78.23	3.82718	9.88684e-06
Glyma.20G134000	198.759	196.078	197.906	77.6542	79.4627	81.0404	-2.32604	1.05128e-05
Glyma.04G052100	30.9131	32.546	31.598	77.956	79.705	80.9273	2.45068	8.69543e-07
Glyma.06G115800	12.2042	12.929	12.8302	79.2373	79.7393	81.3014	5.7664	6.23359e-07
Glyma.07G243500	1767.76	2116.76	2014.02	79.1099	88.2722	73.9047	-23.3864	2.83918e-06
Glyma.03G244800	37.917	40.865	35.624	81.3356	77.7012	82.537	2.0913	6.35968e-05
Glyma.07G261400	21.8142	22.6553	20.3356	80.7372	80.2324	80.963	3.5408	3.08416e-05
Glyma.10G160300	33.4684	36.6441	34.3156	79.0178	82.1859	82.1141	2.29236	3.61403e-05
Glyma.06G102100	29.1272	27.0583	28.8548	81.287	83.7617	80.7785	2.79705	0.00047548
Glyma.08G017800	24.3813	45.7117	34.082	88.0394	76.0417	82.3932	2.38944	0.0277145
Glyma.15G030100	27.383	26.978	26.0113	82.8811	81.8936	82.0702	2.95131	1.21815e-07
Glyma.18G172100	170.254	185.253	171.022	59.0857	97.6595	90.4981	-2.04598	0.0418965
Glyma.11G251700	34.7724	33.9104	34.6182	82.3813	84.1395	81.2893	2.36446	5.51174e-05
Glyma.02G081100	23.0751	24.4438	22.1573	80.9538	83.7078	83.6225	3.39483	9.86618e-06
Glyma.07G133500	23.3356	22.8712	22.3916	84.8372	82.5377	82.6548	3.46386	4.12559e-07
Glyma.04G107900	31.2223	31.4221	32.2018	82.6795	84.2877	83.233	2.57692	0.000119159
Glyma.15G124600	29.7163	30.3739	29.184	84.2473	84.251	83.9728	2.74222	2.56666e-07
Glyma.07G226600	37.7272	40.3072	39.3603	85.6683	84.7161	82.6112	2.13616	1.45936e-05
Glyma.17G049900	255.906	263.412	244.164	84.0791	84.3417	84.5767	-2.7773	2.46829e-05
Glyma.05G059600	31.4252	30.1748	31.9727	84.926	87.2535	81.5135	2.64889	1.56999e-05
Glyma.07G039900	246.03	252.104	239.135	83.7218	86.2116	84.5664	-2.67744	8.65623e-08
Glyma.19G201600	31.4074	28.5591	28.975	85.623	86.9818	82.311	2.78838	9.74286e-05
Glyma.10G070500	323.724	326.407	312.066	84.0478	85.2987	86.33	-3.46013	2.2752e-07
Glyma.15G091600	193.979	199.038	194.54	85.3402	85.7906	84.8011	-2.14929	8.48472e-06
Glyma.07G153800	195.735	195.086	191.308	84.537	87.5302	86.6226	-2.11033	2.42514e-05
Glyma.10G180100	33.0584	33.4076	32.9306	87.3805	86.0224	86.2333	2.56162	3.54306e-06
Glyma.07G048800	11.8213	11.8986	11.6571	87.6798	86.2265	86.9518	6.67901	1.19209e-06
Glyma.05G136100	238.343	246.436	241.53	85.7878	88.9895	87.8719	-2.54527	3.15864e-06
Glyma.11G256100	18.8782	20.0077	18.7283	86.7379	90.1718	87.5013	4.30692	1.49201e-06
Glyma.11G256500	25.7059	24.5205	24.3749	87.9255	88.7672	88.6552	3.39186	9.51064e-05
Glyma.13G304400	32.1857	29.1301	28.3199	89.3371	89.3152	88.6386	2.89531	0.000924126
Glyma.04G184000	39.7713	44.7458	40.934	85.2735	93.5807	89.2312	2.11715	4.79254e-05
Glyma.16G045000	23.4742	24.4321	21.68	91.0196	89.556	87.7134	3.68326	1.16734e-05
Glyma.02G302500	44.2683	45.1118	43.6307	89.547	87.8762	90.8813	2.00464	0.000458836
Glyma.09G022400	302.261	313.787	290.574	88.7919	89.3334	90.3194	-3.0708	2.16522e-05
Glyma.04G067900	35.9929	37.9124	35.808	88.2839	91.3151	91.1642	2.45269	1.05784e-06
Glyma.08G091500	256.171	267.368	256.109	89.4502	93.3045	88.2519	-2.6321	1.46148e-05
Glyma.13G094900	40.4973	41.8801	39.3563	90.5586	91.5826	89.2983	2.21528	4.50952e-07
Glyma.18G055500	26.0926	27.1953	26.9599	88.0974	91.5636	92.3811	3.27806	1.16599e-06
Glyma.07G236000	245.742	251.964	235.932	88.5774	90.7498	92.8051	-2.46931	2.79102e-06
Glyma.17G053600	235.042	238.495	225.294	89.9652	92.1278	90.7648	-2.34319	9.51538e-05
Glyma.08G115100	41.595	39.9024	40.7929	89.7847	93.2624	89.8502	2.21915	2.31442e-05
Glyma.15G217100	18.0724	19.4756	16.9742	87.7106	94.2321	90.9884	4.70547	4.43058e-06
Glyma.03G202600	243.238	245.61	230.629	92.0594	90.4124	91.2423	-2.3967	1.58718e-06
Glyma.13G352100	43.4346	43.8845	44.1484	92.2761	92.3675	89.3776	2.07502	3.33824e-06
Glyma.06G087800	223.711	184.894	247.239	91.9525	92.4676	89.6374	-2.18446	0.0115617
Glyma.09G060700	209.034	225.759	206.729	87.8958	93.6836	92.5379	-2.15834	1.34838e-05
Glyma.20G051900	43.2251	44.1598	40.9293	90.6272	91.9561	91.7154	2.13742	7.17834e-05
Glyma.13G070300	32.4899	34.5984	32.6044	89.5317	92.2672	92.7657	2.71584	5.18205e-07
Glyma.08G173800	258.425	271.178	257.099	91.6145	91.1961	92.6223	-2.60584	6.14829e-07
Glyma.15G011900	381.962	390.448	372.402	90.1106	93.8832	92.8245	-3.97703	7.22191e-07
Glyma.02G204000	32.1235	32.0544	31.0249	88.1106	94.6924	94.0266	2.85247	0.000250411
Glyma.20G240300	36.9514	36.7178	34.91	88.9034	95.9659	92.0107	2.53441	1.83761e-05
Glyma.14G150100	17.964	19.5898	17.3578	91.3834	95.6321	91.627	4.79711	4.21132e-05
Glyma.15G253500	238.023	251.1	233.365	91.8844	93.2981	94.3473	-2.34092	9.75819e-06
Glyma.14G171800	41.2902	42.9118	38.8633	91.742	93.9347	94.4913	2.28313	5.35176e-05
Glyma.06G069600	36.0903	36.6495	35.1936	90.9074	95.0375	94.6229	2.59342	7.86016e-05
Glyma.03G083200	40.7314	42.8271	39.7851	92.7743	93.6137	94.5685	2.28325	1.28113e-06
Glyma.14G017100	37.3911	38.3099	36.0245	91.3432	95.7834	93.9374	2.51384	7.59021e-07
Glyma.11G017100	33.817	33.1998	31.2483	91.8071	96.9028	92.4885	2.82795	3.11801e-06
Glyma.17G030100	305.792	321.569	308.508	93.6884	93.7707	94.0883	-2.99344	1.50219e-05
Glyma.20G136000	24.2511	24.1223	24.7255	93.3328	96.1487	93.0316	3.72545	2.84949e-05
Glyma.08G030100	7.19129	7.41061	7.47277	93.7927	95.5209	95.3231	11.2627	1.27847e-06
Glyma.10G295300	955.976	983.34	943.734	93.6451	95.9695	95.3208	-10.3839	1.31914e-08
Glyma.12G107500	48.6756	46.8678	46.2123	95.9181	95.5985	94.1178	2.01673	0.000111924
Glyma.10G129500	23.0565	23.6438	23.2645	96.7283	96.0662	96.8723	3.97906	4.88705e-08
Glyma.15G262100	39.061	37.8776	38.7598	96.6299	97.7955	95.9116	2.50981	0.000355887
Glyma.09G199000	47.5184	48.3427	47.541	95.6398	98.4834	97.9215	2.03614	3.81361e-05
Glyma.10G214200	10.4844	10.8787	11.8821	96.8418	98.2358	98.2454	8.04191	0.000223355
Glyma.05G062400	37.4378	38.3971	36.61	97.319	101.422	98.397	2.63633	1.52003e-05
Glyma.09G008400	374.441	380.987	373.261	101.44	102.218	101.018	-3.56928	2.82538e-05
Glyma.16G030700	39.1282	37.4643	36.1175	101.547	102.142	101.03	2.69179	0.000396957
Glyma.12G119200	42.6943	43.4578	41.9676	103.772	99.721	101.936	2.37915	0.000269869
Glyma.17G164800	54.5203	44.3271	48.8963	105.474	105.538	95.2983	2.0824	0.00236509
Glyma.20G144800	336.487	346.948	332.656	107.209	103.278	96.5284	-3.06929	0.0001173
Glyma.11G129900	225.99	227.09	228.03	101.695	102.651	103.697	-2.02453	2.59376e-07
Glyma.07G162900	46.5721	42.6435	43.7927	102.864	105.052	101.584	2.31649	0.00114042
Glyma.02G125600	327.416	322.82	312.202	104.938	106.577	101.817	-2.80308	5.81178e-06
Glyma.06G205400	25.8186	25.9133	25.2129	101.894	107.006	105.511	3.93945	7.1496e-05
Glyma.19G205000	51.953	50.1791	50.3412	102.554	107.654	107.513	2.07303	1.36473e-05
Glyma.06G137100	43.43	45.3752	43.4177	105.011	106.008	107.3	2.40676	4.67727e-07
Glyma.20G062000	275.506	284.004	271.973	104.7	108.207	106.207	-2.36012	6.23156e-07
Glyma.05G157300	36.4047	34.0804	35.8091	107.512	106.262	105.585	2.97661	0.000217837
Glyma.16G060800	818.303	852.419	809.749	103.659	110.009	105.906	-8.26614	4.44846e-08
Glyma.08G344300	14.7572	14.6164	15.394	103.395	108.957	107.62	6.63657	9.31746e-07
Glyma.10G066700	19.2721	19.3104	18.4497	107.647	108.395	104.412	5.30608	3.11247e-08
Glyma.14G176300	51.2501	48.6356	47.9407	109.516	109.172	104.57	2.17837	1.1425e-05
Glyma.02G171600	8.36934	8.79327	8.51185	107.781	110.199	107.523	11.2236	2.80027e-06
Glyma.08G273600	21.8677	22.2378	21.7296	109.407	110.461	108.218	4.7624	2.09926e-06
Glyma.18G022700	295.293	269.757	275.434	108.415	112.702	111.421	-2.29172	0.000129336
Glyma.10G257200	283.933	288.891	285.198	111.239	111.544	110.82	-2.31091	2.59932e-05
Glyma.12G084600	32.1958	32.1987	30.3867	109.179	110.882	114.177	3.45874	1.10739e-06
Glyma.13G042500	33.9485	31.2826	34.2262	113.411	114.636	107.426	3.35349	6.85111e-05
Glyma.08G042700	285.79	283.145	269.464	111.52	113.016	111.52	-2.2419	0.000117523
Glyma.15G272600	52.6891	50.5761	51.5631	115.004	111.441	112.747	2.19079	2.7773e-06
Glyma.14G201700	27.7527	30.5246	28.9075	113.559	113.938	116.431	3.87419	2.21945e-05
Glyma.04G223400	55.9615	60.3461	53.951	117.333	120.662	107.57	2.04695	7.0092e-05
Glyma.18G003200	32.7063	33.0269	29.8361	114.94	114.633	116.231	3.57375	9.14416e-05
Glyma.15G128700	772.072	791.748	763.329	113.745	119.042	113.777	-6.68086	2.64114e-07
Glyma.02G275900	29.9725	31.1456	30.1726	137.449	103.527	106.324	3.72091	0.00520158
Glyma.13G370100	287.842	300.311	279.119	115.525	115.951	116.325	-2.23879	0.000142157
Glyma.07G039100	24.5193	25.7818	24.944	112.732	117.509	117.846	4.47993	3.75158e-07
Glyma.16G038300	62.3627	60.7079	48.24	118.753	129.013	104.789	2.08377	0.0016238
Glyma.19G162200	324.986	328.512	321.135	114.025	120.851	119.791	-2.51409	0.000334396
Glyma.16G222200	42.3849	43.8882	43.1111	120.243	120.082	115.551	2.74384	9.49327e-07
Glyma.16G010000	301.133	307.175	294.068	119.517	118.815	118.892	-2.26929	1.47499e-07
Glyma.06G082400	52.8671	52.0294	52.1373	116.855	118.994	121.952	2.29467	5.59989e-05
Glyma.03G147700	327.702	322.612	321.773	118.21	120.289	119.73	-2.47212	8.20001e-06
Glyma.17G002300	58.0684	59.2824	57.043	122.015	120.604	115.69	2.07539	0.00012947
Glyma.10G004300	57.7907	57.0048	58.0615	120.225	117.129	123.672	2.11481	3.9468e-05
Glyma.13G126400	59.9642	59.459	62.0765	122.124	121.135	118.153	2.0159	0.000255501
Glyma.02G132500	355.718	339.091	339.436	120.888	123.914	117.761	-2.64206	3.28985e-07
Glyma.18G002200	40.4149	36.2031	37.7805	125.962	121.189	116.011	3.17257	2.78932e-05
Glyma.01G210500	33.7818	32.5699	31.9992	121.16	123.343	124.16	3.72404	2.53507e-07
Glyma.19G011700	534.886	554.268	524.353	123.503	124.308	125.625	-4.0834	1.45448e-07
Glyma.01G239600	295.722	277.853	274.848	124.994	126.984	122.365	-2.02714	0.000376371
Glyma.08G254200	63.5401	62.8796	62.3211	121.897	126.041	127.615	2.02323	9.85579e-05
Glyma.03G201200	589.693	593.308	563.365	126.53	129.672	120.524	-4.40992	6.56391e-05
Glyma.01G183100	51.4328	46.6531	42.0381	116.576	124.328	136.229	2.7149	0.000191253
Glyma.09G214500	46.0412	48.6692	47.157	130.94	128.591	120.308	2.70097	2.98852e-05
Glyma.16G164200	448.097	430.481	431.926	125.844	128.583	127.231	-3.26463	1.95141e-06
Glyma.16G170100	1014.56	851.86	893.702	133.001	124.901	123.781	-7.41307	2.22078e-05
Glyma.20G108500	41.909	40.7341	42.6862	129.036	130.042	123.982	3.08794	3.43739e-05
Glyma.13G290900	62.3027	64.1185	61.9669	131.088	130.612	131.925	2.136	2.21796e-06
Glyma.16G045300	43.5697	45.7412	43.3951	130.648	133.135	133.623	3.03614	1.92582e-07
Glyma.02G005500	47.0654	47.7456	45.7171	133.634	135.821	131.311	2.88421	7.83538e-08
Glyma.08G070300	62.591	56.3215	61.6395	136.178	138.044	130.115	2.2857	0.000603059
Glyma.12G095800	65.6553	67.883	65.1141	132.583	134.942	138.768	2.10141	0.000351
Glyma.01G129100	322.007	324.261	306.568	137.962	137.45	135.531	-2.06202	7.02128e-05
Glyma.12G057200	366.383	323.763	325.903	141.778	134.792	134.668	-2.24058	0.000961086
Glyma.19G198900	27.4397	24.5421	25.33	136.788	138.247	136.946	5.25284	0.000277309
Glyma.18G202600	443.234	452.182	436.555	136.444	140.341	141.707	-3.01772	1.17444e-05
Glyma.10G248900	333.386	323.83	324.401	140.952	141.866	136.092	-2.10973	1.79519e-05
Glyma.17G030300	775.661	782.877	787.793	140.82	141.746	136.993	-5.4832	3.4312e-09
Glyma.05G187300	65.0528	67.4152	64.2769	137.999	141.252	142.033	2.20338	1.16002e-05
Glyma.13G176400	353.591	363.644	344.369	141.245	143.886	142.778	-2.25719	9.6338e-05
Glyma.18G152400	18.5382	18.2459	18.1865	143.194	141.493	143.68	7.51912	2.06503e-08
Glyma.12G084100	63.7948	62.0177	60.1887	139.522	144.612	144.604	2.35478	1.55274e-06
Glyma.05G057100	16.9439	16.7593	17.1259	143.473	146.389	140.682	8.0965	3.01854e-06
Glyma.11G253900	44.3633	45.7883	43.6149	142.862	146.943	141.75	3.28732	1.76476e-08
Glyma.11G164700	5.10559	5.70817	5.42688	140.524	146.991	145.677	22.839	3.00586e-06
Glyma.07G141300	322.55	338.023	319.607	137.236	148.209	147.757	-2.04353	4.00401e-05
Glyma.08G107300	59.3335	62.4004	58.2122	142.905	147.702	146.658	2.49638	2.83244e-06
Glyma.20G241500	491.034	503.723	482.747	144.124	150.271	146.779	-3.1496	5.93977e-08
Glyma.05G119200	66.6718	67.9006	68.8004	148.47	148.305	146.755	2.26036	1.22292e-05
Glyma.07G139200	66.5417	66.7709	70.5034	141.309	156.853	146.064	2.2489	3.02968e-05
Glyma.15G118400	73.2795	71.3376	71.8833	155.718	147.216	143.818	2.13343	0.000317351
Glyma.07G212400	464.073	451.196	438.465	151.151	151.526	146.179	-2.83227	3.99337e-07
Glyma.19G114500	66.943	68.6877	66.8896	148.518	151.528	150.254	2.30683	9.75663e-07
Glyma.10G012800	74.7264	73.1231	75.9201	150.895	153.321	148.405	2.11041	0.000272535
Glyma.02G210300	373.039	387.031	369.626	151.881	151.669	149.422	-2.31931	8.18632e-05
Glyma.10G223400	67.2266	66.669	66.4785	153.392	155.848	151.705	2.38987	3.27696e-05
Glyma.13G055400	70.0407	69.1764	70.3695	152.002	156.508	152.833	2.28433	0.000160404
Glyma.08G250300	26.7204	28.7121	27.6246	151.88	159.662	151.349	5.60589	2.45172e-07
Glyma.17G139800	15.5889	13.7426	15.2601	161.262	156.859	151.374	10.1252	1.94695e-05
Glyma.08G211700	70.5363	69.3672	67.8557	155.681	157.838	156.145	2.35427	2.49848e-05
Glyma.20G030600	55.3788	55.2849	55.3287	157.163	156.59	162.204	2.97142	6.59287e-05
Glyma.03G201100	466.976	463.273	441.11	159.997	160.558	157.251	-2.68165	7.39251e-07
Glyma.04G223700	34.5864	35.6805	33.8393	160.227	162.638	158.284	4.74312	3.04246e-06
Glyma.11G031500	39.4358	39.4126	38.5578	160.256	161.593	160.885	4.23723	2.23985e-09
Glyma.15G036200	63.4733	65.4302	64.8852	161.219	159.922	161.99	2.60622	2.3533e-07
Glyma.11G233900	75.2345	79.4323	71.2037	162.382	162.028	159.521	2.24782	0.000187689
Glyma.13G117700	427.502	437.147	419.617	158.657	164.363	161.828	-2.47002	2.36708e-07
Glyma.17G185000	436.232	452.689	424.513	164.827	161.87	161.204	-2.50907	1.09129e-06
Glyma.11G194600	461.508	470.793	459.028	165.731	164.249	164.247	-2.61614	1.55962e-06
Glyma.05G057800	52.9801	52.973	53.593	171.712	163.685	163.418	3.24397	3.07174e-05
Glyma.05G152000	77.8354	74.5023	73.1366	165.465	167.83	166.048	2.3185	0.000409379
Glyma.04G104600	54.5204	54.8409	51.9202	168.519	174.878	165.081	3.26943	1.93203e-07
Glyma.19G032000	41.6852	40.7692	42.9974	170.687	170.684	168.887	4.2061	9.17478e-05
Glyma.04G122900	83.3173	85.9825	84.7075	176.168	176.264	162.813	2.13849	0.000319242
Glyma.17G140300	10.988	10.9937	10.6735	171.77	177.571	170.785	15.0135	8.36298e-09
Glyma.06G287000	75.7576	71.0898	71.0587	181.935	176.027	177.228	2.57494	1.13273e-05
Glyma.18G285800	414.537	426.629	400.379	178.075	181.277	179.193	-2.1417	4.76889e-06
Glyma.06G105700	49.5758	48.2534	49.3276	184.753	186.136	174.812	3.86094	9.85751e-06
Glyma.08G222900	96.7442	97.5093	95.6059	180.78	183.016	182.567	2.01501	1.7243e-06
Glyma.09G014400	29.1109	29.035	28.5505	182.316	185.029	179.2	6.42284	3.24902e-09
Glyma.13G178700	24.3382	21.6415	22.6863	184.052	185.099	179.445	8.01734	0.000194583
Glyma.06G197300	96.262	99.1657	96.5968	182.051	187.468	179.493	2.02148	1.08084e-05
Glyma.11G226800	80.0655	81.0929	79.77	180.287	187.2	183.441	2.42264	0.000143065
Glyma.05G047100	427.581	403.263	432.334	183.807	182.422	188.62	-2.10816	2.07511e-05
Glyma.05G102100	60.1987	51.695	56.3313	197.9	193.297	179.251	3.60357	4.96578e-05
Glyma.06G314200	26.96	28.7969	25.4012	190.527	191.021	189.421	7.23919	6.81205e-05
Glyma.17G008500	16.2242	16.2501	16.5155	194.9	187.219	189.159	11.5035	4.3938e-08
Glyma.15G041300	87.3144	87.3481	80.5661	188.947	204.744	184.63	2.43016	2.19783e-05
Glyma.13G293200	486.609	489.184	470.223	190.135	194.512	197.136	-2.28045	0.000161738
Glyma.17G156900	59.2114	58.7658	58.1622	193.381	198.577	196.423	3.54211	7.03316e-08
Glyma.11G124500	502.965	517.336	509.557	196.875	202.187	194.729	-2.33519	9.88257e-08
Glyma.08G169800	45.5613	45.7697	46.6844	197.591	203.266	202.206	4.61809	1.45319e-06
Glyma.12G024700	93.1888	87.3052	85.9511	208.249	204.966	190.48	2.44329	8.63071e-06
Glyma.10G006500	83.7635	87.7783	84.2822	202.159	204.572	201.859	2.54729	9.56649e-05
Glyma.03G029400	44.7604	47.8481	44.9627	208.26	205.601	210.543	4.77558	4.5504e-06
Glyma.10G015000	96.2563	95.848	97.554	208.532	214.248	206.971	2.35171	6.39699e-05
Glyma.06G074300	29.9157	29.9969	28.4113	225.859	194.68	214.442	7.39221	0.000409949
Glyma.10G159600	77.7425	72.6971	74.0371	214.084	218.268	210.283	3.05128	0.00015766
Glyma.07G151300	795.765	829.315	789.238	216.727	216.062	218.236	-3.71175	8.14458e-05
Glyma.04G165500	98.5699	101.525	98.91	217.384	220.314	215.233	2.35592	2.98416e-05
Glyma.01G008500	106.975	110.523	107.422	229.883	232.874	206.693	2.22664	0.00111559
Glyma.09G188600	130.113	108.694	112.83	230.024	223.1	216.354	2.07579	0.002633
Glyma.01G025100	133.143	113.004	122.333	240.434	223.03	223.164	2.04528	0.000453502
Glyma.07G141500	57.2335	57.6606	59.238	225.678	233.913	230.093	4.19229	1.40408e-05
Glyma.13G336200	106.765	114.655	115.401	227.81	232.611	232.838	2.23709	0.00027689
Glyma.15G038100	108.873	111.622	108.843	230.647	238.486	231.977	2.32499	1.53738e-07
Glyma.07G215900	66.1924	65.5911	61.555	230.2	237.671	233.539	3.88767	5.86414e-06
Glyma.02G028600	122.588	107.976	114.161	234.746	230.112	237.574	2.22842	0.000405471
Glyma.19G052400	116.733	116.675	112.244	233.369	240.764	236.676	2.25854	9.14187e-07
Glyma.19G164400	96.0825	101.112	99.8097	235.191	240.687	236.973	2.62573	6.76957e-05
Glyma.07G007000	39.7384	40.942	38.3205	236.193	238.984	239.002	6.39548	5.08965e-07
Glyma.13G173500	648.288	638.48	622.875	238.887	242.238	235.958	-2.42343	9.42576e-06
Glyma.18G119100	132.966	132.406	134.708	238.302	243.333	239.316	2.01017	0.000188784
Glyma.08G105100	122.087	119.779	116.412	235.571	245.149	241.558	2.22003	8.77904e-07
Glyma.11G222300	90.0048	92.476	80.3372	243.901	245.986	233.721	2.98534	0.000293026
Glyma.18G283400	62.5003	63.1553	63.2778	244.246	250.433	244.199	4.21693	2.72481e-06
Glyma.11G098700	115.286	113.072	114.832	255.614	249.942	246.603	2.4129	4.65852e-07
Glyma.12G172500	63.7606	62.9932	60.5609	247.667	254.777	254.389	4.32396	1.19688e-07
Glyma.15G268200	597.657	621.632	592.08	252.358	255.965	263.31	-2.14669	3.03128e-05
Glyma.18G191800	42.0863	43.0049	41.8769	253.583	262.841	255.338	6.46383	2.23861e-06
Glyma.08G179700	93.7334	97.8439	94.2547	257.394	267.024	260.743	3.00914	7.38724e-08
Glyma.05G110200	87.898	85.0672	82.5394	262.698	268.404	258.424	3.32988	1.76018e-06
Glyma.14G093100	583.346	594.534	597.398	267.642	269.932	270.81	-2.00889	0.00190476
Glyma.15G218900	87.7074	90.4903	89.553	270.128	268.331	274.376	3.27179	1.41394e-07
Glyma.15G052700	118.531	121.217	118.923	273.102	277.588	269.133	2.50916	2.74505e-07
Glyma.10G193500	152.557	151.693	153.421	268.229	280.55	276.521	2.01138	2.17582e-06
Glyma.03G162900	89.903	88.6862	87.0975	284.394	288.812	279.61	3.41282	1.13214e-06
Glyma.08G362500	59.6844	53.8053	54.631	304.173	285.812	289.732	5.47253	4.01433e-06
Glyma.13G333100	9.10808	8.94857	9.30973	290.585	299.14	292.382	29.8258	9.58467e-06
Glyma.01G137700	49.6847	48.4157	47.4328	292.581	296.246	296.373	6.29488	8.18589e-06
Glyma.17G013600	86.0579	86.9994	82.1614	293.39	300.813	298.864	3.68024	8.59479e-06
Glyma.08G175400	5.38082	5.56291	5.60324	295.139	302.101	300.42	47.2842	1.26518e-05
Glyma.08G108800	163.432	162.344	154.906	301.67	309.23	299.97	2.07999	8.29861e-07
Glyma.13G249600	156.186	158.394	156.251	307.734	307.043	307.056	2.1357	1.89537e-08
Glyma.17G016300	87.357	87.3483	85.0763	308.137	312.676	305.276	3.74443	2.78844e-07
Glyma.11G119000	40.8602	42.3362	37.5562	308.512	311.139	314.307	8.0621	2.30824e-05
Glyma.04G023500	42.2296	43.4935	41.3475	315.004	317.803	307.035	7.61606	3.66475e-09
Glyma.11G146500	70.0337	71.7693	69.5703	316.406	321.242	314.241	4.72237	2.10005e-09
Glyma.04G178100	143.161	145.94	146.439	335.175	341.184	330.68	2.47238	9.78397e-05
Glyma.06G302600	68.7636	68.9373	67.7564	346.128	355.088	357.471	5.2575	7.62102e-07
Glyma.11G051300	123.387	107.412	118.575	374.541	366.538	339.928	3.1983	0.000146686
Glyma.08G259200	84.8643	83.0175	84.0916	360.142	363.224	358.399	4.36854	2.96239e-05
Glyma.06G102000	151.117	144.15	139.335	364.777	362.615	357.304	2.61246	1.79328e-05
Glyma.17G065000	205.558	204.282	188.534	370.585	376.313	363.667	2.01154	0.000874349
Glyma.18G041100	135.31	138.731	135.653	374.616	378.3	372.6	2.85968	1.06028e-06
Glyma.11G120400	39.6938	39.3713	36.6789	370.406	376.907	378.488	9.65484	1.24008e-05
Glyma.07G260300	74.4397	77.3805	74.9107	388.289	381.408	374.129	5.08523	3.95595e-08
Glyma.13G338300	165.663	166.175	162.343	382.774	398.812	394.72	2.48029	9.27652e-06
Glyma.01G108700	788.049	779.725	769.56	389.085	397.468	394.256	-2.0058	0.000288851
Glyma.10G297000	119.312	115.707	112.021	395.258	385.992	401.896	3.46943	3.47937e-07
Glyma.03G044500	212.688	210.448	211.145	403.029	408.69	403.193	2.05998	2.72158e-07
Glyma.05G103600	97.0524	101.096	95.1886	406.384	413.303	411.067	4.29616	4.03965e-07
Glyma.11G143100	18.6477	18.1847	18.9822	404.186	417.535	410.402	20.7028	4.736e-05
Glyma.12G217400	47.8799	50.2312	48.6383	405.196	424.237	421.579	8.50472	6.07354e-07
Glyma.12G217300	9.37613	9.45751	8.2529	403.036	427.859	421.741	41.2218	3.80962e-06
Glyma.20G183800	142.326	138.205	145.702	413.419	425.305	420.218	3.10078	0.000353232
Glyma.15G119100	23.7157	24.9782	21.6445	420.746	438.006	430.038	17.5325	8.39666e-05
Glyma.15G104700	216.851	216.558	210.811	426.675	431.018	431.527	2.18126	1.02711e-07
Glyma.15G263600	918.906	948.777	892.596	432.964	442.135	442.665	-2.1788	1.38544e-06
Glyma.06G122600	97.6626	104.873	98.5989	440.818	443.474	444.233	4.52278	2.11142e-05
Glyma.03G074000	970.37	968.907	976.281	444.03	458.004	439.412	-2.23598	1.50673e-07
Glyma.02G039700	241.782	210.178	223.629	484.837	451.501	436.409	2.21242	0.000138257
Glyma.02G073600	29.5907	29.27	29.1625	459.266	472.971	460.26	15.3676	1.09606e-07
Glyma.18G276800	174.707	179.987	171.368	488.474	508.552	498.843	3.04829	0.00011609
Glyma.02G028400	186.164	190.931	182.576	503.451	510.453	497.446	2.92229	6.98297e-09
Glyma.13G347700	152.312	158.78	149.739	505.132	518.626	519.252	3.56456	5.41881e-07
Glyma.18G061100	191.392	189.513	175.479	513.791	530.083	518.826	3.04445	8.93673e-05
Glyma.17G045800	223.274	211.857	220.048	513.009	533.3	548.337	2.69126	3.91435e-06
Glyma.07G265500	11.4332	13.1052	11.1315	542.477	546.655	546.086	41.9823	9.96728e-05
Glyma.16G037900	164.722	161.662	167.07	556.038	608.413	581.033	3.69808	7.19438e-07
Glyma.12G075400	107.618	107.639	108.213	575.583	587.743	583.56	5.50818	3.13645e-07
Glyma.16G155000	117.427	113.545	126.113	623.599	642.255	616.884	5.32952	9.63534e-05
Glyma.13G005500	77.5598	70.1023	69.9676	641.534	634.776	635.806	8.74009	0.000136315
Glyma.20G179700	86.2154	83.4612	81.9359	646.052	655.588	641.654	7.80631	6.51751e-07
Glyma.20G247800	179.149	188.18	201.302	662.323	682.718	663.101	3.77534	0.000649203
Glyma.01G208200	119.768	119.789	119.561	658.226	691.91	669.722	5.79783	1.60926e-05
Glyma.11G228000	155.398	154.151	146.768	679.425	680.08	668.931	4.68088	3.79323e-07
Glyma.16G155100	83.6223	80.5238	81.0599	678.813	684.616	679.82	8.50672	2.55354e-08
Glyma.17G030200	1586.83	1627.54	1561.22	673.736	685.748	684.838	-2.14285	0.00046277
Glyma.02G255000	224.552	224.982	226.056	702.5	708.064	676.557	3.43861	1.36356e-05
Glyma.17G140000	80.3986	77.9559	78.0819	772.669	788.546	775.465	9.72808	3.63547e-06
Glyma.17G140400	69.0739	72.5475	70.354	809.987	817.913	814.682	11.1517	1.97831e-05
Glyma.06G186300	332.545	332.905	334.697	825.217	806.329	813.563	2.51934	1.12595e-07
Glyma.03G132700	94.9293	96.3591	92.894	807.812	834.895	835.789	8.52772	4.37339e-06
Glyma.05G057500	106.226	102.152	101.623	951.353	950.711	958.079	8.55568	3.3619e-07
Glyma.11G034000	229.188	229.671	226.1	963.501	984.749	968.522	4.23684	9.19959e-07
Glyma.10G211000	152.083	149.114	150.229	1043.79	1033.73	997.783	6.61276	6.59849e-08
Glyma.17G140200	60.897	56.3395	58.9589	1040.04	1052.16	1055.44	16.5282	4.00143e-05
Glyma.10G207000	213.022	225.22	223.527	1105.14	1074.55	1113.46	5.07637	9.07542e-06
Glyma.10G206900	312.832	264.396	295.429	1287.36	1218.54	1237.16	4.29598	0.000809532
Glyma.19G186100	237.925	217.918	223	1264.49	1283.14	1196.8	5.46329	1.9995e-06
Glyma.13G325900	295.942	304.492	295.118	1361.73	1362.19	1355.28	5.28796	6.54223e-06
Glyma.11G215500	688.56	699.568	691.246	1415.51	1445.3	1424.26	2.21652	0.000135578
Glyma.03G185900	268.965	254.211	258.885	1685.51	1717.92	1651.91	7.09438	8.76253e-05
Glyma.09G010500	451.894	455.962	422.568	1770.41	1766.89	1767.99	4.10963	8.20853e-05
Glyma.10G214500	29.4825	28.2841	29.9603	1800.24	1893.09	1812.99	62.3069	3.39185e-05
Glyma.14G061500	587.62	481.882	555.182	1869.86	1907.68	1887.02	3.74293	0.00212802
Glyma.08G230500	909.667	938.35	911.824	2412.09	2482.72	2480.28	2.43071	0.000183131
[truncated: 1 more rows]
