# Supplementary material for: Characterization of the Regulatory Network under Waterlogging Stress in Soybean Roots via Transcriptome Analysis
Source: Plants (Basel). 2024 Sep 10;13(18):2538. doi: 10.3390/plants13182538 (PMC11435190; doi:10.3390/plants13182538)
Supplement: Supplementary file 1 [file plants-13-02538-s001.zip › Supplementary Table S3_Resubmission.XLSX]

## Sheet: Sheet1
Supplementary Table 3. Gene Ontology (GO) assignment in ‘biological process’ category differentially expressed genes by 10 d of waterlogging treatment.
Types of regulation	Locus ID	GO ID	GO Name	GO Type
Up regulation in waterlogging (10 days)	Glyma.05G046700	GO:0009308	amine metabolic process	biological_process
Up regulation in waterlogging (10 days)	Glyma.20G126900	GO:0009308	amine metabolic process	biological_process
Up regulation in waterlogging (10 days)	Glyma.19G114500	GO:0009308	amine metabolic process	biological_process
Up regulation in waterlogging (10 days)	Glyma.04G080700	GO:0009308	amine metabolic process	biological_process
Up regulation in waterlogging (10 days)	Glyma.09G038500	GO:0009308	amine metabolic process	biological_process
Up regulation in waterlogging (10 days)	Glyma.16G038300	GO:0009308	amine metabolic process	biological_process
Up regulation in waterlogging (10 days)	Glyma.06G082400	GO:0009308	amine metabolic process	biological_process
Up regulation in waterlogging (10 days)	Glyma.08G175400	GO:0009308	amine metabolic process	biological_process
Up regulation in waterlogging (10 days)	Glyma.11G215500	GO:0009308	amine metabolic process	biological_process
Up regulation in waterlogging (10 days)	Glyma.18G061100	GO:0009308	amine metabolic process	biological_process
Up regulation in waterlogging (10 days)	Glyma.18G283400	GO:0009308	amine metabolic process	biological_process
Up regulation in waterlogging (10 days)	Glyma.18G041100	GO:0009308	amine metabolic process	biological_process
Up regulation in waterlogging (10 days)	Glyma.08G259200	GO:0009308	amine metabolic process	biological_process
Up regulation in waterlogging (10 days)	Glyma.15G143600	GO:0009308	amine metabolic process	biological_process
Up regulation in waterlogging (10 days)	Glyma.11G233900	GO:0009308	amine metabolic process	biological_process
Up regulation in waterlogging (10 days)	Glyma.17G065400	GO:0044262	cellular carbohydrate metabolic process	biological_process
Up regulation in waterlogging (10 days)	Glyma.17G045800	GO:0044262	cellular carbohydrate metabolic process	biological_process
Up regulation in waterlogging (10 days)	Glyma.09G153900	GO:0044262	cellular carbohydrate metabolic process	biological_process
Up regulation in waterlogging (10 days)	Glyma.06G324300	GO:0044262	cellular carbohydrate metabolic process	biological_process
Up regulation in waterlogging (10 days)	Glyma.18G137500	GO:0044262	cellular carbohydrate metabolic process	biological_process
Up regulation in waterlogging (10 days)	Glyma.05G187300	GO:0044262	cellular carbohydrate metabolic process	biological_process
Up regulation in waterlogging (10 days)	Glyma.05G045900	GO:0044262	cellular carbohydrate metabolic process	biological_process
Up regulation in waterlogging (10 days)	Glyma.10G066700	GO:0044262	cellular carbohydrate metabolic process	biological_process
Up regulation in waterlogging (10 days)	Glyma.05G214000	GO:0044262	cellular carbohydrate metabolic process	biological_process
Up regulation in waterlogging (10 days)	Glyma.13G094900	GO:0044262	cellular carbohydrate metabolic process	biological_process
Up regulation in waterlogging (10 days)	Glyma.20G012300	GO:0044262	cellular carbohydrate metabolic process	biological_process
Up regulation in waterlogging (10 days)	Glyma.17G128100	GO:0044262	cellular carbohydrate metabolic process	biological_process
Up regulation in waterlogging (10 days)	Glyma.13G304400	GO:0044262	cellular carbohydrate metabolic process	biological_process
Up regulation in waterlogging (10 days)	Glyma.16G204600	GO:0044262	cellular carbohydrate metabolic process	biological_process
Up regulation in waterlogging (10 days)	Glyma.11G253900	GO:0044262	cellular carbohydrate metabolic process	biological_process
Up regulation in waterlogging (10 days)	Glyma.18G003200	GO:0044262	cellular carbohydrate metabolic process	biological_process
Up regulation in waterlogging (10 days)	Glyma.17G065000	GO:0044262	cellular carbohydrate metabolic process	biological_process
Up regulation in waterlogging (10 days)	Glyma.19G038400	GO:0044262	cellular carbohydrate metabolic process	biological_process
Up regulation in waterlogging (10 days)	Glyma.11G238800	GO:0044262	cellular carbohydrate metabolic process	biological_process
Up regulation in waterlogging (10 days)	Glyma.13G151800	GO:0044262	cellular carbohydrate metabolic process	biological_process
Up regulation in waterlogging (10 days)	Glyma.16G045000	GO:0044262	cellular carbohydrate metabolic process	biological_process
Up regulation in waterlogging (10 days)	Glyma.15G262100	GO:0044262	cellular carbohydrate metabolic process	biological_process
Up regulation in waterlogging (10 days)	Glyma.09G007900	GO:0044262	cellular carbohydrate metabolic process	biological_process
Up regulation in waterlogging (10 days)	Glyma.19G106700	GO:0044262	cellular carbohydrate metabolic process	biological_process
Up regulation in waterlogging (10 days)	Glyma.08G107300	GO:0044262	cellular carbohydrate metabolic process	biological_process
Up regulation in waterlogging (10 days)	Glyma.05G046700	GO:0044106	cellular amine metabolic process	biological_process
Up regulation in waterlogging (10 days)	Glyma.20G126900	GO:0044106	cellular amine metabolic process	biological_process
Up regulation in waterlogging (10 days)	Glyma.04G080700	GO:0044106	cellular amine metabolic process	biological_process
Up regulation in waterlogging (10 days)	Glyma.19G114500	GO:0044106	cellular amine metabolic process	biological_process
Up regulation in waterlogging (10 days)	Glyma.16G038300	GO:0044106	cellular amine metabolic process	biological_process
Up regulation in waterlogging (10 days)	Glyma.06G082400	GO:0044106	cellular amine metabolic process	biological_process
Up regulation in waterlogging (10 days)	Glyma.08G175400	GO:0044106	cellular amine metabolic process	biological_process
Up regulation in waterlogging (10 days)	Glyma.11G215500	GO:0044106	cellular amine metabolic process	biological_process
Up regulation in waterlogging (10 days)	Glyma.18G061100	GO:0044106	cellular amine metabolic process	biological_process
Up regulation in waterlogging (10 days)	Glyma.18G041100	GO:0044106	cellular amine metabolic process	biological_process
Up regulation in waterlogging (10 days)	Glyma.11G233900	GO:0044106	cellular amine metabolic process	biological_process
Up regulation in waterlogging (10 days)	Glyma.10G066700	GO:0006066	alcohol metabolic process	biological_process
Up regulation in waterlogging (10 days)	Glyma.05G214000	GO:0006066	alcohol metabolic process	biological_process
Up regulation in waterlogging (10 days)	Glyma.19G038400	GO:0006066	alcohol metabolic process	biological_process
Up regulation in waterlogging (10 days)	Glyma.11G238800	GO:0006066	alcohol metabolic process	biological_process
Up regulation in waterlogging (10 days)	Glyma.09G153900	GO:0006066	alcohol metabolic process	biological_process
Up regulation in waterlogging (10 days)	Glyma.15G262100	GO:0006066	alcohol metabolic process	biological_process
Up regulation in waterlogging (10 days)	Glyma.09G007900	GO:0006066	alcohol metabolic process	biological_process
Up regulation in waterlogging (10 days)	Glyma.16G204600	GO:0006066	alcohol metabolic process	biological_process
Up regulation in waterlogging (10 days)	Glyma.13G151800	GO:0006066	alcohol metabolic process	biological_process
Up regulation in waterlogging (10 days)	Glyma.05G046700	GO:0009309	amine biosynthetic process	biological_process
Up regulation in waterlogging (10 days)	Glyma.19G114500	GO:0009309	amine biosynthetic process	biological_process
Up regulation in waterlogging (10 days)	Glyma.16G038300	GO:0009309	amine biosynthetic process	biological_process
Up regulation in waterlogging (10 days)	Glyma.08G175400	GO:0009309	amine biosynthetic process	biological_process
Up regulation in waterlogging (10 days)	Glyma.11G215500	GO:0009309	amine biosynthetic process	biological_process
Up regulation in waterlogging (10 days)	Glyma.18G061100	GO:0009309	amine biosynthetic process	biological_process
Up regulation in waterlogging (10 days)	Glyma.11G233900	GO:0009309	amine biosynthetic process	biological_process
Up regulation in waterlogging (10 days)	Glyma.18G041100	GO:0009309	amine biosynthetic process	biological_process
Up regulation in waterlogging (10 days)	Glyma.02G276600	GO:0006412	translation	biological_process
Up regulation in waterlogging (10 days)	Glyma.18G119100	GO:0006412	translation	biological_process
Up regulation in waterlogging (10 days)	Glyma.15G267100	GO:0006412	translation	biological_process
Up regulation in waterlogging (10 days)	Glyma.08G045100	GO:0006412	translation	biological_process
Up regulation in waterlogging (10 days)	Glyma.05G099500	GO:0006412	translation	biological_process
Up regulation in waterlogging (10 days)	Glyma.16G028800	GO:0006412	translation	biological_process
Up regulation in waterlogging (10 days)	Glyma.13G126400	GO:0006412	translation	biological_process
Up regulation in waterlogging (10 days)	Glyma.13G345600	GO:0006412	translation	biological_process
Up regulation in waterlogging (10 days)	Glyma.05G156100	GO:0006412	translation	biological_process
Up regulation in waterlogging (10 days)	Glyma.11G076000	GO:0006412	translation	biological_process
Up regulation in waterlogging (10 days)	Glyma.11G226800	GO:0006412	translation	biological_process
Up regulation in waterlogging (10 days)	Glyma.13G352100	GO:0006412	translation	biological_process
Up regulation in waterlogging (10 days)	Glyma.10G214200	GO:0006412	translation	biological_process
Up regulation in waterlogging (10 days)	Glyma.02G253500	GO:0006412	translation	biological_process
Up regulation in waterlogging (10 days)	Glyma.02G095000	GO:0006412	translation	biological_process
Up regulation in waterlogging (10 days)	Glyma.15G068500	GO:0006412	translation	biological_process
Up regulation in waterlogging (10 days)	Glyma.18G281200	GO:0006412	translation	biological_process
Up regulation in waterlogging (10 days)	Glyma.10G053100	GO:0006412	translation	biological_process
Up regulation in waterlogging (10 days)	Glyma.10G160300	GO:0006412	translation	biological_process
Up regulation in waterlogging (10 days)	Glyma.13G331900	GO:0006412	translation	biological_process
Up regulation in waterlogging (10 days)	Glyma.05G059600	GO:0006412	translation	biological_process
Up regulation in waterlogging (10 days)	Glyma.18G017100	GO:0006412	translation	biological_process
Up regulation in waterlogging (10 days)	Glyma.10G004300	GO:0006412	translation	biological_process
Up regulation in waterlogging (10 days)	Glyma.05G081300	GO:0006412	translation	biological_process
Up regulation in waterlogging (10 days)	Glyma.08G141800	GO:0006412	translation	biological_process
Up regulation in waterlogging (10 days)	Glyma.05G241200	GO:0006412	translation	biological_process
Up regulation in waterlogging (10 days)	Glyma.02G200300	GO:0006412	translation	biological_process
Up regulation in waterlogging (10 days)	Glyma.17G166400	GO:0006412	translation	biological_process
Up regulation in waterlogging (10 days)	Glyma.11G002400	GO:0006412	translation	biological_process
Up regulation in waterlogging (10 days)	Glyma.06G197300	GO:0006412	translation	biological_process
Up regulation in waterlogging (10 days)	Glyma.11G048100	GO:0006412	translation	biological_process
Up regulation in waterlogging (10 days)	Glyma.01G054000	GO:0006412	translation	biological_process
Up regulation in waterlogging (10 days)	Glyma.10G076400	GO:0006412	translation	biological_process
Up regulation in waterlogging (10 days)	Glyma.02G052600	GO:0006412	translation	biological_process
Up regulation in waterlogging (10 days)	Glyma.20G167600	GO:0006412	translation	biological_process
Up regulation in waterlogging (10 days)	Glyma.18G286400	GO:0006412	translation	biological_process
Up regulation in waterlogging (10 days)	Glyma.02G112400	GO:0006412	translation	biological_process
Up regulation in waterlogging (10 days)	Glyma.19G205000	GO:0006412	translation	biological_process
Up regulation in waterlogging (10 days)	Glyma.04G165500	GO:0006412	translation	biological_process
Up regulation in waterlogging (10 days)	Glyma.18G003200	GO:0005976	polysaccharide metabolic process	biological_process
Up regulation in waterlogging (10 days)	Glyma.17G065000	GO:0005976	polysaccharide metabolic process	biological_process
Up regulation in waterlogging (10 days)	Glyma.08G107300	GO:0005976	polysaccharide metabolic process	biological_process
Up regulation in waterlogging (10 days)	Glyma.17G065400	GO:0005976	polysaccharide metabolic process	biological_process
Up regulation in waterlogging (10 days)	Glyma.09G038500	GO:0005976	polysaccharide metabolic process	biological_process
Up regulation in waterlogging (10 days)	Glyma.13G094900	GO:0005976	polysaccharide metabolic process	biological_process
Up regulation in waterlogging (10 days)	Glyma.19G106700	GO:0005976	polysaccharide metabolic process	biological_process
Up regulation in waterlogging (10 days)	Glyma.06G324300	GO:0005976	polysaccharide metabolic process	biological_process
Up regulation in waterlogging (10 days)	Glyma.08G259200	GO:0005976	polysaccharide metabolic process	biological_process
Up regulation in waterlogging (10 days)	Glyma.16G045000	GO:0005976	polysaccharide metabolic process	biological_process
Up regulation in waterlogging (10 days)	Glyma.18G137500	GO:0005976	polysaccharide metabolic process	biological_process
Up regulation in waterlogging (10 days)	Glyma.18G283400	GO:0005976	polysaccharide metabolic process	biological_process
Up regulation in waterlogging (10 days)	Glyma.13G304400	GO:0005976	polysaccharide metabolic process	biological_process
Up regulation in waterlogging (10 days)	Glyma.05G187300	GO:0005976	polysaccharide metabolic process	biological_process
Up regulation in waterlogging (10 days)	Glyma.20G012300	GO:0005976	polysaccharide metabolic process	biological_process
Up regulation in waterlogging (10 days)	Glyma.15G143600	GO:0005976	polysaccharide metabolic process	biological_process
Up regulation in waterlogging (10 days)	Glyma.11G253900	GO:0005976	polysaccharide metabolic process	biological_process
Up regulation in waterlogging (10 days)	Glyma.10G066700	GO:0006006	glucose metabolic process	biological_process
Up regulation in waterlogging (10 days)	Glyma.05G214000	GO:0006006	glucose metabolic process	biological_process
Up regulation in waterlogging (10 days)	Glyma.19G038400	GO:0006006	glucose metabolic process	biological_process
Up regulation in waterlogging (10 days)	Glyma.09G153900	GO:0006006	glucose metabolic process	biological_process
Up regulation in waterlogging (10 days)	Glyma.15G262100	GO:0006006	glucose metabolic process	biological_process
Up regulation in waterlogging (10 days)	Glyma.09G007900	GO:0006006	glucose metabolic process	biological_process
Up regulation in waterlogging (10 days)	Glyma.16G204600	GO:0006006	glucose metabolic process	biological_process
Up regulation in waterlogging (10 days)	Glyma.13G151800	GO:0006006	glucose metabolic process	biological_process
Up regulation in waterlogging (10 days)	Glyma.17G163200	GO:0006979	response to oxidative stress	biological_process
Up regulation in waterlogging (10 days)	Glyma.11G049600	GO:0006979	response to oxidative stress	biological_process
Up regulation in waterlogging (10 days)	Glyma.15G052700	GO:0006979	response to oxidative stress	biological_process
Up regulation in waterlogging (10 days)	Glyma.17G013600	GO:0006979	response to oxidative stress	biological_process
Up regulation in waterlogging (10 days)	Glyma.09G109800	GO:0006979	response to oxidative stress	biological_process
Up regulation in waterlogging (10 days)	Glyma.12G195600	GO:0006979	response to oxidative stress	biological_process
Up regulation in waterlogging (10 days)	Glyma.05G103600	GO:0006979	response to oxidative stress	biological_process
Up regulation in waterlogging (10 days)	Glyma.14G201700	GO:0006979	response to oxidative stress	biological_process
Up regulation in waterlogging (10 days)	Glyma.08G179700	GO:0006979	response to oxidative stress	biological_process
Up regulation in waterlogging (10 days)	Glyma.17G061400	GO:0006979	response to oxidative stress	biological_process
Up regulation in waterlogging (10 days)	Glyma.03G007700	GO:0006979	response to oxidative stress	biological_process
Up regulation in waterlogging (10 days)	Glyma.11G192700	GO:0006979	response to oxidative stress	biological_process
Up regulation in waterlogging (10 days)	Glyma.07G260300	GO:0006979	response to oxidative stress	biological_process
Up regulation in waterlogging (10 days)	Glyma.09G277800	GO:0006979	response to oxidative stress	biological_process
Up regulation in waterlogging (10 days)	Glyma.13G069400	GO:0006979	response to oxidative stress	biological_process
Up regulation in waterlogging (10 days)	Glyma.18G055500	GO:0006979	response to oxidative stress	biological_process
Up regulation in waterlogging (10 days)	Glyma.12G101200	GO:0006979	response to oxidative stress	biological_process
Up regulation in waterlogging (10 days)	Glyma.12G195500	GO:0006979	response to oxidative stress	biological_process
Up regulation in waterlogging (10 days)	Glyma.02G171600	GO:0006979	response to oxidative stress	biological_process
Up regulation in waterlogging (10 days)	Glyma.10G066700	GO:0044282	small molecule catabolic process	biological_process
Up regulation in waterlogging (10 days)	Glyma.20G126900	GO:0044282	small molecule catabolic process	biological_process
Up regulation in waterlogging (10 days)	Glyma.19G038400	GO:0044282	small molecule catabolic process	biological_process
Up regulation in waterlogging (10 days)	Glyma.05G214000	GO:0044282	small molecule catabolic process	biological_process
Up regulation in waterlogging (10 days)	Glyma.09G153900	GO:0044282	small molecule catabolic process	biological_process
Up regulation in waterlogging (10 days)	Glyma.15G262100	GO:0044282	small molecule catabolic process	biological_process
Up regulation in waterlogging (10 days)	Glyma.09G007900	GO:0044282	small molecule catabolic process	biological_process
Up regulation in waterlogging (10 days)	Glyma.16G204600	GO:0044282	small molecule catabolic process	biological_process
Up regulation in waterlogging (10 days)	Glyma.13G151800	GO:0044282	small molecule catabolic process	biological_process
Up regulation in waterlogging (10 days)	Glyma.10G066700	GO:0019318	hexose metabolic process	biological_process
Up regulation in waterlogging (10 days)	Glyma.05G214000	GO:0019318	hexose metabolic process	biological_process
Up regulation in waterlogging (10 days)	Glyma.19G038400	GO:0019318	hexose metabolic process	biological_process
Up regulation in waterlogging (10 days)	Glyma.09G153900	GO:0019318	hexose metabolic process	biological_process
Up regulation in waterlogging (10 days)	Glyma.15G262100	GO:0019318	hexose metabolic process	biological_process
Up regulation in waterlogging (10 days)	Glyma.09G007900	GO:0019318	hexose metabolic process	biological_process
Up regulation in waterlogging (10 days)	Glyma.16G204600	GO:0019318	hexose metabolic process	biological_process
Up regulation in waterlogging (10 days)	Glyma.13G151800	GO:0019318	hexose metabolic process	biological_process
Up regulation in waterlogging (10 days)	Glyma.18G003200	GO:0006073	cellular glucan metabolic process	biological_process
Up regulation in waterlogging (10 days)	Glyma.17G065000	GO:0006073	cellular glucan metabolic process	biological_process
Up regulation in waterlogging (10 days)	Glyma.17G065400	GO:0006073	cellular glucan metabolic process	biological_process
Up regulation in waterlogging (10 days)	Glyma.08G107300	GO:0006073	cellular glucan metabolic process	biological_process
Up regulation in waterlogging (10 days)	Glyma.13G094900	GO:0006073	cellular glucan metabolic process	biological_process
Up regulation in waterlogging (10 days)	Glyma.19G106700	GO:0006073	cellular glucan metabolic process	biological_process
Up regulation in waterlogging (10 days)	Glyma.06G324300	GO:0006073	cellular glucan metabolic process	biological_process
Up regulation in waterlogging (10 days)	Glyma.16G045000	GO:0006073	cellular glucan metabolic process	biological_process
Up regulation in waterlogging (10 days)	Glyma.18G137500	GO:0006073	cellular glucan metabolic process	biological_process
Up regulation in waterlogging (10 days)	Glyma.20G012300	GO:0006073	cellular glucan metabolic process	biological_process
Up regulation in waterlogging (10 days)	Glyma.13G304400	GO:0006073	cellular glucan metabolic process	biological_process
Up regulation in waterlogging (10 days)	Glyma.05G187300	GO:0006073	cellular glucan metabolic process	biological_process
Up regulation in waterlogging (10 days)	Glyma.11G253900	GO:0006073	cellular glucan metabolic process	biological_process
Up regulation in waterlogging (10 days)	Glyma.18G003200	GO:0044042	glucan metabolic process	biological_process
Up regulation in waterlogging (10 days)	Glyma.17G065000	GO:0044042	glucan metabolic process	biological_process
Up regulation in waterlogging (10 days)	Glyma.17G065400	GO:0044042	glucan metabolic process	biological_process
Up regulation in waterlogging (10 days)	Glyma.08G107300	GO:0044042	glucan metabolic process	biological_process
Up regulation in waterlogging (10 days)	Glyma.13G094900	GO:0044042	glucan metabolic process	biological_process
Up regulation in waterlogging (10 days)	Glyma.19G106700	GO:0044042	glucan metabolic process	biological_process
Up regulation in waterlogging (10 days)	Glyma.06G324300	GO:0044042	glucan metabolic process	biological_process
Up regulation in waterlogging (10 days)	Glyma.16G045000	GO:0044042	glucan metabolic process	biological_process
Up regulation in waterlogging (10 days)	Glyma.18G137500	GO:0044042	glucan metabolic process	biological_process
Up regulation in waterlogging (10 days)	Glyma.20G012300	GO:0044042	glucan metabolic process	biological_process
Up regulation in waterlogging (10 days)	Glyma.13G304400	GO:0044042	glucan metabolic process	biological_process
Up regulation in waterlogging (10 days)	Glyma.05G187300	GO:0044042	glucan metabolic process	biological_process
Up regulation in waterlogging (10 days)	Glyma.11G253900	GO:0044042	glucan metabolic process	biological_process
Up regulation in waterlogging (10 days)	Glyma.18G003200	GO:0044264	cellular polysaccharide metabolic process	biological_process
Up regulation in waterlogging (10 days)	Glyma.17G065000	GO:0044264	cellular polysaccharide metabolic process	biological_process
Up regulation in waterlogging (10 days)	Glyma.17G065400	GO:0044264	cellular polysaccharide metabolic process	biological_process
Up regulation in waterlogging (10 days)	Glyma.08G107300	GO:0044264	cellular polysaccharide metabolic process	biological_process
Up regulation in waterlogging (10 days)	Glyma.13G094900	GO:0044264	cellular polysaccharide metabolic process	biological_process
Up regulation in waterlogging (10 days)	Glyma.19G106700	GO:0044264	cellular polysaccharide metabolic process	biological_process
Up regulation in waterlogging (10 days)	Glyma.06G324300	GO:0044264	cellular polysaccharide metabolic process	biological_process
Up regulation in waterlogging (10 days)	Glyma.16G045000	GO:0044264	cellular polysaccharide metabolic process	biological_process
Up regulation in waterlogging (10 days)	Glyma.18G137500	GO:0044264	cellular polysaccharide metabolic process	biological_process
Up regulation in waterlogging (10 days)	Glyma.20G012300	GO:0044264	cellular polysaccharide metabolic process	biological_process
Up regulation in waterlogging (10 days)	Glyma.13G304400	GO:0044264	cellular polysaccharide metabolic process	biological_process
Up regulation in waterlogging (10 days)	Glyma.05G187300	GO:0044264	cellular polysaccharide metabolic process	biological_process
Up regulation in waterlogging (10 days)	Glyma.11G253900	GO:0044264	cellular polysaccharide metabolic process	biological_process
Up regulation in waterlogging (10 days)	Glyma.10G066700	GO:0005996	monosaccharide metabolic process	biological_process
Up regulation in waterlogging (10 days)	Glyma.05G214000	GO:0005996	monosaccharide metabolic process	biological_process
Up regulation in waterlogging (10 days)	Glyma.19G038400	GO:0005996	monosaccharide metabolic process	biological_process
Up regulation in waterlogging (10 days)	Glyma.09G153900	GO:0005996	monosaccharide metabolic process	biological_process
Up regulation in waterlogging (10 days)	Glyma.15G262100	GO:0005996	monosaccharide metabolic process	biological_process
Up regulation in waterlogging (10 days)	Glyma.09G007900	GO:0005996	monosaccharide metabolic process	biological_process
Up regulation in waterlogging (10 days)	Glyma.16G204600	GO:0005996	monosaccharide metabolic process	biological_process
Up regulation in waterlogging (10 days)	Glyma.13G151800	GO:0005996	monosaccharide metabolic process	biological_process
Up regulation in waterlogging (10 days)	Glyma.10G066700	GO:0016052	carbohydrate catabolic process	biological_process
Up regulation in waterlogging (10 days)	Glyma.05G214000	GO:0016052	carbohydrate catabolic process	biological_process
Up regulation in waterlogging (10 days)	Glyma.19G038400	GO:0016052	carbohydrate catabolic process	biological_process
Up regulation in waterlogging (10 days)	Glyma.09G038500	GO:0016052	carbohydrate catabolic process	biological_process
Up regulation in waterlogging (10 days)	Glyma.09G153900	GO:0016052	carbohydrate catabolic process	biological_process
Up regulation in waterlogging (10 days)	Glyma.15G262100	GO:0016052	carbohydrate catabolic process	biological_process
Up regulation in waterlogging (10 days)	Glyma.18G283400	GO:0016052	carbohydrate catabolic process	biological_process
Up regulation in waterlogging (10 days)	Glyma.09G007900	GO:0016052	carbohydrate catabolic process	biological_process
Up regulation in waterlogging (10 days)	Glyma.08G259200	GO:0016052	carbohydrate catabolic process	biological_process
Up regulation in waterlogging (10 days)	Glyma.16G204600	GO:0016052	carbohydrate catabolic process	biological_process
Up regulation in waterlogging (10 days)	Glyma.13G151800	GO:0016052	carbohydrate catabolic process	biological_process
Up regulation in waterlogging (10 days)	Glyma.15G143600	GO:0016052	carbohydrate catabolic process	biological_process
Up regulation in waterlogging (10 days)	Glyma.01G008500	GO:0055114	oxidation reduction	biological_process
Up regulation in waterlogging (10 days)	Glyma.17G002300	GO:0055114	oxidation reduction	biological_process
Up regulation in waterlogging (10 days)	Glyma.09G109800	GO:0055114	oxidation reduction	biological_process
Up regulation in waterlogging (10 days)	Glyma.05G231900	GO:0055114	oxidation reduction	biological_process
Up regulation in waterlogging (10 days)	Glyma.02G227200	GO:0055114	oxidation reduction	biological_process
Up regulation in waterlogging (10 days)	Glyma.08G238100	GO:0055114	oxidation reduction	biological_process
Up regulation in waterlogging (10 days)	Glyma.13G069400	GO:0055114	oxidation reduction	biological_process
Up regulation in waterlogging (10 days)	Glyma.02G171600	GO:0055114	oxidation reduction	biological_process
Up regulation in waterlogging (10 days)	Glyma.02G005500	GO:0055114	oxidation reduction	biological_process
Up regulation in waterlogging (10 days)	Glyma.15G052700	GO:0055114	oxidation reduction	biological_process
Up regulation in waterlogging (10 days)	Glyma.10G193500	GO:0055114	oxidation reduction	biological_process
Up regulation in waterlogging (10 days)	Glyma.06G186300	GO:0055114	oxidation reduction	biological_process
Up regulation in waterlogging (10 days)	Glyma.05G056100	GO:0055114	oxidation reduction	biological_process
Up regulation in waterlogging (10 days)	Glyma.07G007000	GO:0055114	oxidation reduction	biological_process
Up regulation in waterlogging (10 days)	Glyma.02G132100	GO:0055114	oxidation reduction	biological_process
Up regulation in waterlogging (10 days)	Glyma.18G055500	GO:0055114	oxidation reduction	biological_process
Up regulation in waterlogging (10 days)	Glyma.16G072000	GO:0055114	oxidation reduction	biological_process
Up regulation in waterlogging (10 days)	Glyma.05G214000	GO:0055114	oxidation reduction	biological_process
Up regulation in waterlogging (10 days)	Glyma.20G051900	GO:0055114	oxidation reduction	biological_process
Up regulation in waterlogging (10 days)	Glyma.08G108800	GO:0055114	oxidation reduction	biological_process
Up regulation in waterlogging (10 days)	Glyma.13G261700	GO:0055114	oxidation reduction	biological_process
Up regulation in waterlogging (10 days)	Glyma.08G169100	GO:0055114	oxidation reduction	biological_process
Up regulation in waterlogging (10 days)	Glyma.04G052100	GO:0055114	oxidation reduction	biological_process
Up regulation in waterlogging (10 days)	Glyma.08G080400	GO:0055114	oxidation reduction	biological_process
Up regulation in waterlogging (10 days)	Glyma.11G192700	GO:0055114	oxidation reduction	biological_process
Up regulation in waterlogging (10 days)	Glyma.02G115400	GO:0055114	oxidation reduction	biological_process
Up regulation in waterlogging (10 days)	Glyma.19G126000	GO:0055114	oxidation reduction	biological_process
Up regulation in waterlogging (10 days)	Glyma.09G277800	GO:0055114	oxidation reduction	biological_process
Up regulation in waterlogging (10 days)	Glyma.11G017100	GO:0055114	oxidation reduction	biological_process
Up regulation in waterlogging (10 days)	Glyma.12G101200	GO:0055114	oxidation reduction	biological_process
Up regulation in waterlogging (10 days)	Glyma.19G190800	GO:0055114	oxidation reduction	biological_process
Up regulation in waterlogging (10 days)	Glyma.19G170100	GO:0055114	oxidation reduction	biological_process
Up regulation in waterlogging (10 days)	Glyma.17G163200	GO:0055114	oxidation reduction	biological_process
Up regulation in waterlogging (10 days)	Glyma.05G103600	GO:0055114	oxidation reduction	biological_process
Up regulation in waterlogging (10 days)	Glyma.17G013600	GO:0055114	oxidation reduction	biological_process
Up regulation in waterlogging (10 days)	Glyma.17G138300	GO:0055114	oxidation reduction	biological_process
Up regulation in waterlogging (10 days)	Glyma.19G038400	GO:0055114	oxidation reduction	biological_process
Up regulation in waterlogging (10 days)	Glyma.06G122600	GO:0055114	oxidation reduction	biological_process
Up regulation in waterlogging (10 days)	Glyma.08G179700	GO:0055114	oxidation reduction	biological_process
Up regulation in waterlogging (10 days)	Glyma.17G061400	GO:0055114	oxidation reduction	biological_process
Up regulation in waterlogging (10 days)	Glyma.10G006500	GO:0055114	oxidation reduction	biological_process
Up regulation in waterlogging (10 days)	Glyma.03G007700	GO:0055114	oxidation reduction	biological_process
Up regulation in waterlogging (10 days)	Glyma.13G347800	GO:0055114	oxidation reduction	biological_process
Up regulation in waterlogging (10 days)	Glyma.05G062400	GO:0055114	oxidation reduction	biological_process
Up regulation in waterlogging (10 days)	Glyma.08G193900	GO:0055114	oxidation reduction	biological_process
Up regulation in waterlogging (10 days)	Glyma.08G017800	GO:0055114	oxidation reduction	biological_process
Up regulation in waterlogging (10 days)	Glyma.17G169100	GO:0055114	oxidation reduction	biological_process
Up regulation in waterlogging (10 days)	Glyma.12G195500	GO:0055114	oxidation reduction	biological_process
Up regulation in waterlogging (10 days)	Glyma.05G053300	GO:0055114	oxidation reduction	biological_process
Up regulation in waterlogging (10 days)	Glyma.08G145900	GO:0055114	oxidation reduction	biological_process
Up regulation in waterlogging (10 days)	Glyma.11G254700	GO:0055114	oxidation reduction	biological_process
Up regulation in waterlogging (10 days)	Glyma.05G152000	GO:0055114	oxidation reduction	biological_process
Up regulation in waterlogging (10 days)	Glyma.07G212800	GO:0055114	oxidation reduction	biological_process
Up regulation in waterlogging (10 days)	Glyma.11G103500	GO:0055114	oxidation reduction	biological_process
Up regulation in waterlogging (10 days)	Glyma.11G049600	GO:0055114	oxidation reduction	biological_process
Up regulation in waterlogging (10 days)	Glyma.18G002200	GO:0055114	oxidation reduction	biological_process
Up regulation in waterlogging (10 days)	Glyma.14G045900	GO:0055114	oxidation reduction	biological_process
Up regulation in waterlogging (10 days)	Glyma.17G078300	GO:0055114	oxidation reduction	biological_process
Up regulation in waterlogging (10 days)	Glyma.13G347700	GO:0055114	oxidation reduction	biological_process
Up regulation in waterlogging (10 days)	Glyma.07G124400	GO:0055114	oxidation reduction	biological_process
Up regulation in waterlogging (10 days)	Glyma.07G260300	GO:0055114	oxidation reduction	biological_process
Up regulation in waterlogging (10 days)	Glyma.01G183100	GO:0055114	oxidation reduction	biological_process
Up regulation in waterlogging (10 days)	Glyma.17G100600	GO:0055114	oxidation reduction	biological_process
Up regulation in waterlogging (10 days)	Glyma.12G084100	GO:0055114	oxidation reduction	biological_process
Up regulation in waterlogging (10 days)	Glyma.11G233900	GO:0055114	oxidation reduction	biological_process
Up regulation in waterlogging (10 days)	Glyma.14G201700	GO:0055114	oxidation reduction	biological_process
Up regulation in waterlogging (10 days)	Glyma.06G137000	GO:0055114	oxidation reduction	biological_process
Up regulation in waterlogging (10 days)	Glyma.12G195600	GO:0055114	oxidation reduction	biological_process
Up regulation in waterlogging (10 days)	Glyma.07G039800	GO:0055114	oxidation reduction	biological_process
Up regulation in waterlogging (10 days)	Glyma.07G162900	GO:0055114	oxidation reduction	biological_process
Up regulation in waterlogging (10 days)	Glyma.02G112400	GO:0006448	regulation of translational elongation	biological_process
Up regulation in waterlogging (10 days)	Glyma.06G197300	GO:0006448	regulation of translational elongation	biological_process
Up regulation in waterlogging (10 days)	Glyma.10G214200	GO:0006448	regulation of translational elongation	biological_process
Up regulation in waterlogging (10 days)	Glyma.01G054000	GO:0006448	regulation of translational elongation	biological_process
Up regulation in waterlogging (10 days)	Glyma.04G165500	GO:0006448	regulation of translational elongation	biological_process
Up regulation in waterlogging (10 days)	Glyma.02G112400	GO:0006417	regulation of translation	biological_process
Up regulation in waterlogging (10 days)	Glyma.06G197300	GO:0006417	regulation of translation	biological_process
Up regulation in waterlogging (10 days)	Glyma.10G214200	GO:0006417	regulation of translation	biological_process
Up regulation in waterlogging (10 days)	Glyma.01G054000	GO:0006417	regulation of translation	biological_process
Up regulation in waterlogging (10 days)	Glyma.04G165500	GO:0006417	regulation of translation	biological_process
Up regulation in waterlogging (10 days)	Glyma.02G112400	GO:0010608	posttranscriptional regulation of gene expression	biological_process
Up regulation in waterlogging (10 days)	Glyma.06G197300	GO:0010608	posttranscriptional regulation of gene expression	biological_process
Up regulation in waterlogging (10 days)	Glyma.10G214200	GO:0010608	posttranscriptional regulation of gene expression	biological_process
Up regulation in waterlogging (10 days)	Glyma.01G054000	GO:0010608	posttranscriptional regulation of gene expression	biological_process
Up regulation in waterlogging (10 days)	Glyma.04G165500	GO:0010608	posttranscriptional regulation of gene expression	biological_process
Up regulation in waterlogging (10 days)	Glyma.06G197300	GO:0006414	translational elongation	biological_process
Up regulation in waterlogging (10 days)	Glyma.02G276600	GO:0006414	translational elongation	biological_process
Up regulation in waterlogging (10 days)	Glyma.10G214200	GO:0006414	translational elongation	biological_process
Up regulation in waterlogging (10 days)	Glyma.01G054000	GO:0006414	translational elongation	biological_process
Up regulation in waterlogging (10 days)	Glyma.02G112400	GO:0006414	translational elongation	biological_process
Up regulation in waterlogging (10 days)	Glyma.04G165500	GO:0006414	translational elongation	biological_process
Up regulation in waterlogging (10 days)	Glyma.04G023900	GO:0007017	microtubule-based process	biological_process
Up regulation in waterlogging (10 days)	Glyma.20G159200	GO:0007017	microtubule-based process	biological_process
Up regulation in waterlogging (10 days)	Glyma.09G043000	GO:0007017	microtubule-based process	biological_process
Up regulation in waterlogging (10 days)	Glyma.05G157300	GO:0007017	microtubule-based process	biological_process
Up regulation in waterlogging (10 days)	Glyma.05G110200	GO:0007017	microtubule-based process	biological_process
Up regulation in waterlogging (10 days)	Glyma.17G156900	GO:0007017	microtubule-based process	biological_process
Up regulation in waterlogging (10 days)	Glyma.08G115100	GO:0007017	microtubule-based process	biological_process
Up regulation in waterlogging (10 days)	Glyma.19G113000	GO:0007017	microtubule-based process	biological_process
Up regulation in waterlogging (10 days)	Glyma.10G235100	GO:0007017	microtubule-based process	biological_process
Up regulation in waterlogging (10 days)	Glyma.05G207500	GO:0007017	microtubule-based process	biological_process
Up regulation in waterlogging (10 days)	Glyma.04G088500	GO:0007017	microtubule-based process	biological_process
Up regulation in waterlogging (10 days)	Glyma.03G124400	GO:0007017	microtubule-based process	biological_process
Up regulation in waterlogging (10 days)	Glyma.19G127700	GO:0007017	microtubule-based process	biological_process
Up regulation in waterlogging (10 days)	Glyma.10G255500	GO:0007017	microtubule-based process	biological_process
Up regulation in waterlogging (10 days)	Glyma.20G136000	GO:0007017	microtubule-based process	biological_process
Up regulation in waterlogging (10 days)	Glyma.06G024100	GO:0007017	microtubule-based process	biological_process
Up regulation in waterlogging (10 days)	Glyma.09G109800	GO:0006950	response to stress	biological_process
Up regulation in waterlogging (10 days)	Glyma.02G171600	GO:0006950	response to stress	biological_process
Up regulation in waterlogging (10 days)	Glyma.15G052700	GO:0006950	response to stress	biological_process
Up regulation in waterlogging (10 days)	Glyma.09G131500	GO:0006950	response to stress	biological_process
Up regulation in waterlogging (10 days)	Glyma.14G007700	GO:0006950	response to stress	biological_process
Up regulation in waterlogging (10 days)	Glyma.08G230500	GO:0006950	response to stress	biological_process
Up regulation in waterlogging (10 days)	Glyma.13G069400	GO:0006950	response to stress	biological_process
Up regulation in waterlogging (10 days)	Glyma.18G055500	GO:0006950	response to stress	biological_process
Up regulation in waterlogging (10 days)	Glyma.16G166600	GO:0006950	response to stress	biological_process
Up regulation in waterlogging (10 days)	Glyma.14G011600	GO:0006950	response to stress	biological_process
Up regulation in waterlogging (10 days)	Glyma.11G192700	GO:0006950	response to stress	biological_process
Up regulation in waterlogging (10 days)	Glyma.09G277800	GO:0006950	response to stress	biological_process
Up regulation in waterlogging (10 days)	Glyma.03G146100	GO:0006950	response to stress	biological_process
Up regulation in waterlogging (10 days)	Glyma.02G302500	GO:0006950	response to stress	biological_process
Up regulation in waterlogging (10 days)	Glyma.12G101200	GO:0006950	response to stress	biological_process
Up regulation in waterlogging (10 days)	Glyma.02G155600	GO:0006950	response to stress	biological_process
Up regulation in waterlogging (10 days)	Glyma.17G163200	GO:0006950	response to stress	biological_process
Up regulation in waterlogging (10 days)	Glyma.05G103600	GO:0006950	response to stress	biological_process
Up regulation in waterlogging (10 days)	Glyma.17G013600	GO:0006950	response to stress	biological_process
Up regulation in waterlogging (10 days)	Glyma.08G179700	GO:0006950	response to stress	biological_process
Up regulation in waterlogging (10 days)	Glyma.17G061400	GO:0006950	response to stress	biological_process
Up regulation in waterlogging (10 days)	Glyma.03G007700	GO:0006950	response to stress	biological_process
Up regulation in waterlogging (10 days)	Glyma.15G149600	GO:0006950	response to stress	biological_process
Up regulation in waterlogging (10 days)	Glyma.18G067800	GO:0006950	response to stress	biological_process
Up regulation in waterlogging (10 days)	Glyma.12G195500	GO:0006950	response to stress	biological_process
Up regulation in waterlogging (10 days)	Glyma.11G049600	GO:0006950	response to stress	biological_process
Up regulation in waterlogging (10 days)	Glyma.15G217100	GO:0006950	response to stress	biological_process
Up regulation in waterlogging (10 days)	Glyma.12G195600	GO:0006950	response to stress	biological_process
Up regulation in waterlogging (10 days)	Glyma.14G201700	GO:0006950	response to stress	biological_process
Up regulation in waterlogging (10 days)	Glyma.07G260300	GO:0006950	response to stress	biological_process
Up regulation in waterlogging (10 days)	Glyma.15G218900	GO:0006950	response to stress	biological_process
Up regulation in waterlogging (10 days)	Glyma.08G259200	GO:0016998	cell wall macromolecule catabolic process	biological_process
Up regulation in waterlogging (10 days)	Glyma.08G246300	GO:0016998	cell wall macromolecule catabolic process	biological_process
Up regulation in waterlogging (10 days)	Glyma.09G038500	GO:0016998	cell wall macromolecule catabolic process	biological_process
Up regulation in waterlogging (10 days)	Glyma.18G283400	GO:0016998	cell wall macromolecule catabolic process	biological_process
Up regulation in waterlogging (10 days)	Glyma.15G143600	GO:0016998	cell wall macromolecule catabolic process	biological_process
Up regulation in waterlogging (10 days)	Glyma.17G065400	GO:0005975	carbohydrate metabolic process	biological_process
Up regulation in waterlogging (10 days)	Glyma.17G045800	GO:0005975	carbohydrate metabolic process	biological_process
Up regulation in waterlogging (10 days)	Glyma.09G153900	GO:0005975	carbohydrate metabolic process	biological_process
Up regulation in waterlogging (10 days)	Glyma.06G324300	GO:0005975	carbohydrate metabolic process	biological_process
Up regulation in waterlogging (10 days)	Glyma.08G259200	GO:0005975	carbohydrate metabolic process	biological_process
Up regulation in waterlogging (10 days)	Glyma.18G137500	GO:0005975	carbohydrate metabolic process	biological_process
Up regulation in waterlogging (10 days)	Glyma.19G028400	GO:0005975	carbohydrate metabolic process	biological_process
Up regulation in waterlogging (10 days)	Glyma.05G187300	GO:0005975	carbohydrate metabolic process	biological_process
Up regulation in waterlogging (10 days)	Glyma.01G081300	GO:0005975	carbohydrate metabolic process	biological_process
Up regulation in waterlogging (10 days)	Glyma.08G022300	GO:0005975	carbohydrate metabolic process	biological_process
Up regulation in waterlogging (10 days)	Glyma.05G045900	GO:0005975	carbohydrate metabolic process	biological_process
Up regulation in waterlogging (10 days)	Glyma.10G066700	GO:0005975	carbohydrate metabolic process	biological_process
Up regulation in waterlogging (10 days)	Glyma.05G214000	GO:0005975	carbohydrate metabolic process	biological_process
Up regulation in waterlogging (10 days)	Glyma.13G094900	GO:0005975	carbohydrate metabolic process	biological_process
Up regulation in waterlogging (10 days)	Glyma.18G283400	GO:0005975	carbohydrate metabolic process	biological_process
Up regulation in waterlogging (10 days)	Glyma.17G128100	GO:0005975	carbohydrate metabolic process	biological_process
Up regulation in waterlogging (10 days)	Glyma.13G304400	GO:0005975	carbohydrate metabolic process	biological_process
Up regulation in waterlogging (10 days)	Glyma.20G012300	GO:0005975	carbohydrate metabolic process	biological_process
Up regulation in waterlogging (10 days)	Glyma.05G216400	GO:0005975	carbohydrate metabolic process	biological_process
Up regulation in waterlogging (10 days)	Glyma.11G253900	GO:0005975	carbohydrate metabolic process	biological_process
Up regulation in waterlogging (10 days)	Glyma.18G003200	GO:0005975	carbohydrate metabolic process	biological_process
Up regulation in waterlogging (10 days)	Glyma.03G192300	GO:0005975	carbohydrate metabolic process	biological_process
Up regulation in waterlogging (10 days)	Glyma.17G065000	GO:0005975	carbohydrate metabolic process	biological_process
Up regulation in waterlogging (10 days)	Glyma.19G038400	GO:0005975	carbohydrate metabolic process	biological_process
Up regulation in waterlogging (10 days)	Glyma.11G238800	GO:0005975	carbohydrate metabolic process	biological_process
Up regulation in waterlogging (10 days)	Glyma.09G038500	GO:0005975	carbohydrate metabolic process	biological_process
Up regulation in waterlogging (10 days)	Glyma.13G151800	GO:0005975	carbohydrate metabolic process	biological_process
Up regulation in waterlogging (10 days)	Glyma.02G015600	GO:0005975	carbohydrate metabolic process	biological_process
Up regulation in waterlogging (10 days)	Glyma.16G045000	GO:0005975	carbohydrate metabolic process	biological_process
Up regulation in waterlogging (10 days)	Glyma.15G262100	GO:0005975	carbohydrate metabolic process	biological_process
Up regulation in waterlogging (10 days)	Glyma.17G061300	GO:0005975	carbohydrate metabolic process	biological_process
Up regulation in waterlogging (10 days)	Glyma.09G007900	GO:0005975	carbohydrate metabolic process	biological_process
Up regulation in waterlogging (10 days)	Glyma.16G204600	GO:0005975	carbohydrate metabolic process	biological_process
Up regulation in waterlogging (10 days)	Glyma.03G132700	GO:0005975	carbohydrate metabolic process	biological_process
Up regulation in waterlogging (10 days)	Glyma.19G106700	GO:0005975	carbohydrate metabolic process	biological_process
Up regulation in waterlogging (10 days)	Glyma.14G070600	GO:0005975	carbohydrate metabolic process	biological_process
Up regulation in waterlogging (10 days)	Glyma.08G107300	GO:0005975	carbohydrate metabolic process	biological_process
Up regulation in waterlogging (10 days)	Glyma.09G062900	GO:0005975	carbohydrate metabolic process	biological_process
Up regulation in waterlogging (10 days)	Glyma.15G143600	GO:0005975	carbohydrate metabolic process	biological_process
Up regulation in waterlogging (10 days)	Glyma.15G124600	GO:0005975	carbohydrate metabolic process	biological_process
Up regulation in waterlogging (10 days)	Glyma.08G259200	GO:0044036	cell wall macromolecule metabolic process	biological_process
Up regulation in waterlogging (10 days)	Glyma.08G246300	GO:0044036	cell wall macromolecule metabolic process	biological_process
Up regulation in waterlogging (10 days)	Glyma.09G038500	GO:0044036	cell wall macromolecule metabolic process	biological_process
Up regulation in waterlogging (10 days)	Glyma.18G283400	GO:0044036	cell wall macromolecule metabolic process	biological_process
Up regulation in waterlogging (10 days)	Glyma.15G143600	GO:0044036	cell wall macromolecule metabolic process	biological_process
Up regulation in waterlogging (10 days)	Glyma.18G272000	GO:0071554	cell wall organization or biogenesis	biological_process
Up regulation in waterlogging (10 days)	Glyma.08G246300	GO:0071554	cell wall organization or biogenesis	biological_process
Up regulation in waterlogging (10 days)	Glyma.04G236200	GO:0071554	cell wall organization or biogenesis	biological_process
Up regulation in waterlogging (10 days)	Glyma.15G143600	GO:0071554	cell wall organization or biogenesis	biological_process
Up regulation in waterlogging (10 days)	Glyma.06G314200	GO:0071554	cell wall organization or biogenesis	biological_process
Up regulation in waterlogging (10 days)	Glyma.09G038500	GO:0071554	cell wall organization or biogenesis	biological_process
Up regulation in waterlogging (10 days)	Glyma.06G205400	GO:0071554	cell wall organization or biogenesis	biological_process
Up regulation in waterlogging (10 days)	Glyma.18G283400	GO:0071554	cell wall organization or biogenesis	biological_process
Up regulation in waterlogging (10 days)	Glyma.08G259200	GO:0071554	cell wall organization or biogenesis	biological_process
Up regulation in waterlogging (10 days)	Glyma.06G128500	GO:0071554	cell wall organization or biogenesis	biological_process
Up regulation in waterlogging (10 days)	Glyma.03G029400	GO:0071554	cell wall organization or biogenesis	biological_process
Up regulation in waterlogging (10 days)	Glyma.01G137700	GO:0071554	cell wall organization or biogenesis	biological_process
Up regulation in waterlogging (10 days)	Glyma.10G066700	GO:0009057	macromolecule catabolic process	biological_process
Up regulation in waterlogging (10 days)	Glyma.05G214000	GO:0009057	macromolecule catabolic process	biological_process
Up regulation in waterlogging (10 days)	Glyma.19G038400	GO:0009057	macromolecule catabolic process	biological_process
Up regulation in waterlogging (10 days)	Glyma.09G038500	GO:0009057	macromolecule catabolic process	biological_process
Up regulation in waterlogging (10 days)	Glyma.09G153900	GO:0009057	macromolecule catabolic process	biological_process
Up regulation in waterlogging (10 days)	Glyma.15G262100	GO:0009057	macromolecule catabolic process	biological_process
Up regulation in waterlogging (10 days)	Glyma.18G283400	GO:0009057	macromolecule catabolic process	biological_process
Up regulation in waterlogging (10 days)	Glyma.09G007900	GO:0009057	macromolecule catabolic process	biological_process
Up regulation in waterlogging (10 days)	Glyma.08G259200	GO:0009057	macromolecule catabolic process	biological_process
Up regulation in waterlogging (10 days)	Glyma.16G204600	GO:0009057	macromolecule catabolic process	biological_process
Up regulation in waterlogging (10 days)	Glyma.13G151800	GO:0009057	macromolecule catabolic process	biological_process
Up regulation in waterlogging (10 days)	Glyma.15G143600	GO:0009057	macromolecule catabolic process	biological_process
Up regulation in waterlogging (10 days)	Glyma.17G163200	GO:0042221	response to chemical stimulus	biological_process
Up regulation in waterlogging (10 days)	Glyma.11G049600	GO:0042221	response to chemical stimulus	biological_process
Up regulation in waterlogging (10 days)	Glyma.15G052700	GO:0042221	response to chemical stimulus	biological_process
Up regulation in waterlogging (10 days)	Glyma.17G013600	GO:0042221	response to chemical stimulus	biological_process
Up regulation in waterlogging (10 days)	Glyma.09G109800	GO:0042221	response to chemical stimulus	biological_process
Up regulation in waterlogging (10 days)	Glyma.12G195600	GO:0042221	response to chemical stimulus	biological_process
Up regulation in waterlogging (10 days)	Glyma.05G103600	GO:0042221	response to chemical stimulus	biological_process
Up regulation in waterlogging (10 days)	Glyma.14G201700	GO:0042221	response to chemical stimulus	biological_process
Up regulation in waterlogging (10 days)	Glyma.08G179700	GO:0042221	response to chemical stimulus	biological_process
Up regulation in waterlogging (10 days)	Glyma.17G061400	GO:0042221	response to chemical stimulus	biological_process
Up regulation in waterlogging (10 days)	Glyma.03G007700	GO:0042221	response to chemical stimulus	biological_process
Up regulation in waterlogging (10 days)	Glyma.11G192700	GO:0042221	response to chemical stimulus	biological_process
Up regulation in waterlogging (10 days)	Glyma.07G260300	GO:0042221	response to chemical stimulus	biological_process
Up regulation in waterlogging (10 days)	Glyma.13G203000	GO:0042221	response to chemical stimulus	biological_process
Up regulation in waterlogging (10 days)	Glyma.09G277800	GO:0042221	response to chemical stimulus	biological_process
Up regulation in waterlogging (10 days)	Glyma.13G069400	GO:0042221	response to chemical stimulus	biological_process
Up regulation in waterlogging (10 days)	Glyma.18G055500	GO:0042221	response to chemical stimulus	biological_process
Up regulation in waterlogging (10 days)	Glyma.12G101200	GO:0042221	response to chemical stimulus	biological_process
Up regulation in waterlogging (10 days)	Glyma.12G195500	GO:0042221	response to chemical stimulus	biological_process
Up regulation in waterlogging (10 days)	Glyma.02G171600	GO:0042221	response to chemical stimulus	biological_process
Up regulation in waterlogging (10 days)	Glyma.06G197300	GO:0043241	protein complex disassembly	biological_process
Up regulation in waterlogging (10 days)	Glyma.01G054000	GO:0043241	protein complex disassembly	biological_process
Up regulation in waterlogging (10 days)	Glyma.19G164400	GO:0043241	protein complex disassembly	biological_process
Up regulation in waterlogging (10 days)	Glyma.03G162900	GO:0043241	protein complex disassembly	biological_process
Up regulation in waterlogging (10 days)	Glyma.02G112400	GO:0043241	protein complex disassembly	biological_process
Up regulation in waterlogging (10 days)	Glyma.04G165500	GO:0043241	protein complex disassembly	biological_process
Up regulation in waterlogging (10 days)	Glyma.06G197300	GO:0043624	cellular protein complex disassembly	biological_process
Up regulation in waterlogging (10 days)	Glyma.01G054000	GO:0043624	cellular protein complex disassembly	biological_process
Up regulation in waterlogging (10 days)	Glyma.19G164400	GO:0043624	cellular protein complex disassembly	biological_process
Up regulation in waterlogging (10 days)	Glyma.03G162900	GO:0043624	cellular protein complex disassembly	biological_process
Up regulation in waterlogging (10 days)	Glyma.02G112400	GO:0043624	cellular protein complex disassembly	biological_process
Up regulation in waterlogging (10 days)	Glyma.04G165500	GO:0043624	cellular protein complex disassembly	biological_process
Up regulation in waterlogging (10 days)	Glyma.06G197300	GO:0032984	macromolecular complex disassembly	biological_process
Up regulation in waterlogging (10 days)	Glyma.01G054000	GO:0032984	macromolecular complex disassembly	biological_process
Up regulation in waterlogging (10 days)	Glyma.19G164400	GO:0032984	macromolecular complex disassembly	biological_process
Up regulation in waterlogging (10 days)	Glyma.03G162900	GO:0032984	macromolecular complex disassembly	biological_process
Up regulation in waterlogging (10 days)	Glyma.02G112400	GO:0032984	macromolecular complex disassembly	biological_process
Up regulation in waterlogging (10 days)	Glyma.04G165500	GO:0032984	macromolecular complex disassembly	biological_process
Up regulation in waterlogging (10 days)	Glyma.06G197300	GO:0022411	cellular component disassembly	biological_process
Up regulation in waterlogging (10 days)	Glyma.01G054000	GO:0022411	cellular component disassembly	biological_process
Up regulation in waterlogging (10 days)	Glyma.19G164400	GO:0022411	cellular component disassembly	biological_process
Up regulation in waterlogging (10 days)	Glyma.03G162900	GO:0022411	cellular component disassembly	biological_process
Up regulation in waterlogging (10 days)	Glyma.02G112400	GO:0022411	cellular component disassembly	biological_process
Up regulation in waterlogging (10 days)	Glyma.04G165500	GO:0022411	cellular component disassembly	biological_process
Up regulation in waterlogging (10 days)	Glyma.18G020000	GO:0042254	ribosome biogenesis	biological_process
Up regulation in waterlogging (10 days)	Glyma.06G164800	GO:0042254	ribosome biogenesis	biological_process
Up regulation in waterlogging (10 days)	Glyma.19G110900	GO:0042254	ribosome biogenesis	biological_process
Up regulation in waterlogging (10 days)	Glyma.19G165900	GO:0042254	ribosome biogenesis	biological_process
Up regulation in waterlogging (10 days)	Glyma.16G041400	GO:0042254	ribosome biogenesis	biological_process
Up regulation in waterlogging (10 days)	Glyma.04G200700	GO:0042254	ribosome biogenesis	biological_process
Up regulation in waterlogging (10 days)	Glyma.11G237200	GO:0042254	ribosome biogenesis	biological_process
Up regulation in waterlogging (10 days)	Glyma.05G046700	GO:0044281	small molecule metabolic process	biological_process
Up regulation in waterlogging (10 days)	Glyma.08G175400	GO:0044281	small molecule metabolic process	biological_process
Up regulation in waterlogging (10 days)	Glyma.02G005500	GO:0044281	small molecule metabolic process	biological_process
Up regulation in waterlogging (10 days)	Glyma.09G153900	GO:0044281	small molecule metabolic process	biological_process
Up regulation in waterlogging (10 days)	Glyma.08G022500	GO:0044281	small molecule metabolic process	biological_process
Up regulation in waterlogging (10 days)	Glyma.05G045900	GO:0044281	small molecule metabolic process	biological_process
Up regulation in waterlogging (10 days)	Glyma.10G066700	GO:0044281	small molecule metabolic process	biological_process
Up regulation in waterlogging (10 days)	Glyma.05G214000	GO:0044281	small molecule metabolic process	biological_process
Up regulation in waterlogging (10 days)	Glyma.08G108800	GO:0044281	small molecule metabolic process	biological_process
Up regulation in waterlogging (10 days)	Glyma.04G080700	GO:0044281	small molecule metabolic process	biological_process
Up regulation in waterlogging (10 days)	Glyma.19G114500	GO:0044281	small molecule metabolic process	biological_process
Up regulation in waterlogging (10 days)	Glyma.18G061100	GO:0044281	small molecule metabolic process	biological_process
Up regulation in waterlogging (10 days)	Glyma.17G128100	GO:0044281	small molecule metabolic process	biological_process
Up regulation in waterlogging (10 days)	Glyma.16G204600	GO:0044281	small molecule metabolic process	biological_process
Up regulation in waterlogging (10 days)	Glyma.09G222500	GO:0044281	small molecule metabolic process	biological_process
Up regulation in waterlogging (10 days)	Glyma.11G233900	GO:0044281	small molecule metabolic process	biological_process
Up regulation in waterlogging (10 days)	Glyma.19G038400	GO:0044281	small molecule metabolic process	biological_process
Up regulation in waterlogging (10 days)	Glyma.11G238800	GO:0044281	small molecule metabolic process	biological_process
Up regulation in waterlogging (10 days)	Glyma.18G127400	GO:0044281	small molecule metabolic process	biological_process
Up regulation in waterlogging (10 days)	Glyma.10G006500	GO:0044281	small molecule metabolic process	biological_process
Up regulation in waterlogging (10 days)	Glyma.13G151800	GO:0044281	small molecule metabolic process	biological_process
Up regulation in waterlogging (10 days)	Glyma.15G262100	GO:0044281	small molecule metabolic process	biological_process
Up regulation in waterlogging (10 days)	Glyma.09G007900	GO:0044281	small molecule metabolic process	biological_process
Up regulation in waterlogging (10 days)	Glyma.05G053300	GO:0044281	small molecule metabolic process	biological_process
Up regulation in waterlogging (10 days)	Glyma.11G254700	GO:0044281	small molecule metabolic process	biological_process
Up regulation in waterlogging (10 days)	Glyma.05G152000	GO:0044281	small molecule metabolic process	biological_process
Up regulation in waterlogging (10 days)	Glyma.08G222900	GO:0044281	small molecule metabolic process	biological_process
Up regulation in waterlogging (10 days)	Glyma.20G126900	GO:0044281	small molecule metabolic process	biological_process
Up regulation in waterlogging (10 days)	Glyma.14G045900	GO:0044281	small molecule metabolic process	biological_process
Up regulation in waterlogging (10 days)	Glyma.16G038300	GO:0044281	small molecule metabolic process	biological_process
Up regulation in waterlogging (10 days)	Glyma.06G082400	GO:0044281	small molecule metabolic process	biological_process
Up regulation in waterlogging (10 days)	Glyma.11G215500	GO:0044281	small molecule metabolic process	biological_process
Up regulation in waterlogging (10 days)	Glyma.17G100600	GO:0044281	small molecule metabolic process	biological_process
Up regulation in waterlogging (10 days)	Glyma.18G041100	GO:0044281	small molecule metabolic process	biological_process
Up regulation in waterlogging (10 days)	Glyma.11G031200	GO:0044281	small molecule metabolic process	biological_process
Up regulation in waterlogging (10 days)	Glyma.09G158200	GO:0006457	protein folding	biological_process
Up regulation in waterlogging (10 days)	Glyma.02G302500	GO:0006457	protein folding	biological_process
Up regulation in waterlogging (10 days)	Glyma.12G024700	GO:0006457	protein folding	biological_process
Up regulation in waterlogging (10 days)	Glyma.09G131500	GO:0006457	protein folding	biological_process
Up regulation in waterlogging (10 days)	Glyma.14G007700	GO:0006457	protein folding	biological_process
Up regulation in waterlogging (10 days)	Glyma.14G011600	GO:0006457	protein folding	biological_process
Up regulation in waterlogging (10 days)	Glyma.20G017200	GO:0006457	protein folding	biological_process
Up regulation in waterlogging (10 days)	Glyma.16G088200	GO:0006457	protein folding	biological_process
Up regulation in waterlogging (10 days)	Glyma.19G128300	GO:0006457	protein folding	biological_process
Up regulation in waterlogging (10 days)	Glyma.11G098700	GO:0006457	protein folding	biological_process
Up regulation in waterlogging (10 days)	Glyma.03G125800	GO:0006457	protein folding	biological_process
Up regulation in waterlogging (10 days)	Glyma.05G046700	GO:0008652	cellular amino acid biosynthetic process	biological_process
Up regulation in waterlogging (10 days)	Glyma.19G114500	GO:0008652	cellular amino acid biosynthetic process	biological_process
Up regulation in waterlogging (10 days)	Glyma.16G038300	GO:0008652	cellular amino acid biosynthetic process	biological_process
Up regulation in waterlogging (10 days)	Glyma.11G215500	GO:0008652	cellular amino acid biosynthetic process	biological_process
Up regulation in waterlogging (10 days)	Glyma.18G061100	GO:0008652	cellular amino acid biosynthetic process	biological_process
Up regulation in waterlogging (10 days)	Glyma.11G233900	GO:0008652	cellular amino acid biosynthetic process	biological_process
Up regulation in waterlogging (10 days)	Glyma.18G041100	GO:0008652	cellular amino acid biosynthetic process	biological_process
Up regulation in waterlogging (10 days)	Glyma.02G112400	GO:0032268	regulation of cellular protein metabolic process	biological_process
Up regulation in waterlogging (10 days)	Glyma.06G197300	GO:0032268	regulation of cellular protein metabolic process	biological_process
Up regulation in waterlogging (10 days)	Glyma.10G214200	GO:0032268	regulation of cellular protein metabolic process	biological_process
Up regulation in waterlogging (10 days)	Glyma.01G054000	GO:0032268	regulation of cellular protein metabolic process	biological_process
Up regulation in waterlogging (10 days)	Glyma.04G165500	GO:0032268	regulation of cellular protein metabolic process	biological_process
Up regulation in waterlogging (10 days)	Glyma.02G112400	GO:0051246	regulation of protein metabolic process	biological_process
Up regulation in waterlogging (10 days)	Glyma.06G197300	GO:0051246	regulation of protein metabolic process	biological_process
Up regulation in waterlogging (10 days)	Glyma.10G214200	GO:0051246	regulation of protein metabolic process	biological_process
Up regulation in waterlogging (10 days)	Glyma.01G054000	GO:0051246	regulation of protein metabolic process	biological_process
Up regulation in waterlogging (10 days)	Glyma.04G165500	GO:0051246	regulation of protein metabolic process	biological_process
Up regulation in waterlogging (10 days)	Glyma.18G020000	GO:0022613	ribonucleoprotein complex biogenesis	biological_process
Up regulation in waterlogging (10 days)	Glyma.06G164800	GO:0022613	ribonucleoprotein complex biogenesis	biological_process
Up regulation in waterlogging (10 days)	Glyma.19G110900	GO:0022613	ribonucleoprotein complex biogenesis	biological_process
Up regulation in waterlogging (10 days)	Glyma.19G165900	GO:0022613	ribonucleoprotein complex biogenesis	biological_process
Up regulation in waterlogging (10 days)	Glyma.16G041400	GO:0022613	ribonucleoprotein complex biogenesis	biological_process
Up regulation in waterlogging (10 days)	Glyma.04G200700	GO:0022613	ribonucleoprotein complex biogenesis	biological_process
Up regulation in waterlogging (10 days)	Glyma.11G237200	GO:0022613	ribonucleoprotein complex biogenesis	biological_process
Up regulation in waterlogging (10 days)	Glyma.18G272000	GO:0044085	cellular component biogenesis	biological_process
Up regulation in waterlogging (10 days)	Glyma.18G020000	GO:0044085	cellular component biogenesis	biological_process
Up regulation in waterlogging (10 days)	Glyma.04G170400	GO:0044085	cellular component biogenesis	biological_process
Up regulation in waterlogging (10 days)	Glyma.02G245000	GO:0044085	cellular component biogenesis	biological_process
Up regulation in waterlogging (10 days)	Glyma.19G110900	GO:0044085	cellular component biogenesis	biological_process
Up regulation in waterlogging (10 days)	Glyma.18G067000	GO:0044085	cellular component biogenesis	biological_process
Up regulation in waterlogging (10 days)	Glyma.06G205400	GO:0044085	cellular component biogenesis	biological_process
Up regulation in waterlogging (10 days)	Glyma.19G165900	GO:0044085	cellular component biogenesis	biological_process
Up regulation in waterlogging (10 days)	Glyma.06G164800	GO:0044085	cellular component biogenesis	biological_process
Up regulation in waterlogging (10 days)	Glyma.14G215200	GO:0044085	cellular component biogenesis	biological_process
Up regulation in waterlogging (10 days)	Glyma.16G041400	GO:0044085	cellular component biogenesis	biological_process
Up regulation in waterlogging (10 days)	Glyma.04G200700	GO:0044085	cellular component biogenesis	biological_process
Up regulation in waterlogging (10 days)	Glyma.11G237200	GO:0044085	cellular component biogenesis	biological_process
Up regulation in waterlogging (10 days)	Glyma.14G215100	GO:0044085	cellular component biogenesis	biological_process
Up regulation in waterlogging (10 days)	Glyma.01G208200	GO:0006810	transport	biological_process
Up regulation in waterlogging (10 days)	Glyma.18G238000	GO:0006810	transport	biological_process
Up regulation in waterlogging (10 days)	Glyma.08G048100	GO:0006810	transport	biological_process
Up regulation in waterlogging (10 days)	Glyma.05G208700	GO:0006810	transport	biological_process
Up regulation in waterlogging (10 days)	Glyma.07G018000	GO:0006810	transport	biological_process
Up regulation in waterlogging (10 days)	Glyma.08G203000	GO:0006810	transport	biological_process
Up regulation in waterlogging (10 days)	Glyma.20G022500	GO:0006810	transport	biological_process
Up regulation in waterlogging (10 days)	Glyma.12G075400	GO:0006810	transport	biological_process
Up regulation in waterlogging (10 days)	Glyma.11G146500	GO:0006810	transport	biological_process
Up regulation in waterlogging (10 days)	Glyma.12G079500	GO:0006810	transport	biological_process
Up regulation in waterlogging (10 days)	Glyma.11G251700	GO:0006810	transport	biological_process
Up regulation in waterlogging (10 days)	Glyma.04G003200	GO:0006810	transport	biological_process
Up regulation in waterlogging (10 days)	Glyma.19G219500	GO:0006810	transport	biological_process
Up regulation in waterlogging (10 days)	Glyma.03G222300	GO:0006810	transport	biological_process
Up regulation in waterlogging (10 days)	Glyma.13G338300	GO:0006810	transport	biological_process
Up regulation in waterlogging (10 days)	Glyma.08G361200	GO:0006810	transport	biological_process
Up regulation in waterlogging (10 days)	Glyma.12G172500	GO:0006810	transport	biological_process
Up regulation in waterlogging (10 days)	Glyma.14G061500	GO:0006810	transport	biological_process
Up regulation in waterlogging (10 days)	Glyma.10G211000	GO:0006810	transport	biological_process
Up regulation in waterlogging (10 days)	Glyma.06G181900	GO:0006810	transport	biological_process
Up regulation in waterlogging (10 days)	Glyma.15G036200	GO:0006810	transport	biological_process
Up regulation in waterlogging (10 days)	Glyma.11G228000	GO:0006810	transport	biological_process
Up regulation in waterlogging (10 days)	Glyma.13G333100	GO:0006810	transport	biological_process
Up regulation in waterlogging (10 days)	Glyma.07G257300	GO:0006810	transport	biological_process
Up regulation in waterlogging (10 days)	Glyma.11G031500	GO:0006810	transport	biological_process
Up regulation in waterlogging (10 days)	Glyma.18G205800	GO:0006810	transport	biological_process
Up regulation in waterlogging (10 days)	Glyma.01G210500	GO:0006810	transport	biological_process
Up regulation in waterlogging (10 days)	Glyma.16G212900	GO:0006810	transport	biological_process
Up regulation in waterlogging (10 days)	Glyma.09G222500	GO:0006810	transport	biological_process
Up regulation in waterlogging (10 days)	Glyma.11G143100	GO:0006810	transport	biological_process
Up regulation in waterlogging (10 days)	Glyma.09G238200	GO:0006810	transport	biological_process
Up regulation in waterlogging (10 days)	Glyma.20G179700	GO:0006810	transport	biological_process
Up regulation in waterlogging (10 days)	Glyma.05G181500	GO:0006810	transport	biological_process
Up regulation in waterlogging (10 days)	Glyma.08G222900	GO:0006810	transport	biological_process
Up regulation in waterlogging (10 days)	Glyma.13G340900	GO:0006810	transport	biological_process
Up regulation in waterlogging (10 days)	Glyma.04G184000	GO:0006810	transport	biological_process
Up regulation in waterlogging (10 days)	Glyma.13G325900	GO:0006810	transport	biological_process
Up regulation in waterlogging (10 days)	Glyma.08G105100	GO:0006810	transport	biological_process
Up regulation in waterlogging (10 days)	Glyma.04G003700	GO:0006810	transport	biological_process
Up regulation in waterlogging (10 days)	Glyma.13G203000	GO:0006810	transport	biological_process
Up regulation in waterlogging (10 days)	Glyma.18G276800	GO:0006810	transport	biological_process
Up regulation in waterlogging (10 days)	Glyma.08G214300	GO:0006810	transport	biological_process
Up regulation in waterlogging (10 days)	Glyma.12G075200	GO:0006810	transport	biological_process
Up regulation in waterlogging (10 days)	Glyma.16G155000	GO:0006810	transport	biological_process
Up regulation in waterlogging (10 days)	Glyma.10G203700	GO:0006810	transport	biological_process
Up regulation in waterlogging (10 days)	Glyma.02G255000	GO:0006810	transport	biological_process
Up regulation in waterlogging (10 days)	Glyma.06G084600	GO:0006810	transport	biological_process
Up regulation in waterlogging (10 days)	Glyma.08G015300	GO:0006810	transport	biological_process
Up regulation in waterlogging (10 days)	Glyma.16G155100	GO:0006810	transport	biological_process
Up regulation in waterlogging (10 days)	Glyma.03G185900	GO:0006810	transport	biological_process
Up regulation in waterlogging (10 days)	Glyma.19G020100	GO:0006810	transport	biological_process
Up regulation in waterlogging (10 days)	Glyma.05G035000	GO:0006810	transport	biological_process
Up regulation in waterlogging (10 days)	Glyma.03G156700	GO:0006810	transport	biological_process
Up regulation in waterlogging (10 days)	Glyma.10G232600	GO:0006810	transport	biological_process
Up regulation in waterlogging (10 days)	Glyma.08G254200	GO:0006810	transport	biological_process
Up regulation in waterlogging (10 days)	Glyma.10G040200	GO:0006810	transport	biological_process
Up regulation in waterlogging (10 days)	Glyma.11G034000	GO:0006810	transport	biological_process
Up regulation in waterlogging (10 days)	Glyma.19G186100	GO:0006810	transport	biological_process
Up regulation in waterlogging (10 days)	Glyma.11G119500	GO:0006810	transport	biological_process
Up regulation in waterlogging (10 days)	Glyma.08G020600	GO:0006810	transport	biological_process
Up regulation in waterlogging (10 days)	Glyma.02G073600	GO:0006810	transport	biological_process
Up regulation in waterlogging (10 days)	Glyma.14G199600	GO:0006810	transport	biological_process
Up regulation in waterlogging (10 days)	Glyma.06G115800	GO:0006810	transport	biological_process
Up regulation in waterlogging (10 days)	Glyma.10G006700	GO:0006810	transport	biological_process
Up regulation in waterlogging (10 days)	Glyma.01G208200	GO:0051234	establishment of localization	biological_process
Up regulation in waterlogging (10 days)	Glyma.18G238000	GO:0051234	establishment of localization	biological_process
Up regulation in waterlogging (10 days)	Glyma.08G048100	GO:0051234	establishment of localization	biological_process
Up regulation in waterlogging (10 days)	Glyma.05G208700	GO:0051234	establishment of localization	biological_process
Up regulation in waterlogging (10 days)	Glyma.07G018000	GO:0051234	establishment of localization	biological_process
Up regulation in waterlogging (10 days)	Glyma.08G203000	GO:0051234	establishment of localization	biological_process
Up regulation in waterlogging (10 days)	Glyma.20G022500	GO:0051234	establishment of localization	biological_process
Up regulation in waterlogging (10 days)	Glyma.12G075400	GO:0051234	establishment of localization	biological_process
Up regulation in waterlogging (10 days)	Glyma.11G146500	GO:0051234	establishment of localization	biological_process
Up regulation in waterlogging (10 days)	Glyma.12G079500	GO:0051234	establishment of localization	biological_process
Up regulation in waterlogging (10 days)	Glyma.11G251700	GO:0051234	establishment of localization	biological_process
Up regulation in waterlogging (10 days)	Glyma.04G003200	GO:0051234	establishment of localization	biological_process
Up regulation in waterlogging (10 days)	Glyma.19G219500	GO:0051234	establishment of localization	biological_process
Up regulation in waterlogging (10 days)	Glyma.03G222300	GO:0051234	establishment of localization	biological_process
Up regulation in waterlogging (10 days)	Glyma.13G338300	GO:0051234	establishment of localization	biological_process
Up regulation in waterlogging (10 days)	Glyma.08G361200	GO:0051234	establishment of localization	biological_process
Up regulation in waterlogging (10 days)	Glyma.12G172500	GO:0051234	establishment of localization	biological_process
Up regulation in waterlogging (10 days)	Glyma.14G061500	GO:0051234	establishment of localization	biological_process
Up regulation in waterlogging (10 days)	Glyma.10G211000	GO:0051234	establishment of localization	biological_process
Up regulation in waterlogging (10 days)	Glyma.06G181900	GO:0051234	establishment of localization	biological_process
Up regulation in waterlogging (10 days)	Glyma.15G036200	GO:0051234	establishment of localization	biological_process
Up regulation in waterlogging (10 days)	Glyma.11G228000	GO:0051234	establishment of localization	biological_process
Up regulation in waterlogging (10 days)	Glyma.13G333100	GO:0051234	establishment of localization	biological_process
Up regulation in waterlogging (10 days)	Glyma.07G257300	GO:0051234	establishment of localization	biological_process
Up regulation in waterlogging (10 days)	Glyma.11G031500	GO:0051234	establishment of localization	biological_process
Up regulation in waterlogging (10 days)	Glyma.18G205800	GO:0051234	establishment of localization	biological_process
Up regulation in waterlogging (10 days)	Glyma.01G210500	GO:0051234	establishment of localization	biological_process
Up regulation in waterlogging (10 days)	Glyma.16G212900	GO:0051234	establishment of localization	biological_process
Up regulation in waterlogging (10 days)	Glyma.09G222500	GO:0051234	establishment of localization	biological_process
Up regulation in waterlogging (10 days)	Glyma.11G143100	GO:0051234	establishment of localization	biological_process
Up regulation in waterlogging (10 days)	Glyma.09G238200	GO:0051234	establishment of localization	biological_process
Up regulation in waterlogging (10 days)	Glyma.20G179700	GO:0051234	establishment of localization	biological_process
Up regulation in waterlogging (10 days)	Glyma.05G181500	GO:0051234	establishment of localization	biological_process
Up regulation in waterlogging (10 days)	Glyma.08G222900	GO:0051234	establishment of localization	biological_process
Up regulation in waterlogging (10 days)	Glyma.13G340900	GO:0051234	establishment of localization	biological_process
Up regulation in waterlogging (10 days)	Glyma.04G184000	GO:0051234	establishment of localization	biological_process
Up regulation in waterlogging (10 days)	Glyma.13G325900	GO:0051234	establishment of localization	biological_process
Up regulation in waterlogging (10 days)	Glyma.08G105100	GO:0051234	establishment of localization	biological_process
Up regulation in waterlogging (10 days)	Glyma.04G003700	GO:0051234	establishment of localization	biological_process
Up regulation in waterlogging (10 days)	Glyma.13G203000	GO:0051234	establishment of localization	biological_process
Up regulation in waterlogging (10 days)	Glyma.18G276800	GO:0051234	establishment of localization	biological_process
Up regulation in waterlogging (10 days)	Glyma.08G214300	GO:0051234	establishment of localization	biological_process
Up regulation in waterlogging (10 days)	Glyma.12G075200	GO:0051234	establishment of localization	biological_process
Up regulation in waterlogging (10 days)	Glyma.16G155000	GO:0051234	establishment of localization	biological_process
Up regulation in waterlogging (10 days)	Glyma.10G203700	GO:0051234	establishment of localization	biological_process
Up regulation in waterlogging (10 days)	Glyma.02G255000	GO:0051234	establishment of localization	biological_process
Up regulation in waterlogging (10 days)	Glyma.06G084600	GO:0051234	establishment of localization	biological_process
Up regulation in waterlogging (10 days)	Glyma.08G015300	GO:0051234	establishment of localization	biological_process
Up regulation in waterlogging (10 days)	Glyma.16G155100	GO:0051234	establishment of localization	biological_process
Up regulation in waterlogging (10 days)	Glyma.03G185900	GO:0051234	establishment of localization	biological_process
Up regulation in waterlogging (10 days)	Glyma.19G020100	GO:0051234	establishment of localization	biological_process
Up regulation in waterlogging (10 days)	Glyma.05G035000	GO:0051234	establishment of localization	biological_process
Up regulation in waterlogging (10 days)	Glyma.03G156700	GO:0051234	establishment of localization	biological_process
Up regulation in waterlogging (10 days)	Glyma.10G232600	GO:0051234	establishment of localization	biological_process
Up regulation in waterlogging (10 days)	Glyma.08G254200	GO:0051234	establishment of localization	biological_process
Up regulation in waterlogging (10 days)	Glyma.10G040200	GO:0051234	establishment of localization	biological_process
Up regulation in waterlogging (10 days)	Glyma.11G034000	GO:0051234	establishment of localization	biological_process
Up regulation in waterlogging (10 days)	Glyma.19G186100	GO:0051234	establishment of localization	biological_process
Up regulation in waterlogging (10 days)	Glyma.11G119500	GO:0051234	establishment of localization	biological_process
Up regulation in waterlogging (10 days)	Glyma.08G020600	GO:0051234	establishment of localization	biological_process
Up regulation in waterlogging (10 days)	Glyma.02G073600	GO:0051234	establishment of localization	biological_process
Up regulation in waterlogging (10 days)	Glyma.14G199600	GO:0051234	establishment of localization	biological_process
Up regulation in waterlogging (10 days)	Glyma.06G115800	GO:0051234	establishment of localization	biological_process
Up regulation in waterlogging (10 days)	Glyma.10G006700	GO:0051234	establishment of localization	biological_process
Up regulation in waterlogging (10 days)	Glyma.10G066700	GO:0009056	catabolic process	biological_process
Up regulation in waterlogging (10 days)	Glyma.08G246300	GO:0009056	catabolic process	biological_process
Up regulation in waterlogging (10 days)	Glyma.20G126900	GO:0009056	catabolic process	biological_process
Up regulation in waterlogging (10 days)	Glyma.19G038400	GO:0009056	catabolic process	biological_process
Up regulation in waterlogging (10 days)	Glyma.09G038500	GO:0009056	catabolic process	biological_process
Up regulation in waterlogging (10 days)	Glyma.05G214000	GO:0009056	catabolic process	biological_process
Up regulation in waterlogging (10 days)	Glyma.13G151800	GO:0009056	catabolic process	biological_process
Up regulation in waterlogging (10 days)	Glyma.06G229900	GO:0009056	catabolic process	biological_process
Up regulation in waterlogging (10 days)	Glyma.15G262100	GO:0009056	catabolic process	biological_process
Up regulation in waterlogging (10 days)	Glyma.18G283400	GO:0009056	catabolic process	biological_process
Up regulation in waterlogging (10 days)	Glyma.09G007900	GO:0009056	catabolic process	biological_process
Up regulation in waterlogging (10 days)	Glyma.01G002400	GO:0009056	catabolic process	biological_process
Up regulation in waterlogging (10 days)	Glyma.08G259200	GO:0009056	catabolic process	biological_process
Up regulation in waterlogging (10 days)	Glyma.16G204600	GO:0009056	catabolic process	biological_process
Up regulation in waterlogging (10 days)	Glyma.09G153900	GO:0009056	catabolic process	biological_process
Up regulation in waterlogging (10 days)	Glyma.15G143600	GO:0009056	catabolic process	biological_process
Up regulation in waterlogging (10 days)	Glyma.01G208200	GO:0051179	localization	biological_process
Up regulation in waterlogging (10 days)	Glyma.18G238000	GO:0051179	localization	biological_process
Up regulation in waterlogging (10 days)	Glyma.08G048100	GO:0051179	localization	biological_process
Up regulation in waterlogging (10 days)	Glyma.05G208700	GO:0051179	localization	biological_process
Up regulation in waterlogging (10 days)	Glyma.07G018000	GO:0051179	localization	biological_process
Up regulation in waterlogging (10 days)	Glyma.08G203000	GO:0051179	localization	biological_process
Up regulation in waterlogging (10 days)	Glyma.20G022500	GO:0051179	localization	biological_process
Up regulation in waterlogging (10 days)	Glyma.12G075400	GO:0051179	localization	biological_process
Up regulation in waterlogging (10 days)	Glyma.11G146500	GO:0051179	localization	biological_process
Up regulation in waterlogging (10 days)	Glyma.12G079500	GO:0051179	localization	biological_process
Up regulation in waterlogging (10 days)	Glyma.11G251700	GO:0051179	localization	biological_process
Up regulation in waterlogging (10 days)	Glyma.04G003200	GO:0051179	localization	biological_process
Up regulation in waterlogging (10 days)	Glyma.19G219500	GO:0051179	localization	biological_process
Up regulation in waterlogging (10 days)	Glyma.03G222300	GO:0051179	localization	biological_process
Up regulation in waterlogging (10 days)	Glyma.13G338300	GO:0051179	localization	biological_process
Up regulation in waterlogging (10 days)	Glyma.08G361200	GO:0051179	localization	biological_process
Up regulation in waterlogging (10 days)	Glyma.12G172500	GO:0051179	localization	biological_process
Up regulation in waterlogging (10 days)	Glyma.14G061500	GO:0051179	localization	biological_process
Up regulation in waterlogging (10 days)	Glyma.10G211000	GO:0051179	localization	biological_process
Up regulation in waterlogging (10 days)	Glyma.06G181900	GO:0051179	localization	biological_process
Up regulation in waterlogging (10 days)	Glyma.15G036200	GO:0051179	localization	biological_process
Up regulation in waterlogging (10 days)	Glyma.11G228000	GO:0051179	localization	biological_process
Up regulation in waterlogging (10 days)	Glyma.13G333100	GO:0051179	localization	biological_process
Up regulation in waterlogging (10 days)	Glyma.07G257300	GO:0051179	localization	biological_process
Up regulation in waterlogging (10 days)	Glyma.11G031500	GO:0051179	localization	biological_process
Up regulation in waterlogging (10 days)	Glyma.18G205800	GO:0051179	localization	biological_process
Up regulation in waterlogging (10 days)	Glyma.01G210500	GO:0051179	localization	biological_process
Up regulation in waterlogging (10 days)	Glyma.16G212900	GO:0051179	localization	biological_process
Up regulation in waterlogging (10 days)	Glyma.09G222500	GO:0051179	localization	biological_process
Up regulation in waterlogging (10 days)	Glyma.11G143100	GO:0051179	localization	biological_process
Up regulation in waterlogging (10 days)	Glyma.09G238200	GO:0051179	localization	biological_process
Up regulation in waterlogging (10 days)	Glyma.20G179700	GO:0051179	localization	biological_process
Up regulation in waterlogging (10 days)	Glyma.05G181500	GO:0051179	localization	biological_process
Up regulation in waterlogging (10 days)	Glyma.08G222900	GO:0051179	localization	biological_process
Up regulation in waterlogging (10 days)	Glyma.13G340900	GO:0051179	localization	biological_process
Up regulation in waterlogging (10 days)	Glyma.04G184000	GO:0051179	localization	biological_process
Up regulation in waterlogging (10 days)	Glyma.13G325900	GO:0051179	localization	biological_process
Up regulation in waterlogging (10 days)	Glyma.08G105100	GO:0051179	localization	biological_process
Up regulation in waterlogging (10 days)	Glyma.04G003700	GO:0051179	localization	biological_process
Up regulation in waterlogging (10 days)	Glyma.13G203000	GO:0051179	localization	biological_process
Up regulation in waterlogging (10 days)	Glyma.18G276800	GO:0051179	localization	biological_process
Up regulation in waterlogging (10 days)	Glyma.08G214300	GO:0051179	localization	biological_process
Up regulation in waterlogging (10 days)	Glyma.12G075200	GO:0051179	localization	biological_process
Up regulation in waterlogging (10 days)	Glyma.16G155000	GO:0051179	localization	biological_process
Up regulation in waterlogging (10 days)	Glyma.10G203700	GO:0051179	localization	biological_process
Up regulation in waterlogging (10 days)	Glyma.02G255000	GO:0051179	localization	biological_process
Up regulation in waterlogging (10 days)	Glyma.06G084600	GO:0051179	localization	biological_process
Up regulation in waterlogging (10 days)	Glyma.08G015300	GO:0051179	localization	biological_process
Up regulation in waterlogging (10 days)	Glyma.16G155100	GO:0051179	localization	biological_process
Up regulation in waterlogging (10 days)	Glyma.03G185900	GO:0051179	localization	biological_process
Up regulation in waterlogging (10 days)	Glyma.19G020100	GO:0051179	localization	biological_process
Up regulation in waterlogging (10 days)	Glyma.05G035000	GO:0051179	localization	biological_process
Up regulation in waterlogging (10 days)	Glyma.03G156700	GO:0051179	localization	biological_process
Up regulation in waterlogging (10 days)	Glyma.10G232600	GO:0051179	localization	biological_process
Up regulation in waterlogging (10 days)	Glyma.08G254200	GO:0051179	localization	biological_process
Up regulation in waterlogging (10 days)	Glyma.10G040200	GO:0051179	localization	biological_process
Up regulation in waterlogging (10 days)	Glyma.11G034000	GO:0051179	localization	biological_process
Up regulation in waterlogging (10 days)	Glyma.19G186100	GO:0051179	localization	biological_process
Up regulation in waterlogging (10 days)	Glyma.11G119500	GO:0051179	localization	biological_process
Up regulation in waterlogging (10 days)	Glyma.08G020600	GO:0051179	localization	biological_process
Up regulation in waterlogging (10 days)	Glyma.02G073600	GO:0051179	localization	biological_process
Up regulation in waterlogging (10 days)	Glyma.14G199600	GO:0051179	localization	biological_process
Up regulation in waterlogging (10 days)	Glyma.06G115800	GO:0051179	localization	biological_process
Up regulation in waterlogging (10 days)	Glyma.10G006700	GO:0051179	localization	biological_process
Up regulation in waterlogging (10 days)	Glyma.10G066700	GO:0006091	generation of precursor metabolites and energy	biological_process
Up regulation in waterlogging (10 days)	Glyma.08G222900	GO:0006091	generation of precursor metabolites and energy	biological_process
Up regulation in waterlogging (10 days)	Glyma.17G002300	GO:0006091	generation of precursor metabolites and energy	biological_process
Up regulation in waterlogging (10 days)	Glyma.09G153900	GO:0006091	generation of precursor metabolites and energy	biological_process
Up regulation in waterlogging (10 days)	Glyma.06G229900	GO:0006091	generation of precursor metabolites and energy	biological_process
Up regulation in waterlogging (10 days)	Glyma.15G262100	GO:0006091	generation of precursor metabolites and energy	biological_process
Up regulation in waterlogging (10 days)	Glyma.09G007900	GO:0006091	generation of precursor metabolites and energy	biological_process
Up regulation in waterlogging (10 days)	Glyma.16G204600	GO:0006091	generation of precursor metabolites and energy	biological_process
Up regulation in waterlogging (10 days)	Glyma.09G222500	GO:0006091	generation of precursor metabolites and energy	biological_process
Up regulation in waterlogging (10 days)	Glyma.13G151800	GO:0006091	generation of precursor metabolites and energy	biological_process
Up regulation in waterlogging (10 days)	Glyma.10G066700	GO:0044265	cellular macromolecule catabolic process	biological_process
Up regulation in waterlogging (10 days)	Glyma.05G214000	GO:0044265	cellular macromolecule catabolic process	biological_process
Up regulation in waterlogging (10 days)	Glyma.19G038400	GO:0044265	cellular macromolecule catabolic process	biological_process
Up regulation in waterlogging (10 days)	Glyma.09G153900	GO:0044265	cellular macromolecule catabolic process	biological_process
Up regulation in waterlogging (10 days)	Glyma.15G262100	GO:0044265	cellular macromolecule catabolic process	biological_process
Up regulation in waterlogging (10 days)	Glyma.09G007900	GO:0044265	cellular macromolecule catabolic process	biological_process
Up regulation in waterlogging (10 days)	Glyma.16G204600	GO:0044265	cellular macromolecule catabolic process	biological_process
Up regulation in waterlogging (10 days)	Glyma.13G151800	GO:0044265	cellular macromolecule catabolic process	biological_process
Up regulation in waterlogging (10 days)	Glyma.08G005100	GO:0008152	metabolic process	biological_process
Up regulation in waterlogging (10 days)	Glyma.17G002300	GO:0008152	metabolic process	biological_process
Up regulation in waterlogging (10 days)	Glyma.11G002400	GO:0008152	metabolic process	biological_process
Up regulation in waterlogging (10 days)	Glyma.01G070400	GO:0008152	metabolic process	biological_process
Up regulation in waterlogging (10 days)	Glyma.18G119100	GO:0008152	metabolic process	biological_process
Up regulation in waterlogging (10 days)	Glyma.08G238100	GO:0008152	metabolic process	biological_process
Up regulation in waterlogging (10 days)	Glyma.02G005500	GO:0008152	metabolic process	biological_process
Up regulation in waterlogging (10 days)	Glyma.16G028800	GO:0008152	metabolic process	biological_process
Up regulation in waterlogging (10 days)	Glyma.17G073800	GO:0008152	metabolic process	biological_process
Up regulation in waterlogging (10 days)	Glyma.02G204000	GO:0008152	metabolic process	biological_process
Up regulation in waterlogging (10 days)	Glyma.02G275900	GO:0008152	metabolic process	biological_process
Up regulation in waterlogging (10 days)	Glyma.16G147500	GO:0008152	metabolic process	biological_process
Up regulation in waterlogging (10 days)	Glyma.19G028400	GO:0008152	metabolic process	biological_process
Up regulation in waterlogging (10 days)	Glyma.02G132100	GO:0008152	metabolic process	biological_process
Up regulation in waterlogging (10 days)	Glyma.11G192700	GO:0008152	metabolic process	biological_process
Up regulation in waterlogging (10 days)	Glyma.17G253200	GO:0008152	metabolic process	biological_process
Up regulation in waterlogging (10 days)	Glyma.05G156100	GO:0008152	metabolic process	biological_process
Up regulation in waterlogging (10 days)	Glyma.18G020000	GO:0008152	metabolic process	biological_process
Up regulation in waterlogging (10 days)	Glyma.05G214000	GO:0008152	metabolic process	biological_process
Up regulation in waterlogging (10 days)	Glyma.08G142400	GO:0008152	metabolic process	biological_process
Up regulation in waterlogging (10 days)	Glyma.11G226800	GO:0008152	metabolic process	biological_process
Up regulation in waterlogging (10 days)	Glyma.10G180100	GO:0008152	metabolic process	biological_process
Up regulation in waterlogging (10 days)	Glyma.10G214200	GO:0008152	metabolic process	biological_process
Up regulation in waterlogging (10 days)	Glyma.02G227200	GO:0008152	metabolic process	biological_process
Up regulation in waterlogging (10 days)	Glyma.19G128300	GO:0008152	metabolic process	biological_process
Up regulation in waterlogging (10 days)	Glyma.08G084800	GO:0008152	metabolic process	biological_process
Up regulation in waterlogging (10 days)	Glyma.16G204600	GO:0008152	metabolic process	biological_process
Up regulation in waterlogging (10 days)	Glyma.13G094900	GO:0008152	metabolic process	biological_process
Up regulation in waterlogging (10 days)	Glyma.03G032800	GO:0008152	metabolic process	biological_process
Up regulation in waterlogging (10 days)	Glyma.20G012300	GO:0008152	metabolic process	biological_process
Up regulation in waterlogging (10 days)	Glyma.09G022000	GO:0008152	metabolic process	biological_process
Up regulation in waterlogging (10 days)	Glyma.09G222500	GO:0008152	metabolic process	biological_process
Up regulation in waterlogging (10 days)	Glyma.12G101200	GO:0008152	metabolic process	biological_process
Up regulation in waterlogging (10 days)	Glyma.19G190800	GO:0008152	metabolic process	biological_process
Up regulation in waterlogging (10 days)	Glyma.14G071400	GO:0008152	metabolic process	biological_process
Up regulation in waterlogging (10 days)	Glyma.17G065000	GO:0008152	metabolic process	biological_process
Up regulation in waterlogging (10 days)	Glyma.17G013600	GO:0008152	metabolic process	biological_process
Up regulation in waterlogging (10 days)	Glyma.09G158200	GO:0008152	metabolic process	biological_process
Up regulation in waterlogging (10 days)	Glyma.08G222900	GO:0008152	metabolic process	biological_process
Up regulation in waterlogging (10 days)	Glyma.02G028600	GO:0008152	metabolic process	biological_process
Up regulation in waterlogging (10 days)	Glyma.05G059600	GO:0008152	metabolic process	biological_process
Up regulation in waterlogging (10 days)	Glyma.13G304400	GO:0008152	metabolic process	biological_process
Up regulation in waterlogging (10 days)	Glyma.07G162900	GO:0008152	metabolic process	biological_process
Up regulation in waterlogging (10 days)	Glyma.13G151800	GO:0008152	metabolic process	biological_process
Up regulation in waterlogging (10 days)	Glyma.06G190200	GO:0008152	metabolic process	biological_process
Up regulation in waterlogging (10 days)	Glyma.16G045000	GO:0008152	metabolic process	biological_process
Up regulation in waterlogging (10 days)	Glyma.17G061300	GO:0008152	metabolic process	biological_process
Up regulation in waterlogging (10 days)	Glyma.20G013500	GO:0008152	metabolic process	biological_process
Up regulation in waterlogging (10 days)	Glyma.05G211900	GO:0008152	metabolic process	biological_process
Up regulation in waterlogging (10 days)	Glyma.20G017200	GO:0008152	metabolic process	biological_process
Up regulation in waterlogging (10 days)	Glyma.02G243600	GO:0008152	metabolic process	biological_process
Up regulation in waterlogging (10 days)	Glyma.11G103500	GO:0008152	metabolic process	biological_process
Up regulation in waterlogging (10 days)	Glyma.12G177900	GO:0008152	metabolic process	biological_process
Up regulation in waterlogging (10 days)	Glyma.08G246300	GO:0008152	metabolic process	biological_process
Up regulation in waterlogging (10 days)	Glyma.14G017100	GO:0008152	metabolic process	biological_process
Up regulation in waterlogging (10 days)	Glyma.08G107300	GO:0008152	metabolic process	biological_process
Up regulation in waterlogging (10 days)	Glyma.06G197300	GO:0008152	metabolic process	biological_process
Up regulation in waterlogging (10 days)	Glyma.19G170100	GO:0008152	metabolic process	biological_process
Up regulation in waterlogging (10 days)	Glyma.17G078300	GO:0008152	metabolic process	biological_process
Up regulation in waterlogging (10 days)	Glyma.09G037400	GO:0008152	metabolic process	biological_process
Up regulation in waterlogging (10 days)	Glyma.06G085700	GO:0008152	metabolic process	biological_process
Up regulation in waterlogging (10 days)	Glyma.01G054000	GO:0008152	metabolic process	biological_process
Up regulation in waterlogging (10 days)	Glyma.17G037000	GO:0008152	metabolic process	biological_process
Up regulation in waterlogging (10 days)	Glyma.05G081300	GO:0008152	metabolic process	biological_process
Up regulation in waterlogging (10 days)	Glyma.09G131500	GO:0008152	metabolic process	biological_process
Up regulation in waterlogging (10 days)	Glyma.18G041100	GO:0008152	metabolic process	biological_process
Up regulation in waterlogging (10 days)	Glyma.18G252300	GO:0008152	metabolic process	biological_process
Up regulation in waterlogging (10 days)	Glyma.07G039800	GO:0008152	metabolic process	biological_process
Up regulation in waterlogging (10 days)	Glyma.15G124600	GO:0008152	metabolic process	biological_process
Up regulation in waterlogging (10 days)	Glyma.18G286400	GO:0008152	metabolic process	biological_process
Up regulation in waterlogging (10 days)	Glyma.05G103600	GO:0008152	metabolic process	biological_process
Up regulation in waterlogging (10 days)	Glyma.18G281200	GO:0008152	metabolic process	biological_process
Up regulation in waterlogging (10 days)	Glyma.14G147500	GO:0008152	metabolic process	biological_process
Up regulation in waterlogging (10 days)	Glyma.02G000500	GO:0008152	metabolic process	biological_process
Up regulation in waterlogging (10 days)	Glyma.08G022500	GO:0008152	metabolic process	biological_process
Up regulation in waterlogging (10 days)	Glyma.17G045800	GO:0008152	metabolic process	biological_process
Up regulation in waterlogging (10 days)	Glyma.06G324300	GO:0008152	metabolic process	biological_process
Up regulation in waterlogging (10 days)	Glyma.13G075200	GO:0008152	metabolic process	biological_process
Up regulation in waterlogging (10 days)	Glyma.06G229900	GO:0008152	metabolic process	biological_process
Up regulation in waterlogging (10 days)	Glyma.05G056100	GO:0008152	metabolic process	biological_process
Up regulation in waterlogging (10 days)	Glyma.13G126400	GO:0008152	metabolic process	biological_process
Up regulation in waterlogging (10 days)	Glyma.20G210400	GO:0008152	metabolic process	biological_process
Up regulation in waterlogging (10 days)	Glyma.08G022300	GO:0008152	metabolic process	biological_process
Up regulation in waterlogging (10 days)	Glyma.17G214200	GO:0008152	metabolic process	biological_process
Up regulation in waterlogging (10 days)	Glyma.09G015600	GO:0008152	metabolic process	biological_process
Up regulation in waterlogging (10 days)	Glyma.03G192300	GO:0008152	metabolic process	biological_process
Up regulation in waterlogging (10 days)	Glyma.16G175300	GO:0008152	metabolic process	biological_process
Up regulation in waterlogging (10 days)	Glyma.08G141800	GO:0008152	metabolic process	biological_process
Up regulation in waterlogging (10 days)	Glyma.19G114500	GO:0008152	metabolic process	biological_process
Up regulation in waterlogging (10 days)	Glyma.13G054200	GO:0008152	metabolic process	biological_process
Up regulation in waterlogging (10 days)	Glyma.02G095000	GO:0008152	metabolic process	biological_process
Up regulation in waterlogging (10 days)	Glyma.15G068500	GO:0008152	metabolic process	biological_process
Up regulation in waterlogging (10 days)	Glyma.12G040600	GO:0008152	metabolic process	biological_process
Up regulation in waterlogging (10 days)	Glyma.17G128100	GO:0008152	metabolic process	biological_process
Up regulation in waterlogging (10 days)	Glyma.13G336200	GO:0008152	metabolic process	biological_process
Up regulation in waterlogging (10 days)	Glyma.06G122600	GO:0008152	metabolic process	biological_process
Up regulation in waterlogging (10 days)	Glyma.02G302500	GO:0008152	metabolic process	biological_process
Up regulation in waterlogging (10 days)	Glyma.04G200700	GO:0008152	metabolic process	biological_process
Up regulation in waterlogging (10 days)	Glyma.10G062200	GO:0008152	metabolic process	biological_process
Up regulation in waterlogging (10 days)	Glyma.15G038100	GO:0008152	metabolic process	biological_process
Up regulation in waterlogging (10 days)	Glyma.16G015400	GO:0008152	metabolic process	biological_process
Up regulation in waterlogging (10 days)	Glyma.16G072000	GO:0008152	metabolic process	biological_process
Up regulation in waterlogging (10 days)	Glyma.17G214700	GO:0008152	metabolic process	biological_process
Up regulation in waterlogging (10 days)	Glyma.17G061400	GO:0008152	metabolic process	biological_process
Up regulation in waterlogging (10 days)	Glyma.13G196200	GO:0008152	metabolic process	biological_process
Up regulation in waterlogging (10 days)	Glyma.17G138300	GO:0008152	metabolic process	biological_process
Up regulation in waterlogging (10 days)	Glyma.10G004300	GO:0008152	metabolic process	biological_process
Up regulation in waterlogging (10 days)	Glyma.13G261700	GO:0008152	metabolic process	biological_process
Up regulation in waterlogging (10 days)	Glyma.18G127400	GO:0008152	metabolic process	biological_process
Up regulation in waterlogging (10 days)	Glyma.01G215500	GO:0008152	metabolic process	biological_process
Up regulation in waterlogging (10 days)	Glyma.05G062400	GO:0008152	metabolic process	biological_process
Up regulation in waterlogging (10 days)	Glyma.03G007700	GO:0008152	metabolic process	biological_process
Up regulation in waterlogging (10 days)	Glyma.04G251400	GO:0008152	metabolic process	biological_process
Up regulation in waterlogging (10 days)	Glyma.15G262100	GO:0008152	metabolic process	biological_process
Up regulation in waterlogging (10 days)	Glyma.08G017800	GO:0008152	metabolic process	biological_process
Up regulation in waterlogging (10 days)	Glyma.01G150700	GO:0008152	metabolic process	biological_process
Up regulation in waterlogging (10 days)	Glyma.14G051200	GO:0008152	metabolic process	biological_process
Up regulation in waterlogging (10 days)	Glyma.15G104700	GO:0008152	metabolic process	biological_process
Up regulation in waterlogging (10 days)	Glyma.05G152000	GO:0008152	metabolic process	biological_process
Up regulation in waterlogging (10 days)	Glyma.18G002200	GO:0008152	metabolic process	biological_process
Up regulation in waterlogging (10 days)	Glyma.11G049600	GO:0008152	metabolic process	biological_process
Up regulation in waterlogging (10 days)	Glyma.20G126900	GO:0008152	metabolic process	biological_process
Up regulation in waterlogging (10 days)	Glyma.18G017100	GO:0008152	metabolic process	biological_process
Up regulation in waterlogging (10 days)	Glyma.03G132700	GO:0008152	metabolic process	biological_process
Up regulation in waterlogging (10 days)	Glyma.17G062600	GO:0008152	metabolic process	biological_process
Up regulation in waterlogging (10 days)	Glyma.13G347700	GO:0008152	metabolic process	biological_process
Up regulation in waterlogging (10 days)	Glyma.16G175400	GO:0008152	metabolic process	biological_process
Up regulation in waterlogging (10 days)	Glyma.06G105000	GO:0008152	metabolic process	biological_process
Up regulation in waterlogging (10 days)	Glyma.05G241200	GO:0008152	metabolic process	biological_process
Up regulation in waterlogging (10 days)	Glyma.10G076400	GO:0008152	metabolic process	biological_process
Up regulation in waterlogging (10 days)	Glyma.08G360200	GO:0008152	metabolic process	biological_process
Up regulation in waterlogging (10 days)	Glyma.12G024700	GO:0008152	metabolic process	biological_process
Up regulation in waterlogging (10 days)	Glyma.11G215500	GO:0008152	metabolic process	biological_process
Up regulation in waterlogging (10 days)	Glyma.20G167600	GO:0008152	metabolic process	biological_process
Up regulation in waterlogging (10 days)	Glyma.11G238200	GO:0008152	metabolic process	biological_process
Up regulation in waterlogging (10 days)	Glyma.12G084100	GO:0008152	metabolic process	biological_process
Up regulation in waterlogging (10 days)	Glyma.08G169100	GO:0008152	metabolic process	biological_process
Up regulation in waterlogging (10 days)	Glyma.02G112400	GO:0008152	metabolic process	biological_process
Up regulation in waterlogging (10 days)	Glyma.19G205000	GO:0008152	metabolic process	biological_process
Up regulation in waterlogging (10 days)	Glyma.06G093600	GO:0008152	metabolic process	biological_process
Up regulation in waterlogging (10 days)	Glyma.05G046700	GO:0008152	metabolic process	biological_process
Up regulation in waterlogging (10 days)	Glyma.07G135400	GO:0008152	metabolic process	biological_process
Up regulation in waterlogging (10 days)	Glyma.18G124500	GO:0008152	metabolic process	biological_process
Up regulation in waterlogging (10 days)	Glyma.08G132800	GO:0008152	metabolic process	biological_process
Up regulation in waterlogging (10 days)	Glyma.02G253500	GO:0008152	metabolic process	biological_process
Up regulation in waterlogging (10 days)	Glyma.15G267100	GO:0008152	metabolic process	biological_process
Up regulation in waterlogging (10 days)	Glyma.08G045100	GO:0008152	metabolic process	biological_process
Up regulation in waterlogging (10 days)	Glyma.11G237200	GO:0008152	metabolic process	biological_process
Up regulation in waterlogging (10 days)	Glyma.02G171600	GO:0008152	metabolic process	biological_process
Up regulation in waterlogging (10 days)	Glyma.06G111300	GO:0008152	metabolic process	biological_process
Up regulation in waterlogging (10 days)	Glyma.10G193500	GO:0008152	metabolic process	biological_process
Up regulation in waterlogging (10 days)	Glyma.06G186300	GO:0008152	metabolic process	biological_process
Up regulation in waterlogging (10 days)	Glyma.07G007000	GO:0008152	metabolic process	biological_process
Up regulation in waterlogging (10 days)	Glyma.18G252400	GO:0008152	metabolic process	biological_process
Up regulation in waterlogging (10 days)	Glyma.18G055500	GO:0008152	metabolic process	biological_process
Up regulation in waterlogging (10 days)	Glyma.01G081300	GO:0008152	metabolic process	biological_process
Up regulation in waterlogging (10 days)	Glyma.17G100600	GO:0008152	metabolic process	biological_process
Up regulation in waterlogging (10 days)	Glyma.20G051900	GO:0008152	metabolic process	biological_process
Up regulation in waterlogging (10 days)	Glyma.14G171500	GO:0008152	metabolic process	biological_process
Up regulation in waterlogging (10 days)	Glyma.17G188500	GO:0008152	metabolic process	biological_process
Up regulation in waterlogging (10 days)	Glyma.11G254700	GO:0008152	metabolic process	biological_process
Up regulation in waterlogging (10 days)	Glyma.17G065400	GO:0008152	metabolic process	biological_process
Up regulation in waterlogging (10 days)	Glyma.04G052100	GO:0008152	metabolic process	biological_process
Up regulation in waterlogging (10 days)	Glyma.08G080400	GO:0008152	metabolic process	biological_process
Up regulation in waterlogging (10 days)	Glyma.12G195500	GO:0008152	metabolic process	biological_process
Up regulation in waterlogging (10 days)	Glyma.04G155900	GO:0008152	metabolic process	biological_process
Up regulation in waterlogging (10 days)	Glyma.18G283400	GO:0008152	metabolic process	biological_process
Up regulation in waterlogging (10 days)	Glyma.09G277800	GO:0008152	metabolic process	biological_process
Up regulation in waterlogging (10 days)	Glyma.11G076000	GO:0008152	metabolic process	biological_process
Up regulation in waterlogging (10 days)	Glyma.14G011600	GO:0008152	metabolic process	biological_process
Up regulation in waterlogging (10 days)	Glyma.17G169100	GO:0008152	metabolic process	biological_process
Up regulation in waterlogging (10 days)	Glyma.09G070000	GO:0008152	metabolic process	biological_process
Up regulation in waterlogging (10 days)	Glyma.04G223300	GO:0008152	metabolic process	biological_process
Up regulation in waterlogging (10 days)	Glyma.11G098700	GO:0008152	metabolic process	biological_process
Up regulation in waterlogging (10 days)	Glyma.11G253900	GO:0008152	metabolic process	biological_process
Up regulation in waterlogging (10 days)	Glyma.18G003200	GO:0008152	metabolic process	biological_process
Up regulation in waterlogging (10 days)	Glyma.13G352100	GO:0008152	metabolic process	biological_process
Up regulation in waterlogging (10 days)	Glyma.13G331900	GO:0008152	metabolic process	biological_process
Up regulation in waterlogging (10 days)	Glyma.19G038400	GO:0008152	metabolic process	biological_process
Up regulation in waterlogging (10 days)	Glyma.08G030100	GO:0008152	metabolic process	biological_process
Up regulation in waterlogging (10 days)	Glyma.08G179700	GO:0008152	metabolic process	biological_process
Up regulation in waterlogging (10 days)	Glyma.04G014800	GO:0008152	metabolic process	biological_process
Up regulation in waterlogging (10 days)	Glyma.10G006500	GO:0008152	metabolic process	biological_process
Up regulation in waterlogging (10 days)	Glyma.13G347800	GO:0008152	metabolic process	biological_process
Up regulation in waterlogging (10 days)	Glyma.08G175400	GO:0008152	metabolic process	biological_process
Up regulation in waterlogging (10 days)	Glyma.08G193900	GO:0008152	metabolic process	biological_process
Up regulation in waterlogging (10 days)	Glyma.11G233900	GO:0008152	metabolic process	biological_process
Up regulation in waterlogging (10 days)	Glyma.18G067800	GO:0008152	metabolic process	biological_process
Up regulation in waterlogging (10 days)	Glyma.02G200300	GO:0008152	metabolic process	biological_process
Up regulation in waterlogging (10 days)	Glyma.09G109800	GO:0008152	metabolic process	biological_process
Up regulation in waterlogging (10 days)	Glyma.16G041400	GO:0008152	metabolic process	biological_process
Up regulation in waterlogging (10 days)	Glyma.20G204200	GO:0008152	metabolic process	biological_process
Up regulation in waterlogging (10 days)	Glyma.07G212800	GO:0008152	metabolic process	biological_process
Up regulation in waterlogging (10 days)	Glyma.19G126000	GO:0008152	metabolic process	biological_process
Up regulation in waterlogging (10 days)	Glyma.15G044400	GO:0008152	metabolic process	biological_process
Up regulation in waterlogging (10 days)	Glyma.13G207900	GO:0008152	metabolic process	biological_process
Up regulation in waterlogging (10 days)	Glyma.11G048100	GO:0008152	metabolic process	biological_process
Up regulation in waterlogging (10 days)	Glyma.12G195600	GO:0008152	metabolic process	biological_process
Up regulation in waterlogging (10 days)	Glyma.05G216400	GO:0008152	metabolic process	biological_process
Up regulation in waterlogging (10 days)	Glyma.18G014900	GO:0008152	metabolic process	biological_process
Up regulation in waterlogging (10 days)	Glyma.07G260300	GO:0008152	metabolic process	biological_process
Up regulation in waterlogging (10 days)	Glyma.01G183100	GO:0008152	metabolic process	biological_process
Up regulation in waterlogging (10 days)	Glyma.10G207300	GO:0008152	metabolic process	biological_process
Up regulation in waterlogging (10 days)	Glyma.16G038300	GO:0008152	metabolic process	biological_process
Up regulation in waterlogging (10 days)	Glyma.15G143600	GO:0008152	metabolic process	biological_process
Up regulation in waterlogging (10 days)	Glyma.14G007700	GO:0008152	metabolic process	biological_process
Up regulation in waterlogging (10 days)	Glyma.01G008500	GO:0008152	metabolic process	biological_process
Up regulation in waterlogging (10 days)	Glyma.02G276600	GO:0008152	metabolic process	biological_process
Up regulation in waterlogging (10 days)	Glyma.05G231900	GO:0008152	metabolic process	biological_process
Up regulation in waterlogging (10 days)	Glyma.20G092000	GO:0008152	metabolic process	biological_process
Up regulation in waterlogging (10 days)	Glyma.09G181400	GO:0008152	metabolic process	biological_process
Up regulation in waterlogging (10 days)	Glyma.05G099500	GO:0008152	metabolic process	biological_process
Up regulation in waterlogging (10 days)	Glyma.09G153900	GO:0008152	metabolic process	biological_process
Up regulation in waterlogging (10 days)	Glyma.17G214500	GO:0008152	metabolic process	biological_process
Up regulation in waterlogging (10 days)	Glyma.18G137500	GO:0008152	metabolic process	biological_process
Up regulation in waterlogging (10 days)	Glyma.06G082400	GO:0008152	metabolic process	biological_process
Up regulation in waterlogging (10 days)	Glyma.10G160300	GO:0008152	metabolic process	biological_process
Up regulation in waterlogging (10 days)	Glyma.05G187300	GO:0008152	metabolic process	biological_process
Up regulation in waterlogging (10 days)	Glyma.13G345600	GO:0008152	metabolic process	biological_process
Up regulation in waterlogging (10 days)	Glyma.19G213100	GO:0008152	metabolic process	biological_process
Up regulation in waterlogging (10 days)	Glyma.02G081100	GO:0008152	metabolic process	biological_process
Up regulation in waterlogging (10 days)	Glyma.05G045900	GO:0008152	metabolic process	biological_process
Up regulation in waterlogging (10 days)	Glyma.19G156700	GO:0008152	metabolic process	biological_process
Up regulation in waterlogging (10 days)	Glyma.06G164800	GO:0008152	metabolic process	biological_process
Up regulation in waterlogging (10 days)	Glyma.13G253600	GO:0008152	metabolic process	biological_process
Up regulation in waterlogging (10 days)	Glyma.08G297400	GO:0008152	metabolic process	biological_process
Up regulation in waterlogging (10 days)	Glyma.08G108800	GO:0008152	metabolic process	biological_process
Up regulation in waterlogging (10 days)	Glyma.11G027100	GO:0008152	metabolic process	biological_process
Up regulation in waterlogging (10 days)	Glyma.04G080700	GO:0008152	metabolic process	biological_process
Up regulation in waterlogging (10 days)	Glyma.19G110900	GO:0008152	metabolic process	biological_process
Up regulation in waterlogging (10 days)	Glyma.13G069400	GO:0008152	metabolic process	biological_process
Up regulation in waterlogging (10 days)	Glyma.09G015400	GO:0008152	metabolic process	biological_process
Up regulation in waterlogging (10 days)	Glyma.12G148200	GO:0008152	metabolic process	biological_process
Up regulation in waterlogging (10 days)	Glyma.02G115400	GO:0008152	metabolic process	biological_process
Up regulation in waterlogging (10 days)	Glyma.20G178600	GO:0008152	metabolic process	biological_process
Up regulation in waterlogging (10 days)	Glyma.18G061100	GO:0008152	metabolic process	biological_process
Up regulation in waterlogging (10 days)	Glyma.04G091800	GO:0008152	metabolic process	biological_process
Up regulation in waterlogging (10 days)	Glyma.19G165900	GO:0008152	metabolic process	biological_process
Up regulation in waterlogging (10 days)	Glyma.10G053100	GO:0008152	metabolic process	biological_process
Up regulation in waterlogging (10 days)	Glyma.02G066200	GO:0008152	metabolic process	biological_process
Up regulation in waterlogging (10 days)	Glyma.11G017100	GO:0008152	metabolic process	biological_process
Up regulation in waterlogging (10 days)	Glyma.15G056100	GO:0008152	metabolic process	biological_process
Up regulation in waterlogging (10 days)	Glyma.07G182100	GO:0008152	metabolic process	biological_process
Up regulation in waterlogging (10 days)	Glyma.07G121000	GO:0008152	metabolic process	biological_process
Up regulation in waterlogging (10 days)	Glyma.16G088200	GO:0008152	metabolic process	biological_process
Up regulation in waterlogging (10 days)	Glyma.17G163200	GO:0008152	metabolic process	biological_process
Up regulation in waterlogging (10 days)	Glyma.10G066700	GO:0008152	metabolic process	biological_process
Up regulation in waterlogging (10 days)	Glyma.09G226700	GO:0008152	metabolic process	biological_process
Up regulation in waterlogging (10 days)	Glyma.20G109900	GO:0008152	metabolic process	biological_process
Up regulation in waterlogging (10 days)	Glyma.11G238800	GO:0008152	metabolic process	biological_process
Up regulation in waterlogging (10 days)	Glyma.15G052700	GO:0008152	metabolic process	biological_process
Up regulation in waterlogging (10 days)	Glyma.09G038500	GO:0008152	metabolic process	biological_process
Up regulation in waterlogging (10 days)	Glyma.08G259200	GO:0008152	metabolic process	biological_process
Up regulation in waterlogging (10 days)	Glyma.01G002400	GO:0008152	metabolic process	biological_process
Up regulation in waterlogging (10 days)	Glyma.06G137000	GO:0008152	metabolic process	biological_process
Up regulation in waterlogging (10 days)	Glyma.05G223000	GO:0008152	metabolic process	biological_process
Up regulation in waterlogging (10 days)	Glyma.05G053300	GO:0008152	metabolic process	biological_process
Up regulation in waterlogging (10 days)	Glyma.08G145900	GO:0008152	metabolic process	biological_process
Up regulation in waterlogging (10 days)	Glyma.17G166400	GO:0008152	metabolic process	biological_process
Up regulation in waterlogging (10 days)	Glyma.16G158100	GO:0008152	metabolic process	biological_process
Up regulation in waterlogging (10 days)	Glyma.03G125800	GO:0008152	metabolic process	biological_process
Up regulation in waterlogging (10 days)	Glyma.02G015600	GO:0008152	metabolic process	biological_process
Up regulation in waterlogging (10 days)	Glyma.14G045900	GO:0008152	metabolic process	biological_process
Up regulation in waterlogging (10 days)	Glyma.17G164100	GO:0008152	metabolic process	biological_process
Up regulation in waterlogging (10 days)	Glyma.14G201700	GO:0008152	metabolic process	biological_process
Up regulation in waterlogging (10 days)	Glyma.07G124400	GO:0008152	metabolic process	biological_process
Up regulation in waterlogging (10 days)	Glyma.05G247300	GO:0008152	metabolic process	biological_process
Up regulation in waterlogging (10 days)	Glyma.19G106700	GO:0008152	metabolic process	biological_process
Up regulation in waterlogging (10 days)	Glyma.07G046800	GO:0008152	metabolic process	biological_process
Up regulation in waterlogging (10 days)	Glyma.02G052600	GO:0008152	metabolic process	biological_process
Up regulation in waterlogging (10 days)	Glyma.05G063500	GO:0008152	metabolic process	biological_process
Up regulation in waterlogging (10 days)	Glyma.08G223400	GO:0008152	metabolic process	biological_process
Up regulation in waterlogging (10 days)	Glyma.14G070600	GO:0008152	metabolic process	biological_process
Up regulation in waterlogging (10 days)	Glyma.09G062900	GO:0008152	metabolic process	biological_process
Up regulation in waterlogging (10 days)	Glyma.11G031200	GO:0008152	metabolic process	biological_process
Up regulation in waterlogging (10 days)	Glyma.11G157000	GO:0008152	metabolic process	biological_process
Up regulation in waterlogging (10 days)	Glyma.04G165500	GO:0008152	metabolic process	biological_process
Up regulation in waterlogging (10 days)	Glyma.09G007900	GO:0008152	metabolic process	biological_process
Up regulation in waterlogging (10 days)	Glyma.10G066700	GO:0006096	glycolysis	biological_process
Up regulation in waterlogging (10 days)	Glyma.09G153900	GO:0006096	glycolysis	biological_process
Up regulation in waterlogging (10 days)	Glyma.15G262100	GO:0006096	glycolysis	biological_process
Up regulation in waterlogging (10 days)	Glyma.09G007900	GO:0006096	glycolysis	biological_process
Up regulation in waterlogging (10 days)	Glyma.16G204600	GO:0006096	glycolysis	biological_process
Up regulation in waterlogging (10 days)	Glyma.13G151800	GO:0006096	glycolysis	biological_process
Up regulation in waterlogging (10 days)	Glyma.18G272000	GO:0009987	cellular process	biological_process
Up regulation in waterlogging (10 days)	Glyma.08G005100	GO:0009987	cellular process	biological_process
Up regulation in waterlogging (10 days)	Glyma.17G002300	GO:0009987	cellular process	biological_process
Up regulation in waterlogging (10 days)	Glyma.18G119100	GO:0009987	cellular process	biological_process
Up regulation in waterlogging (10 days)	Glyma.02G005500	GO:0009987	cellular process	biological_process
Up regulation in waterlogging (10 days)	Glyma.16G028800	GO:0009987	cellular process	biological_process
Up regulation in waterlogging (10 days)	Glyma.02G275900	GO:0009987	cellular process	biological_process
Up regulation in waterlogging (10 days)	Glyma.16G136600	GO:0009987	cellular process	biological_process
Up regulation in waterlogging (10 days)	Glyma.08G022500	GO:0009987	cellular process	biological_process
Up regulation in waterlogging (10 days)	Glyma.16G137200	GO:0009987	cellular process	biological_process
Up regulation in waterlogging (10 days)	Glyma.11G192700	GO:0009987	cellular process	biological_process
Up regulation in waterlogging (10 days)	Glyma.17G253200	GO:0009987	cellular process	biological_process
Up regulation in waterlogging (10 days)	Glyma.05G156100	GO:0009987	cellular process	biological_process
Up regulation in waterlogging (10 days)	Glyma.18G020000	GO:0009987	cellular process	biological_process
Up regulation in waterlogging (10 days)	Glyma.05G214000	GO:0009987	cellular process	biological_process
Up regulation in waterlogging (10 days)	Glyma.08G142400	GO:0009987	cellular process	biological_process
Up regulation in waterlogging (10 days)	Glyma.11G226800	GO:0009987	cellular process	biological_process
Up regulation in waterlogging (10 days)	Glyma.10G180100	GO:0009987	cellular process	biological_process
Up regulation in waterlogging (10 days)	Glyma.10G214200	GO:0009987	cellular process	biological_process
Up regulation in waterlogging (10 days)	Glyma.19G128300	GO:0009987	cellular process	biological_process
Up regulation in waterlogging (10 days)	Glyma.06G205400	GO:0009987	cellular process	biological_process
Up regulation in waterlogging (10 days)	Glyma.16G204600	GO:0009987	cellular process	biological_process
Up regulation in waterlogging (10 days)	Glyma.13G094900	GO:0009987	cellular process	biological_process
Up regulation in waterlogging (10 days)	Glyma.11G002400	GO:0009987	cellular process	biological_process
Up regulation in waterlogging (10 days)	Glyma.09G222500	GO:0009987	cellular process	biological_process
Up regulation in waterlogging (10 days)	Glyma.14G071400	GO:0009987	cellular process	biological_process
Up regulation in waterlogging (10 days)	Glyma.14G171800	GO:0009987	cellular process	biological_process
Up regulation in waterlogging (10 days)	Glyma.06G264100	GO:0009987	cellular process	biological_process
Up regulation in waterlogging (10 days)	Glyma.17G065000	GO:0009987	cellular process	biological_process
Up regulation in waterlogging (10 days)	Glyma.09G158200	GO:0009987	cellular process	biological_process
Up regulation in waterlogging (10 days)	Glyma.08G222900	GO:0009987	cellular process	biological_process
Up regulation in waterlogging (10 days)	Glyma.05G059600	GO:0009987	cellular process	biological_process
Up regulation in waterlogging (10 days)	Glyma.13G304400	GO:0009987	cellular process	biological_process
Up regulation in waterlogging (10 days)	Glyma.13G151800	GO:0009987	cellular process	biological_process
Up regulation in waterlogging (10 days)	Glyma.06G190200	GO:0009987	cellular process	biological_process
Up regulation in waterlogging (10 days)	Glyma.16G045000	GO:0009987	cellular process	biological_process
Up regulation in waterlogging (10 days)	Glyma.03G124400	GO:0009987	cellular process	biological_process
Up regulation in waterlogging (10 days)	Glyma.20G013500	GO:0009987	cellular process	biological_process
Up regulation in waterlogging (10 days)	Glyma.05G211900	GO:0009987	cellular process	biological_process
Up regulation in waterlogging (10 days)	Glyma.11G192100	GO:0009987	cellular process	biological_process
Up regulation in waterlogging (10 days)	Glyma.20G017200	GO:0009987	cellular process	biological_process
Up regulation in waterlogging (10 days)	Glyma.09G007900	GO:0009987	cellular process	biological_process
Up regulation in waterlogging (10 days)	Glyma.19G164400	GO:0009987	cellular process	biological_process
Up regulation in waterlogging (10 days)	Glyma.08G223400	GO:0009987	cellular process	biological_process
Up regulation in waterlogging (10 days)	Glyma.06G197300	GO:0009987	cellular process	biological_process
Up regulation in waterlogging (10 days)	Glyma.14G215200	GO:0009987	cellular process	biological_process
Up regulation in waterlogging (10 days)	Glyma.09G037400	GO:0009987	cellular process	biological_process
Up regulation in waterlogging (10 days)	Glyma.06G085700	GO:0009987	cellular process	biological_process
Up regulation in waterlogging (10 days)	Glyma.06G287000	GO:0009987	cellular process	biological_process
Up regulation in waterlogging (10 days)	Glyma.01G054000	GO:0009987	cellular process	biological_process
Up regulation in waterlogging (10 days)	Glyma.10G040200	GO:0009987	cellular process	biological_process
Up regulation in waterlogging (10 days)	Glyma.09G131500	GO:0009987	cellular process	biological_process
Up regulation in waterlogging (10 days)	Glyma.18G041100	GO:0009987	cellular process	biological_process
Up regulation in waterlogging (10 days)	Glyma.18G252300	GO:0009987	cellular process	biological_process
Up regulation in waterlogging (10 days)	Glyma.19G127700	GO:0009987	cellular process	biological_process
Up regulation in waterlogging (10 days)	Glyma.18G205800	GO:0009987	cellular process	biological_process
Up regulation in waterlogging (10 days)	Glyma.02G245000	GO:0009987	cellular process	biological_process
Up regulation in waterlogging (10 days)	Glyma.17G065400	GO:0009987	cellular process	biological_process
Up regulation in waterlogging (10 days)	Glyma.18G281200	GO:0009987	cellular process	biological_process
Up regulation in waterlogging (10 days)	Glyma.14G147500	GO:0009987	cellular process	biological_process
Up regulation in waterlogging (10 days)	Glyma.17G045800	GO:0009987	cellular process	biological_process
Up regulation in waterlogging (10 days)	Glyma.06G324300	GO:0009987	cellular process	biological_process
Up regulation in waterlogging (10 days)	Glyma.03G162900	GO:0009987	cellular process	biological_process
Up regulation in waterlogging (10 days)	Glyma.06G229900	GO:0009987	cellular process	biological_process
Up regulation in waterlogging (10 days)	Glyma.18G286400	GO:0009987	cellular process	biological_process
Up regulation in waterlogging (10 days)	Glyma.13G126400	GO:0009987	cellular process	biological_process
Up regulation in waterlogging (10 days)	Glyma.20G210400	GO:0009987	cellular process	biological_process
Up regulation in waterlogging (10 days)	Glyma.17G214200	GO:0009987	cellular process	biological_process
Up regulation in waterlogging (10 days)	Glyma.09G015600	GO:0009987	cellular process	biological_process
Up regulation in waterlogging (10 days)	Glyma.16G147500	GO:0009987	cellular process	biological_process
Up regulation in waterlogging (10 days)	Glyma.10G066700	GO:0009987	cellular process	biological_process
Up regulation in waterlogging (10 days)	Glyma.04G170400	GO:0009987	cellular process	biological_process
Up regulation in waterlogging (10 days)	Glyma.11G076000	GO:0009987	cellular process	biological_process
Up regulation in waterlogging (10 days)	Glyma.08G141800	GO:0009987	cellular process	biological_process
Up regulation in waterlogging (10 days)	Glyma.19G114500	GO:0009987	cellular process	biological_process
Up regulation in waterlogging (10 days)	Glyma.10G235100	GO:0009987	cellular process	biological_process
Up regulation in waterlogging (10 days)	Glyma.13G054200	GO:0009987	cellular process	biological_process
Up regulation in waterlogging (10 days)	Glyma.02G095000	GO:0009987	cellular process	biological_process
Up regulation in waterlogging (10 days)	Glyma.15G068500	GO:0009987	cellular process	biological_process
Up regulation in waterlogging (10 days)	Glyma.17G100600	GO:0009987	cellular process	biological_process
Up regulation in waterlogging (10 days)	Glyma.12G040600	GO:0009987	cellular process	biological_process
Up regulation in waterlogging (10 days)	Glyma.17G128100	GO:0009987	cellular process	biological_process
Up regulation in waterlogging (10 days)	Glyma.19G110900	GO:0009987	cellular process	biological_process
Up regulation in waterlogging (10 days)	Glyma.02G302500	GO:0009987	cellular process	biological_process
Up regulation in waterlogging (10 days)	Glyma.04G200700	GO:0009987	cellular process	biological_process
Up regulation in waterlogging (10 days)	Glyma.16G015400	GO:0009987	cellular process	biological_process
Up regulation in waterlogging (10 days)	Glyma.04G023900	GO:0009987	cellular process	biological_process
Up regulation in waterlogging (10 days)	Glyma.17G214700	GO:0009987	cellular process	biological_process
Up regulation in waterlogging (10 days)	Glyma.05G157300	GO:0009987	cellular process	biological_process
Up regulation in waterlogging (10 days)	Glyma.10G004300	GO:0009987	cellular process	biological_process
Up regulation in waterlogging (10 days)	Glyma.18G127400	GO:0009987	cellular process	biological_process
Up regulation in waterlogging (10 days)	Glyma.01G215500	GO:0009987	cellular process	biological_process
Up regulation in waterlogging (10 days)	Glyma.05G081300	GO:0009987	cellular process	biological_process
Up regulation in waterlogging (10 days)	Glyma.13G203000	GO:0009987	cellular process	biological_process
Up regulation in waterlogging (10 days)	Glyma.04G251400	GO:0009987	cellular process	biological_process
Up regulation in waterlogging (10 days)	Glyma.15G262100	GO:0009987	cellular process	biological_process
Up regulation in waterlogging (10 days)	Glyma.12G075200	GO:0009987	cellular process	biological_process
Up regulation in waterlogging (10 days)	Glyma.01G150700	GO:0009987	cellular process	biological_process
Up regulation in waterlogging (10 days)	Glyma.14G051200	GO:0009987	cellular process	biological_process
Up regulation in waterlogging (10 days)	Glyma.11G254700	GO:0009987	cellular process	biological_process
Up regulation in waterlogging (10 days)	Glyma.05G152000	GO:0009987	cellular process	biological_process
Up regulation in waterlogging (10 days)	Glyma.19G021300	GO:0009987	cellular process	biological_process
Up regulation in waterlogging (10 days)	Glyma.20G126900	GO:0009987	cellular process	biological_process
Up regulation in waterlogging (10 days)	Glyma.19G020100	GO:0009987	cellular process	biological_process
Up regulation in waterlogging (10 days)	Glyma.09G043000	GO:0009987	cellular process	biological_process
Up regulation in waterlogging (10 days)	Glyma.18G017100	GO:0009987	cellular process	biological_process
Up regulation in waterlogging (10 days)	Glyma.05G035000	GO:0009987	cellular process	biological_process
Up regulation in waterlogging (10 days)	Glyma.17G062600	GO:0009987	cellular process	biological_process
Up regulation in waterlogging (10 days)	Glyma.02G000500	GO:0009987	cellular process	biological_process
Up regulation in waterlogging (10 days)	Glyma.19G113000	GO:0009987	cellular process	biological_process
Up regulation in waterlogging (10 days)	Glyma.06G105000	GO:0009987	cellular process	biological_process
Up regulation in waterlogging (10 days)	Glyma.15G036200	GO:0009987	cellular process	biological_process
Up regulation in waterlogging (10 days)	Glyma.10G076400	GO:0009987	cellular process	biological_process
Up regulation in waterlogging (10 days)	Glyma.08G360200	GO:0009987	cellular process	biological_process
Up regulation in waterlogging (10 days)	Glyma.12G024700	GO:0009987	cellular process	biological_process
Up regulation in waterlogging (10 days)	Glyma.11G215500	GO:0009987	cellular process	biological_process
Up regulation in waterlogging (10 days)	Glyma.20G167600	GO:0009987	cellular process	biological_process
Up regulation in waterlogging (10 days)	Glyma.04G088500	GO:0009987	cellular process	biological_process
Up regulation in waterlogging (10 days)	Glyma.13G352100	GO:0009987	cellular process	biological_process
Up regulation in waterlogging (10 days)	Glyma.02G112400	GO:0009987	cellular process	biological_process
Up regulation in waterlogging (10 days)	Glyma.19G205000	GO:0009987	cellular process	biological_process
Up regulation in waterlogging (10 days)	Glyma.10G006700	GO:0009987	cellular process	biological_process
Up regulation in waterlogging (10 days)	Glyma.05G046700	GO:0009987	cellular process	biological_process
Up regulation in waterlogging (10 days)	Glyma.18G124500	GO:0009987	cellular process	biological_process
Up regulation in waterlogging (10 days)	Glyma.08G132800	GO:0009987	cellular process	biological_process
Up regulation in waterlogging (10 days)	Glyma.02G253500	GO:0009987	cellular process	biological_process
Up regulation in waterlogging (10 days)	Glyma.15G267100	GO:0009987	cellular process	biological_process
Up regulation in waterlogging (10 days)	Glyma.06G111300	GO:0009987	cellular process	biological_process
Up regulation in waterlogging (10 days)	Glyma.10G193500	GO:0009987	cellular process	biological_process
Up regulation in waterlogging (10 days)	Glyma.08G045100	GO:0009987	cellular process	biological_process
Up regulation in waterlogging (10 days)	Glyma.18G252400	GO:0009987	cellular process	biological_process
Up regulation in waterlogging (10 days)	Glyma.20G159200	GO:0009987	cellular process	biological_process
Up regulation in waterlogging (10 days)	Glyma.20G136000	GO:0009987	cellular process	biological_process
Up regulation in waterlogging (10 days)	Glyma.13G338300	GO:0009987	cellular process	biological_process
Up regulation in waterlogging (10 days)	Glyma.18G067000	GO:0009987	cellular process	biological_process
Up regulation in waterlogging (10 days)	Glyma.14G171500	GO:0009987	cellular process	biological_process
Up regulation in waterlogging (10 days)	Glyma.17G188500	GO:0009987	cellular process	biological_process
Up regulation in waterlogging (10 days)	Glyma.11G119500	GO:0009987	cellular process	biological_process
Up regulation in waterlogging (10 days)	Glyma.20G012300	GO:0009987	cellular process	biological_process
Up regulation in waterlogging (10 days)	Glyma.14G011600	GO:0009987	cellular process	biological_process
Up regulation in waterlogging (10 days)	Glyma.04G223300	GO:0009987	cellular process	biological_process
Up regulation in waterlogging (10 days)	Glyma.11G098700	GO:0009987	cellular process	biological_process
Up regulation in waterlogging (10 days)	Glyma.11G253900	GO:0009987	cellular process	biological_process
Up regulation in waterlogging (10 days)	Glyma.18G003200	GO:0009987	cellular process	biological_process
Up regulation in waterlogging (10 days)	Glyma.05G110200	GO:0009987	cellular process	biological_process
Up regulation in waterlogging (10 days)	Glyma.13G331900	GO:0009987	cellular process	biological_process
Up regulation in waterlogging (10 days)	Glyma.19G038400	GO:0009987	cellular process	biological_process
Up regulation in waterlogging (10 days)	Glyma.13G340900	GO:0009987	cellular process	biological_process
Up regulation in waterlogging (10 days)	Glyma.10G006500	GO:0009987	cellular process	biological_process
Up regulation in waterlogging (10 days)	Glyma.08G175400	GO:0009987	cellular process	biological_process
Up regulation in waterlogging (10 days)	Glyma.08G361200	GO:0009987	cellular process	biological_process
Up regulation in waterlogging (10 days)	Glyma.11G233900	GO:0009987	cellular process	biological_process
Up regulation in waterlogging (10 days)	Glyma.18G067800	GO:0009987	cellular process	biological_process
Up regulation in waterlogging (10 days)	Glyma.02G200300	GO:0009987	cellular process	biological_process
Up regulation in waterlogging (10 days)	Glyma.16G041400	GO:0009987	cellular process	biological_process
Up regulation in waterlogging (10 days)	Glyma.05G207500	GO:0009987	cellular process	biological_process
Up regulation in waterlogging (10 days)	Glyma.20G204200	GO:0009987	cellular process	biological_process
Up regulation in waterlogging (10 days)	Glyma.12G119200	GO:0009987	cellular process	biological_process
Up regulation in waterlogging (10 days)	Glyma.15G044400	GO:0009987	cellular process	biological_process
Up regulation in waterlogging (10 days)	Glyma.11G048100	GO:0009987	cellular process	biological_process
Up regulation in waterlogging (10 days)	Glyma.18G014900	GO:0009987	cellular process	biological_process
Up regulation in waterlogging (10 days)	Glyma.08G107300	GO:0009987	cellular process	biological_process
Up regulation in waterlogging (10 days)	Glyma.16G038300	GO:0009987	cellular process	biological_process
Up regulation in waterlogging (10 days)	Glyma.14G007700	GO:0009987	cellular process	biological_process
Up regulation in waterlogging (10 days)	Glyma.07G135400	GO:0009987	cellular process	biological_process
Up regulation in waterlogging (10 days)	Glyma.02G276600	GO:0009987	cellular process	biological_process
Up regulation in waterlogging (10 days)	Glyma.08G048100	GO:0009987	cellular process	biological_process
Up regulation in waterlogging (10 days)	Glyma.05G241200	GO:0009987	cellular process	biological_process
Up regulation in waterlogging (10 days)	Glyma.15G154700	GO:0009987	cellular process	biological_process
Up regulation in waterlogging (10 days)	Glyma.05G099500	GO:0009987	cellular process	biological_process
Up regulation in waterlogging (10 days)	Glyma.09G153900	GO:0009987	cellular process	biological_process
Up regulation in waterlogging (10 days)	Glyma.17G214500	GO:0009987	cellular process	biological_process
Up regulation in waterlogging (10 days)	Glyma.18G137500	GO:0009987	cellular process	biological_process
Up regulation in waterlogging (10 days)	Glyma.06G082400	GO:0009987	cellular process	biological_process
Up regulation in waterlogging (10 days)	Glyma.10G160300	GO:0009987	cellular process	biological_process
Up regulation in waterlogging (10 days)	Glyma.05G187300	GO:0009987	cellular process	biological_process
Up regulation in waterlogging (10 days)	Glyma.13G345600	GO:0009987	cellular process	biological_process
Up regulation in waterlogging (10 days)	Glyma.19G213100	GO:0009987	cellular process	biological_process
Up regulation in waterlogging (10 days)	Glyma.05G045900	GO:0009987	cellular process	biological_process
Up regulation in waterlogging (10 days)	Glyma.06G164800	GO:0009987	cellular process	biological_process
Up regulation in waterlogging (10 days)	Glyma.13G253600	GO:0009987	cellular process	biological_process
Up regulation in waterlogging (10 days)	Glyma.08G254200	GO:0009987	cellular process	biological_process
Up regulation in waterlogging (10 days)	Glyma.08G297400	GO:0009987	cellular process	biological_process
Up regulation in waterlogging (10 days)	Glyma.08G108800	GO:0009987	cellular process	biological_process
Up regulation in waterlogging (10 days)	Glyma.11G027100	GO:0009987	cellular process	biological_process
Up regulation in waterlogging (10 days)	Glyma.04G080700	GO:0009987	cellular process	biological_process
Up regulation in waterlogging (10 days)	Glyma.20G022500	GO:0009987	cellular process	biological_process
Up regulation in waterlogging (10 days)	Glyma.09G015400	GO:0009987	cellular process	biological_process
Up regulation in waterlogging (10 days)	Glyma.12G148200	GO:0009987	cellular process	biological_process
Up regulation in waterlogging (10 days)	Glyma.18G061100	GO:0009987	cellular process	biological_process
Up regulation in waterlogging (10 days)	Glyma.10G255500	GO:0009987	cellular process	biological_process
Up regulation in waterlogging (10 days)	Glyma.19G165900	GO:0009987	cellular process	biological_process
Up regulation in waterlogging (10 days)	Glyma.10G053100	GO:0009987	cellular process	biological_process
Up regulation in waterlogging (10 days)	Glyma.02G066200	GO:0009987	cellular process	biological_process
Up regulation in waterlogging (10 days)	Glyma.09G181400	GO:0009987	cellular process	biological_process
Up regulation in waterlogging (10 days)	Glyma.16G212900	GO:0009987	cellular process	biological_process
Up regulation in waterlogging (10 days)	Glyma.15G056100	GO:0009987	cellular process	biological_process
Up regulation in waterlogging (10 days)	Glyma.07G121000	GO:0009987	cellular process	biological_process
Up regulation in waterlogging (10 days)	Glyma.16G088200	GO:0009987	cellular process	biological_process
Up regulation in waterlogging (10 days)	Glyma.20G109900	GO:0009987	cellular process	biological_process
Up regulation in waterlogging (10 days)	Glyma.11G238800	GO:0009987	cellular process	biological_process
Up regulation in waterlogging (10 days)	Glyma.09G047200	GO:0009987	cellular process	biological_process
Up regulation in waterlogging (10 days)	Glyma.11G237200	GO:0009987	cellular process	biological_process
Up regulation in waterlogging (10 days)	Glyma.18G276800	GO:0009987	cellular process	biological_process
Up regulation in waterlogging (10 days)	Glyma.05G053300	GO:0009987	cellular process	biological_process
Up regulation in waterlogging (10 days)	Glyma.10G203700	GO:0009987	cellular process	biological_process
Up regulation in waterlogging (10 days)	Glyma.17G166400	GO:0009987	cellular process	biological_process
Up regulation in waterlogging (10 days)	Glyma.14G215100	GO:0009987	cellular process	biological_process
Up regulation in waterlogging (10 days)	Glyma.03G125800	GO:0009987	cellular process	biological_process
Up regulation in waterlogging (10 days)	Glyma.02G023800	GO:0009987	cellular process	biological_process
Up regulation in waterlogging (10 days)	Glyma.02G024000	GO:0009987	cellular process	biological_process
Up regulation in waterlogging (10 days)	Glyma.14G045900	GO:0009987	cellular process	biological_process
Up regulation in waterlogging (10 days)	Glyma.17G156900	GO:0009987	cellular process	biological_process
Up regulation in waterlogging (10 days)	Glyma.03G156700	GO:0009987	cellular process	biological_process
Up regulation in waterlogging (10 days)	Glyma.08G115100	GO:0009987	cellular process	biological_process
Up regulation in waterlogging (10 days)	Glyma.06G259800	GO:0009987	cellular process	biological_process
Up regulation in waterlogging (10 days)	Glyma.05G247300	GO:0009987	cellular process	biological_process
Up regulation in waterlogging (10 days)	Glyma.19G106700	GO:0009987	cellular process	biological_process
Up regulation in waterlogging (10 days)	Glyma.07G046800	GO:0009987	cellular process	biological_process
Up regulation in waterlogging (10 days)	Glyma.02G052600	GO:0009987	cellular process	biological_process
Up regulation in waterlogging (10 days)	Glyma.05G063500	GO:0009987	cellular process	biological_process
Up regulation in waterlogging (10 days)	Glyma.08G020600	GO:0009987	cellular process	biological_process
Up regulation in waterlogging (10 days)	Glyma.11G031200	GO:0009987	cellular process	biological_process
Up regulation in waterlogging (10 days)	Glyma.14G199600	GO:0009987	cellular process	biological_process
Up regulation in waterlogging (10 days)	Glyma.04G165500	GO:0009987	cellular process	biological_process
Up regulation in waterlogging (10 days)	Glyma.06G024100	GO:0009987	cellular process	biological_process
Up regulation in waterlogging (10 days)	Glyma.10G066700	GO:0044248	cellular catabolic process	biological_process
Up regulation in waterlogging (10 days)	Glyma.20G126900	GO:0044248	cellular catabolic process	biological_process
Up regulation in waterlogging (10 days)	Glyma.19G038400	GO:0044248	cellular catabolic process	biological_process
Up regulation in waterlogging (10 days)	Glyma.05G214000	GO:0044248	cellular catabolic process	biological_process
Up regulation in waterlogging (10 days)	Glyma.09G153900	GO:0044248	cellular catabolic process	biological_process
Up regulation in waterlogging (10 days)	Glyma.06G229900	GO:0044248	cellular catabolic process	biological_process
Up regulation in waterlogging (10 days)	Glyma.15G262100	GO:0044248	cellular catabolic process	biological_process
Up regulation in waterlogging (10 days)	Glyma.09G007900	GO:0044248	cellular catabolic process	biological_process
Up regulation in waterlogging (10 days)	Glyma.16G204600	GO:0044248	cellular catabolic process	biological_process
Up regulation in waterlogging (10 days)	Glyma.13G151800	GO:0044248	cellular catabolic process	biological_process
Up regulation in waterlogging (10 days)	Glyma.18G272000	GO:0071555	cell wall organization	biological_process
Up regulation in waterlogging (10 days)	Glyma.04G236200	GO:0071555	cell wall organization	biological_process
Up regulation in waterlogging (10 days)	Glyma.06G314200	GO:0071555	cell wall organization	biological_process
Up regulation in waterlogging (10 days)	Glyma.06G205400	GO:0071555	cell wall organization	biological_process
Up regulation in waterlogging (10 days)	Glyma.06G128500	GO:0071555	cell wall organization	biological_process
Up regulation in waterlogging (10 days)	Glyma.03G029400	GO:0071555	cell wall organization	biological_process
Up regulation in waterlogging (10 days)	Glyma.01G137700	GO:0071555	cell wall organization	biological_process
Up regulation in waterlogging (10 days)	Glyma.05G046700	GO:0006520	cellular amino acid metabolic process	biological_process
Up regulation in waterlogging (10 days)	Glyma.20G126900	GO:0006520	cellular amino acid metabolic process	biological_process
Up regulation in waterlogging (10 days)	Glyma.04G080700	GO:0006520	cellular amino acid metabolic process	biological_process
Up regulation in waterlogging (10 days)	Glyma.19G114500	GO:0006520	cellular amino acid metabolic process	biological_process
Up regulation in waterlogging (10 days)	Glyma.16G038300	GO:0006520	cellular amino acid metabolic process	biological_process
Up regulation in waterlogging (10 days)	Glyma.06G082400	GO:0006520	cellular amino acid metabolic process	biological_process
Up regulation in waterlogging (10 days)	Glyma.11G215500	GO:0006520	cellular amino acid metabolic process	biological_process
Up regulation in waterlogging (10 days)	Glyma.18G061100	GO:0006520	cellular amino acid metabolic process	biological_process
Up regulation in waterlogging (10 days)	Glyma.18G041100	GO:0006520	cellular amino acid metabolic process	biological_process
Up regulation in waterlogging (10 days)	Glyma.11G233900	GO:0006520	cellular amino acid metabolic process	biological_process
Up regulation in waterlogging (10 days)	Glyma.18G119100	GO:0009058	biosynthetic process	biological_process
Up regulation in waterlogging (10 days)	Glyma.16G028800	GO:0009058	biosynthetic process	biological_process
Up regulation in waterlogging (10 days)	Glyma.02G095000	GO:0009058	biosynthetic process	biological_process
Up regulation in waterlogging (10 days)	Glyma.08G022500	GO:0009058	biosynthetic process	biological_process
Up regulation in waterlogging (10 days)	Glyma.05G156100	GO:0009058	biosynthetic process	biological_process
Up regulation in waterlogging (10 days)	Glyma.08G142400	GO:0009058	biosynthetic process	biological_process
Up regulation in waterlogging (10 days)	Glyma.11G226800	GO:0009058	biosynthetic process	biological_process
Up regulation in waterlogging (10 days)	Glyma.10G180100	GO:0009058	biosynthetic process	biological_process
Up regulation in waterlogging (10 days)	Glyma.10G214200	GO:0009058	biosynthetic process	biological_process
Up regulation in waterlogging (10 days)	Glyma.09G222500	GO:0009058	biosynthetic process	biological_process
Up regulation in waterlogging (10 days)	Glyma.14G071400	GO:0009058	biosynthetic process	biological_process
Up regulation in waterlogging (10 days)	Glyma.02G066200	GO:0009058	biosynthetic process	biological_process
Up regulation in waterlogging (10 days)	Glyma.08G222900	GO:0009058	biosynthetic process	biological_process
Up regulation in waterlogging (10 days)	Glyma.20G109900	GO:0009058	biosynthetic process	biological_process
Up regulation in waterlogging (10 days)	Glyma.06G190200	GO:0009058	biosynthetic process	biological_process
Up regulation in waterlogging (10 days)	Glyma.05G211900	GO:0009058	biosynthetic process	biological_process
Up regulation in waterlogging (10 days)	Glyma.06G197300	GO:0009058	biosynthetic process	biological_process
Up regulation in waterlogging (10 days)	Glyma.09G037400	GO:0009058	biosynthetic process	biological_process
Up regulation in waterlogging (10 days)	Glyma.06G085700	GO:0009058	biosynthetic process	biological_process
Up regulation in waterlogging (10 days)	Glyma.14G147500	GO:0009058	biosynthetic process	biological_process
Up regulation in waterlogging (10 days)	Glyma.11G233900	GO:0009058	biosynthetic process	biological_process
Up regulation in waterlogging (10 days)	Glyma.18G252300	GO:0009058	biosynthetic process	biological_process
Up regulation in waterlogging (10 days)	Glyma.18G281200	GO:0009058	biosynthetic process	biological_process
Up regulation in waterlogging (10 days)	Glyma.01G054000	GO:0009058	biosynthetic process	biological_process
Up regulation in waterlogging (10 days)	Glyma.08G175400	GO:0009058	biosynthetic process	biological_process
Up regulation in waterlogging (10 days)	Glyma.06G324300	GO:0009058	biosynthetic process	biological_process
Up regulation in waterlogging (10 days)	Glyma.13G126400	GO:0009058	biosynthetic process	biological_process
Up regulation in waterlogging (10 days)	Glyma.20G210400	GO:0009058	biosynthetic process	biological_process
Up regulation in waterlogging (10 days)	Glyma.09G015600	GO:0009058	biosynthetic process	biological_process
Up regulation in waterlogging (10 days)	Glyma.11G076000	GO:0009058	biosynthetic process	biological_process
Up regulation in waterlogging (10 days)	Glyma.08G141800	GO:0009058	biosynthetic process	biological_process
Up regulation in waterlogging (10 days)	Glyma.19G114500	GO:0009058	biosynthetic process	biological_process
Up regulation in waterlogging (10 days)	Glyma.16G147500	GO:0009058	biosynthetic process	biological_process
Up regulation in waterlogging (10 days)	Glyma.15G068500	GO:0009058	biosynthetic process	biological_process
Up regulation in waterlogging (10 days)	Glyma.18G041100	GO:0009058	biosynthetic process	biological_process
Up regulation in waterlogging (10 days)	Glyma.01G215500	GO:0009058	biosynthetic process	biological_process
Up regulation in waterlogging (10 days)	Glyma.10G004300	GO:0009058	biosynthetic process	biological_process
Up regulation in waterlogging (10 days)	Glyma.05G081300	GO:0009058	biosynthetic process	biological_process
Up regulation in waterlogging (10 days)	Glyma.04G251400	GO:0009058	biosynthetic process	biological_process
Up regulation in waterlogging (10 days)	Glyma.18G002200	GO:0009058	biosynthetic process	biological_process
Up regulation in waterlogging (10 days)	Glyma.18G017100	GO:0009058	biosynthetic process	biological_process
Up regulation in waterlogging (10 days)	Glyma.17G062600	GO:0009058	biosynthetic process	biological_process
Up regulation in waterlogging (10 days)	Glyma.02G000500	GO:0009058	biosynthetic process	biological_process
Up regulation in waterlogging (10 days)	Glyma.06G105000	GO:0009058	biosynthetic process	biological_process
Up regulation in waterlogging (10 days)	Glyma.05G241200	GO:0009058	biosynthetic process	biological_process
Up regulation in waterlogging (10 days)	Glyma.10G076400	GO:0009058	biosynthetic process	biological_process
Up regulation in waterlogging (10 days)	Glyma.08G360200	GO:0009058	biosynthetic process	biological_process
Up regulation in waterlogging (10 days)	Glyma.11G215500	GO:0009058	biosynthetic process	biological_process
Up regulation in waterlogging (10 days)	Glyma.20G167600	GO:0009058	biosynthetic process	biological_process
Up regulation in waterlogging (10 days)	Glyma.11G238200	GO:0009058	biosynthetic process	biological_process
Up regulation in waterlogging (10 days)	Glyma.12G084100	GO:0009058	biosynthetic process	biological_process
Up regulation in waterlogging (10 days)	Glyma.13G352100	GO:0009058	biosynthetic process	biological_process
Up regulation in waterlogging (10 days)	Glyma.02G112400	GO:0009058	biosynthetic process	biological_process
Up regulation in waterlogging (10 days)	Glyma.19G205000	GO:0009058	biosynthetic process	biological_process
Up regulation in waterlogging (10 days)	Glyma.05G046700	GO:0009058	biosynthetic process	biological_process
Up regulation in waterlogging (10 days)	Glyma.08G132800	GO:0009058	biosynthetic process	biological_process
Up regulation in waterlogging (10 days)	Glyma.02G253500	GO:0009058	biosynthetic process	biological_process
Up regulation in waterlogging (10 days)	Glyma.15G267100	GO:0009058	biosynthetic process	biological_process
Up regulation in waterlogging (10 days)	Glyma.06G111300	GO:0009058	biosynthetic process	biological_process
Up regulation in waterlogging (10 days)	Glyma.18G252400	GO:0009058	biosynthetic process	biological_process
Up regulation in waterlogging (10 days)	Glyma.14G171500	GO:0009058	biosynthetic process	biological_process
Up regulation in waterlogging (10 days)	Glyma.17G188500	GO:0009058	biosynthetic process	biological_process
Up regulation in waterlogging (10 days)	Glyma.04G223300	GO:0009058	biosynthetic process	biological_process
Up regulation in waterlogging (10 days)	Glyma.10G160300	GO:0009058	biosynthetic process	biological_process
Up regulation in waterlogging (10 days)	Glyma.13G331900	GO:0009058	biosynthetic process	biological_process
Up regulation in waterlogging (10 days)	Glyma.08G030100	GO:0009058	biosynthetic process	biological_process
Up regulation in waterlogging (10 days)	Glyma.12G040600	GO:0009058	biosynthetic process	biological_process
Up regulation in waterlogging (10 days)	Glyma.18G067800	GO:0009058	biosynthetic process	biological_process
Up regulation in waterlogging (10 days)	Glyma.02G200300	GO:0009058	biosynthetic process	biological_process
Up regulation in waterlogging (10 days)	Glyma.17G253200	GO:0009058	biosynthetic process	biological_process
Up regulation in waterlogging (10 days)	Glyma.11G002400	GO:0009058	biosynthetic process	biological_process
Up regulation in waterlogging (10 days)	Glyma.15G044400	GO:0009058	biosynthetic process	biological_process
Up regulation in waterlogging (10 days)	Glyma.11G048100	GO:0009058	biosynthetic process	biological_process
Up regulation in waterlogging (10 days)	Glyma.18G014900	GO:0009058	biosynthetic process	biological_process
Up regulation in waterlogging (10 days)	Glyma.18G286400	GO:0009058	biosynthetic process	biological_process
Up regulation in waterlogging (10 days)	Glyma.02G276600	GO:0009058	biosynthetic process	biological_process
Up regulation in waterlogging (10 days)	Glyma.08G045100	GO:0009058	biosynthetic process	biological_process
Up regulation in waterlogging (10 days)	Glyma.05G099500	GO:0009058	biosynthetic process	biological_process
Up regulation in waterlogging (10 days)	Glyma.06G082400	GO:0009058	biosynthetic process	biological_process
Up regulation in waterlogging (10 days)	Glyma.05G187300	GO:0009058	biosynthetic process	biological_process
Up regulation in waterlogging (10 days)	Glyma.13G345600	GO:0009058	biosynthetic process	biological_process
Up regulation in waterlogging (10 days)	Glyma.19G213100	GO:0009058	biosynthetic process	biological_process
Up regulation in waterlogging (10 days)	Glyma.11G027100	GO:0009058	biosynthetic process	biological_process
Up regulation in waterlogging (10 days)	Glyma.04G080700	GO:0009058	biosynthetic process	biological_process
Up regulation in waterlogging (10 days)	Glyma.18G061100	GO:0009058	biosynthetic process	biological_process
Up regulation in waterlogging (10 days)	Glyma.10G053100	GO:0009058	biosynthetic process	biological_process
Up regulation in waterlogging (10 days)	Glyma.05G059600	GO:0009058	biosynthetic process	biological_process
Up regulation in waterlogging (10 days)	Glyma.11G017100	GO:0009058	biosynthetic process	biological_process
Up regulation in waterlogging (10 days)	Glyma.11G238800	GO:0009058	biosynthetic process	biological_process
Up regulation in waterlogging (10 days)	Glyma.05G223000	GO:0009058	biosynthetic process	biological_process
Up regulation in waterlogging (10 days)	Glyma.05G053300	GO:0009058	biosynthetic process	biological_process
Up regulation in waterlogging (10 days)	Glyma.17G166400	GO:0009058	biosynthetic process	biological_process
Up regulation in waterlogging (10 days)	Glyma.16G038300	GO:0009058	biosynthetic process	biological_process
Up regulation in waterlogging (10 days)	Glyma.02G052600	GO:0009058	biosynthetic process	biological_process
Up regulation in waterlogging (10 days)	Glyma.05G063500	GO:0009058	biosynthetic process	biological_process
Up regulation in waterlogging (10 days)	Glyma.04G165500	GO:0009058	biosynthetic process	biological_process
Up regulation in waterlogging (10 days)	Glyma.06G181900	GO:0006820	anion transport	biological_process
Up regulation in waterlogging (10 days)	Glyma.10G232600	GO:0006820	anion transport	biological_process
Up regulation in waterlogging (10 days)	Glyma.04G184000	GO:0006820	anion transport	biological_process
Up regulation in waterlogging (10 days)	Glyma.03G156700	GO:0006820	anion transport	biological_process
Up regulation in waterlogging (10 days)	Glyma.19G219500	GO:0006820	anion transport	biological_process
Up regulation in waterlogging (10 days)	Glyma.03G222300	GO:0006820	anion transport	biological_process
Up regulation in waterlogging (10 days)	Glyma.05G046700	GO:0046394	carboxylic acid biosynthetic process	biological_process
Up regulation in waterlogging (10 days)	Glyma.19G114500	GO:0046394	carboxylic acid biosynthetic process	biological_process
Up regulation in waterlogging (10 days)	Glyma.16G038300	GO:0046394	carboxylic acid biosynthetic process	biological_process
Up regulation in waterlogging (10 days)	Glyma.11G215500	GO:0046394	carboxylic acid biosynthetic process	biological_process
Up regulation in waterlogging (10 days)	Glyma.18G061100	GO:0046394	carboxylic acid biosynthetic process	biological_process
Up regulation in waterlogging (10 days)	Glyma.18G041100	GO:0046394	carboxylic acid biosynthetic process	biological_process
Up regulation in waterlogging (10 days)	Glyma.05G053300	GO:0046394	carboxylic acid biosynthetic process	biological_process
Up regulation in waterlogging (10 days)	Glyma.11G233900	GO:0046394	carboxylic acid biosynthetic process	biological_process
Up regulation in waterlogging (10 days)	Glyma.02G245000	GO:0043933	macromolecular complex subunit organization	biological_process
Up regulation in waterlogging (10 days)	Glyma.04G170400	GO:0043933	macromolecular complex subunit organization	biological_process
Up regulation in waterlogging (10 days)	Glyma.06G197300	GO:0043933	macromolecular complex subunit organization	biological_process
Up regulation in waterlogging (10 days)	Glyma.01G054000	GO:0043933	macromolecular complex subunit organization	biological_process
Up regulation in waterlogging (10 days)	Glyma.19G164400	GO:0043933	macromolecular complex subunit organization	biological_process
Up regulation in waterlogging (10 days)	Glyma.03G162900	GO:0043933	macromolecular complex subunit organization	biological_process
Up regulation in waterlogging (10 days)	Glyma.14G215200	GO:0043933	macromolecular complex subunit organization	biological_process
Up regulation in waterlogging (10 days)	Glyma.02G112400	GO:0043933	macromolecular complex subunit organization	biological_process
Up regulation in waterlogging (10 days)	Glyma.04G165500	GO:0043933	macromolecular complex subunit organization	biological_process
Up regulation in waterlogging (10 days)	Glyma.14G215100	GO:0043933	macromolecular complex subunit organization	biological_process
Up regulation in waterlogging (10 days)	Glyma.05G046700	GO:0019752	carboxylic acid metabolic process	biological_process
Up regulation in waterlogging (10 days)	Glyma.08G175400	GO:0019752	carboxylic acid metabolic process	biological_process
Up regulation in waterlogging (10 days)	Glyma.20G126900	GO:0019752	carboxylic acid metabolic process	biological_process
Up regulation in waterlogging (10 days)	Glyma.04G080700	GO:0019752	carboxylic acid metabolic process	biological_process
Up regulation in waterlogging (10 days)	Glyma.02G005500	GO:0019752	carboxylic acid metabolic process	biological_process
Up regulation in waterlogging (10 days)	Glyma.19G114500	GO:0019752	carboxylic acid metabolic process	biological_process
Up regulation in waterlogging (10 days)	Glyma.10G006500	GO:0019752	carboxylic acid metabolic process	biological_process
Up regulation in waterlogging (10 days)	Glyma.16G038300	GO:0019752	carboxylic acid metabolic process	biological_process
Up regulation in waterlogging (10 days)	Glyma.06G082400	GO:0019752	carboxylic acid metabolic process	biological_process
Up regulation in waterlogging (10 days)	Glyma.11G233900	GO:0019752	carboxylic acid metabolic process	biological_process
Up regulation in waterlogging (10 days)	Glyma.17G100600	GO:0019752	carboxylic acid metabolic process	biological_process
Up regulation in waterlogging (10 days)	Glyma.11G215500	GO:0019752	carboxylic acid metabolic process	biological_process
Up regulation in waterlogging (10 days)	Glyma.18G061100	GO:0019752	carboxylic acid metabolic process	biological_process
Up regulation in waterlogging (10 days)	Glyma.18G041100	GO:0019752	carboxylic acid metabolic process	biological_process
Up regulation in waterlogging (10 days)	Glyma.17G128100	GO:0019752	carboxylic acid metabolic process	biological_process
Up regulation in waterlogging (10 days)	Glyma.05G053300	GO:0019752	carboxylic acid metabolic process	biological_process
Up regulation in waterlogging (10 days)	Glyma.05G045900	GO:0019752	carboxylic acid metabolic process	biological_process
Up regulation in waterlogging (10 days)	Glyma.05G046700	GO:0044283	small molecule biosynthetic process	biological_process
Up regulation in waterlogging (10 days)	Glyma.11G238800	GO:0044283	small molecule biosynthetic process	biological_process
Up regulation in waterlogging (10 days)	Glyma.19G114500	GO:0044283	small molecule biosynthetic process	biological_process
Up regulation in waterlogging (10 days)	Glyma.16G038300	GO:0044283	small molecule biosynthetic process	biological_process
Up regulation in waterlogging (10 days)	Glyma.08G175400	GO:0044283	small molecule biosynthetic process	biological_process
Up regulation in waterlogging (10 days)	Glyma.11G215500	GO:0044283	small molecule biosynthetic process	biological_process
Up regulation in waterlogging (10 days)	Glyma.18G061100	GO:0044283	small molecule biosynthetic process	biological_process
Up regulation in waterlogging (10 days)	Glyma.18G041100	GO:0044283	small molecule biosynthetic process	biological_process
Up regulation in waterlogging (10 days)	Glyma.05G053300	GO:0044283	small molecule biosynthetic process	biological_process
Up regulation in waterlogging (10 days)	Glyma.11G233900	GO:0044283	small molecule biosynthetic process	biological_process
Up regulation in waterlogging (10 days)	Glyma.05G046700	GO:0043436	oxoacid metabolic process	biological_process
Up regulation in waterlogging (10 days)	Glyma.08G175400	GO:0043436	oxoacid metabolic process	biological_process
Up regulation in waterlogging (10 days)	Glyma.20G126900	GO:0043436	oxoacid metabolic process	biological_process
Up regulation in waterlogging (10 days)	Glyma.04G080700	GO:0043436	oxoacid metabolic process	biological_process
Up regulation in waterlogging (10 days)	Glyma.02G005500	GO:0043436	oxoacid metabolic process	biological_process
Up regulation in waterlogging (10 days)	Glyma.19G114500	GO:0043436	oxoacid metabolic process	biological_process
Up regulation in waterlogging (10 days)	Glyma.10G006500	GO:0043436	oxoacid metabolic process	biological_process
Up regulation in waterlogging (10 days)	Glyma.16G038300	GO:0043436	oxoacid metabolic process	biological_process
Up regulation in waterlogging (10 days)	Glyma.06G082400	GO:0043436	oxoacid metabolic process	biological_process
Up regulation in waterlogging (10 days)	Glyma.11G233900	GO:0043436	oxoacid metabolic process	biological_process
Up regulation in waterlogging (10 days)	Glyma.17G100600	GO:0043436	oxoacid metabolic process	biological_process
Up regulation in waterlogging (10 days)	Glyma.11G215500	GO:0043436	oxoacid metabolic process	biological_process
Up regulation in waterlogging (10 days)	Glyma.18G061100	GO:0043436	oxoacid metabolic process	biological_process
Up regulation in waterlogging (10 days)	Glyma.18G041100	GO:0043436	oxoacid metabolic process	biological_process
Up regulation in waterlogging (10 days)	Glyma.17G128100	GO:0043436	oxoacid metabolic process	biological_process
Up regulation in waterlogging (10 days)	Glyma.05G053300	GO:0043436	oxoacid metabolic process	biological_process
Up regulation in waterlogging (10 days)	Glyma.05G045900	GO:0043436	oxoacid metabolic process	biological_process
Up regulation in waterlogging (10 days)	Glyma.08G222900	GO:0006811	ion transport	biological_process
Up regulation in waterlogging (10 days)	Glyma.05G181500	GO:0006811	ion transport	biological_process
Up regulation in waterlogging (10 days)	Glyma.18G205800	GO:0006811	ion transport	biological_process
Up regulation in waterlogging (10 days)	Glyma.08G020600	GO:0006811	ion transport	biological_process
Up regulation in waterlogging (10 days)	Glyma.10G232600	GO:0006811	ion transport	biological_process
Up regulation in waterlogging (10 days)	Glyma.20G022500	GO:0006811	ion transport	biological_process
Up regulation in waterlogging (10 days)	Glyma.13G340900	GO:0006811	ion transport	biological_process
Up regulation in waterlogging (10 days)	Glyma.04G184000	GO:0006811	ion transport	biological_process
Up regulation in waterlogging (10 days)	Glyma.15G036200	GO:0006811	ion transport	biological_process
Up regulation in waterlogging (10 days)	Glyma.04G003700	GO:0006811	ion transport	biological_process
Up regulation in waterlogging (10 days)	Glyma.07G257300	GO:0006811	ion transport	biological_process
Up regulation in waterlogging (10 days)	Glyma.08G214300	GO:0006811	ion transport	biological_process
Up regulation in waterlogging (10 days)	Glyma.06G181900	GO:0006811	ion transport	biological_process
Up regulation in waterlogging (10 days)	Glyma.18G238000	GO:0006811	ion transport	biological_process
Up regulation in waterlogging (10 days)	Glyma.12G079500	GO:0006811	ion transport	biological_process
Up regulation in waterlogging (10 days)	Glyma.09G222500	GO:0006811	ion transport	biological_process
Up regulation in waterlogging (10 days)	Glyma.03G156700	GO:0006811	ion transport	biological_process
Up regulation in waterlogging (10 days)	Glyma.19G219500	GO:0006811	ion transport	biological_process
Up regulation in waterlogging (10 days)	Glyma.03G222300	GO:0006811	ion transport	biological_process
Up regulation in waterlogging (10 days)	Glyma.13G338300	GO:0006811	ion transport	biological_process
Up regulation in waterlogging (10 days)	Glyma.18G119100	GO:0044249	cellular biosynthetic process	biological_process
Up regulation in waterlogging (10 days)	Glyma.16G028800	GO:0044249	cellular biosynthetic process	biological_process
Up regulation in waterlogging (10 days)	Glyma.02G095000	GO:0044249	cellular biosynthetic process	biological_process
Up regulation in waterlogging (10 days)	Glyma.08G022500	GO:0044249	cellular biosynthetic process	biological_process
Up regulation in waterlogging (10 days)	Glyma.05G156100	GO:0044249	cellular biosynthetic process	biological_process
Up regulation in waterlogging (10 days)	Glyma.08G142400	GO:0044249	cellular biosynthetic process	biological_process
Up regulation in waterlogging (10 days)	Glyma.11G226800	GO:0044249	cellular biosynthetic process	biological_process
Up regulation in waterlogging (10 days)	Glyma.10G180100	GO:0044249	cellular biosynthetic process	biological_process
Up regulation in waterlogging (10 days)	Glyma.10G214200	GO:0044249	cellular biosynthetic process	biological_process
Up regulation in waterlogging (10 days)	Glyma.09G222500	GO:0044249	cellular biosynthetic process	biological_process
Up regulation in waterlogging (10 days)	Glyma.14G071400	GO:0044249	cellular biosynthetic process	biological_process
Up regulation in waterlogging (10 days)	Glyma.02G066200	GO:0044249	cellular biosynthetic process	biological_process
Up regulation in waterlogging (10 days)	Glyma.20G109900	GO:0044249	cellular biosynthetic process	biological_process
Up regulation in waterlogging (10 days)	Glyma.06G190200	GO:0044249	cellular biosynthetic process	biological_process
Up regulation in waterlogging (10 days)	Glyma.05G211900	GO:0044249	cellular biosynthetic process	biological_process
Up regulation in waterlogging (10 days)	Glyma.06G197300	GO:0044249	cellular biosynthetic process	biological_process
Up regulation in waterlogging (10 days)	Glyma.09G037400	GO:0044249	cellular biosynthetic process	biological_process
Up regulation in waterlogging (10 days)	Glyma.06G085700	GO:0044249	cellular biosynthetic process	biological_process
Up regulation in waterlogging (10 days)	Glyma.14G147500	GO:0044249	cellular biosynthetic process	biological_process
Up regulation in waterlogging (10 days)	Glyma.11G233900	GO:0044249	cellular biosynthetic process	biological_process
Up regulation in waterlogging (10 days)	Glyma.18G252300	GO:0044249	cellular biosynthetic process	biological_process
Up regulation in waterlogging (10 days)	Glyma.18G281200	GO:0044249	cellular biosynthetic process	biological_process
Up regulation in waterlogging (10 days)	Glyma.01G054000	GO:0044249	cellular biosynthetic process	biological_process
Up regulation in waterlogging (10 days)	Glyma.08G175400	GO:0044249	cellular biosynthetic process	biological_process
Up regulation in waterlogging (10 days)	Glyma.06G324300	GO:0044249	cellular biosynthetic process	biological_process
Up regulation in waterlogging (10 days)	Glyma.13G126400	GO:0044249	cellular biosynthetic process	biological_process
Up regulation in waterlogging (10 days)	Glyma.20G210400	GO:0044249	cellular biosynthetic process	biological_process
Up regulation in waterlogging (10 days)	Glyma.09G015600	GO:0044249	cellular biosynthetic process	biological_process
Up regulation in waterlogging (10 days)	Glyma.11G076000	GO:0044249	cellular biosynthetic process	biological_process
Up regulation in waterlogging (10 days)	Glyma.19G114500	GO:0044249	cellular biosynthetic process	biological_process
Up regulation in waterlogging (10 days)	Glyma.16G147500	GO:0044249	cellular biosynthetic process	biological_process
Up regulation in waterlogging (10 days)	Glyma.15G068500	GO:0044249	cellular biosynthetic process	biological_process
Up regulation in waterlogging (10 days)	Glyma.18G041100	GO:0044249	cellular biosynthetic process	biological_process
Up regulation in waterlogging (10 days)	Glyma.01G215500	GO:0044249	cellular biosynthetic process	biological_process
Up regulation in waterlogging (10 days)	Glyma.10G004300	GO:0044249	cellular biosynthetic process	biological_process
Up regulation in waterlogging (10 days)	Glyma.05G081300	GO:0044249	cellular biosynthetic process	biological_process
Up regulation in waterlogging (10 days)	Glyma.04G251400	GO:0044249	cellular biosynthetic process	biological_process
Up regulation in waterlogging (10 days)	Glyma.18G017100	GO:0044249	cellular biosynthetic process	biological_process
Up regulation in waterlogging (10 days)	Glyma.17G062600	GO:0044249	cellular biosynthetic process	biological_process
Up regulation in waterlogging (10 days)	Glyma.02G000500	GO:0044249	cellular biosynthetic process	biological_process
Up regulation in waterlogging (10 days)	Glyma.06G105000	GO:0044249	cellular biosynthetic process	biological_process
Up regulation in waterlogging (10 days)	Glyma.05G241200	GO:0044249	cellular biosynthetic process	biological_process
Up regulation in waterlogging (10 days)	Glyma.10G076400	GO:0044249	cellular biosynthetic process	biological_process
Up regulation in waterlogging (10 days)	Glyma.08G360200	GO:0044249	cellular biosynthetic process	biological_process
Up regulation in waterlogging (10 days)	Glyma.11G215500	GO:0044249	cellular biosynthetic process	biological_process
Up regulation in waterlogging (10 days)	Glyma.20G167600	GO:0044249	cellular biosynthetic process	biological_process
Up regulation in waterlogging (10 days)	Glyma.13G352100	GO:0044249	cellular biosynthetic process	biological_process
Up regulation in waterlogging (10 days)	Glyma.02G112400	GO:0044249	cellular biosynthetic process	biological_process
Up regulation in waterlogging (10 days)	Glyma.19G205000	GO:0044249	cellular biosynthetic process	biological_process
Up regulation in waterlogging (10 days)	Glyma.05G046700	GO:0044249	cellular biosynthetic process	biological_process
Up regulation in waterlogging (10 days)	Glyma.08G132800	GO:0044249	cellular biosynthetic process	biological_process
Up regulation in waterlogging (10 days)	Glyma.02G253500	GO:0044249	cellular biosynthetic process	biological_process
Up regulation in waterlogging (10 days)	Glyma.15G267100	GO:0044249	cellular biosynthetic process	biological_process
Up regulation in waterlogging (10 days)	Glyma.06G111300	GO:0044249	cellular biosynthetic process	biological_process
Up regulation in waterlogging (10 days)	Glyma.18G252400	GO:0044249	cellular biosynthetic process	biological_process
Up regulation in waterlogging (10 days)	Glyma.14G171500	GO:0044249	cellular biosynthetic process	biological_process
Up regulation in waterlogging (10 days)	Glyma.17G188500	GO:0044249	cellular biosynthetic process	biological_process
Up regulation in waterlogging (10 days)	Glyma.04G223300	GO:0044249	cellular biosynthetic process	biological_process
Up regulation in waterlogging (10 days)	Glyma.10G160300	GO:0044249	cellular biosynthetic process	biological_process
Up regulation in waterlogging (10 days)	Glyma.13G331900	GO:0044249	cellular biosynthetic process	biological_process
Up regulation in waterlogging (10 days)	Glyma.12G040600	GO:0044249	cellular biosynthetic process	biological_process
Up regulation in waterlogging (10 days)	Glyma.18G067800	GO:0044249	cellular biosynthetic process	biological_process
Up regulation in waterlogging (10 days)	Glyma.08G141800	GO:0044249	cellular biosynthetic process	biological_process
Up regulation in waterlogging (10 days)	Glyma.17G253200	GO:0044249	cellular biosynthetic process	biological_process
Up regulation in waterlogging (10 days)	Glyma.11G002400	GO:0044249	cellular biosynthetic process	biological_process
Up regulation in waterlogging (10 days)	Glyma.08G222900	GO:0044249	cellular biosynthetic process	biological_process
Up regulation in waterlogging (10 days)	Glyma.11G048100	GO:0044249	cellular biosynthetic process	biological_process
Up regulation in waterlogging (10 days)	Glyma.18G014900	GO:0044249	cellular biosynthetic process	biological_process
Up regulation in waterlogging (10 days)	Glyma.18G286400	GO:0044249	cellular biosynthetic process	biological_process
Up regulation in waterlogging (10 days)	Glyma.02G276600	GO:0044249	cellular biosynthetic process	biological_process
Up regulation in waterlogging (10 days)	Glyma.08G045100	GO:0044249	cellular biosynthetic process	biological_process
Up regulation in waterlogging (10 days)	Glyma.05G099500	GO:0044249	cellular biosynthetic process	biological_process
Up regulation in waterlogging (10 days)	Glyma.05G187300	GO:0044249	cellular biosynthetic process	biological_process
Up regulation in waterlogging (10 days)	Glyma.13G345600	GO:0044249	cellular biosynthetic process	biological_process
Up regulation in waterlogging (10 days)	Glyma.19G213100	GO:0044249	cellular biosynthetic process	biological_process
Up regulation in waterlogging (10 days)	Glyma.11G027100	GO:0044249	cellular biosynthetic process	biological_process
Up regulation in waterlogging (10 days)	Glyma.18G061100	GO:0044249	cellular biosynthetic process	biological_process
Up regulation in waterlogging (10 days)	Glyma.10G053100	GO:0044249	cellular biosynthetic process	biological_process
Up regulation in waterlogging (10 days)	Glyma.05G059600	GO:0044249	cellular biosynthetic process	biological_process
Up regulation in waterlogging (10 days)	Glyma.11G238800	GO:0044249	cellular biosynthetic process	biological_process
Up regulation in waterlogging (10 days)	Glyma.05G053300	GO:0044249	cellular biosynthetic process	biological_process
Up regulation in waterlogging (10 days)	Glyma.17G166400	GO:0044249	cellular biosynthetic process	biological_process
Up regulation in waterlogging (10 days)	Glyma.15G044400	GO:0044249	cellular biosynthetic process	biological_process
Up regulation in waterlogging (10 days)	Glyma.16G038300	GO:0044249	cellular biosynthetic process	biological_process
Up regulation in waterlogging (10 days)	Glyma.02G052600	GO:0044249	cellular biosynthetic process	biological_process
Up regulation in waterlogging (10 days)	Glyma.05G063500	GO:0044249	cellular biosynthetic process	biological_process
Up regulation in waterlogging (10 days)	Glyma.04G165500	GO:0044249	cellular biosynthetic process	biological_process
Up regulation in waterlogging (10 days)	Glyma.02G200300	GO:0044249	cellular biosynthetic process	biological_process
Up regulation in waterlogging (10 days)	Glyma.17G062600	GO:0010467	gene expression	biological_process
Up regulation in waterlogging (10 days)	Glyma.08G132800	GO:0010467	gene expression	biological_process
Up regulation in waterlogging (10 days)	Glyma.02G276600	GO:0010467	gene expression	biological_process
Up regulation in waterlogging (10 days)	Glyma.18G119100	GO:0010467	gene expression	biological_process
Up regulation in waterlogging (10 days)	Glyma.15G267100	GO:0010467	gene expression	biological_process
Up regulation in waterlogging (10 days)	Glyma.06G105000	GO:0010467	gene expression	biological_process
Up regulation in waterlogging (10 days)	Glyma.08G045100	GO:0010467	gene expression	biological_process
Up regulation in waterlogging (10 days)	Glyma.06G111300	GO:0010467	gene expression	biological_process
Up regulation in waterlogging (10 days)	Glyma.16G028800	GO:0010467	gene expression	biological_process
Up regulation in waterlogging (10 days)	Glyma.15G044400	GO:0010467	gene expression	biological_process
Up regulation in waterlogging (10 days)	Glyma.13G126400	GO:0010467	gene expression	biological_process
Up regulation in waterlogging (10 days)	Glyma.18G252400	GO:0010467	gene expression	biological_process
Up regulation in waterlogging (10 days)	Glyma.20G210400	GO:0010467	gene expression	biological_process
Up regulation in waterlogging (10 days)	Glyma.13G345600	GO:0010467	gene expression	biological_process
Up regulation in waterlogging (10 days)	Glyma.19G213100	GO:0010467	gene expression	biological_process
Up regulation in waterlogging (10 days)	Glyma.16G147500	GO:0010467	gene expression	biological_process
Up regulation in waterlogging (10 days)	Glyma.05G156100	GO:0010467	gene expression	biological_process
Up regulation in waterlogging (10 days)	Glyma.18G020000	GO:0010467	gene expression	biological_process
Up regulation in waterlogging (10 days)	Glyma.08G142400	GO:0010467	gene expression	biological_process
Up regulation in waterlogging (10 days)	Glyma.14G171500	GO:0010467	gene expression	biological_process
Up regulation in waterlogging (10 days)	Glyma.11G226800	GO:0010467	gene expression	biological_process
Up regulation in waterlogging (10 days)	Glyma.17G188500	GO:0010467	gene expression	biological_process
Up regulation in waterlogging (10 days)	Glyma.10G180100	GO:0010467	gene expression	biological_process
Up regulation in waterlogging (10 days)	Glyma.10G214200	GO:0010467	gene expression	biological_process
Up regulation in waterlogging (10 days)	Glyma.02G253500	GO:0010467	gene expression	biological_process
Up regulation in waterlogging (10 days)	Glyma.02G095000	GO:0010467	gene expression	biological_process
Up regulation in waterlogging (10 days)	Glyma.15G068500	GO:0010467	gene expression	biological_process
Up regulation in waterlogging (10 days)	Glyma.18G281200	GO:0010467	gene expression	biological_process
Up regulation in waterlogging (10 days)	Glyma.18G286400	GO:0010467	gene expression	biological_process
Up regulation in waterlogging (10 days)	Glyma.10G053100	GO:0010467	gene expression	biological_process
Up regulation in waterlogging (10 days)	Glyma.18G252300	GO:0010467	gene expression	biological_process
Up regulation in waterlogging (10 days)	Glyma.11G027100	GO:0010467	gene expression	biological_process
Up regulation in waterlogging (10 days)	Glyma.15G056100	GO:0010467	gene expression	biological_process
Up regulation in waterlogging (10 days)	Glyma.04G200700	GO:0010467	gene expression	biological_process
Up regulation in waterlogging (10 days)	Glyma.04G223300	GO:0010467	gene expression	biological_process
Up regulation in waterlogging (10 days)	Glyma.14G071400	GO:0010467	gene expression	biological_process
Up regulation in waterlogging (10 days)	Glyma.05G099500	GO:0010467	gene expression	biological_process
Up regulation in waterlogging (10 days)	Glyma.02G066200	GO:0010467	gene expression	biological_process
Up regulation in waterlogging (10 days)	Glyma.13G331900	GO:0010467	gene expression	biological_process
Up regulation in waterlogging (10 days)	Glyma.06G164800	GO:0010467	gene expression	biological_process
Up regulation in waterlogging (10 days)	Glyma.05G059600	GO:0010467	gene expression	biological_process
Up regulation in waterlogging (10 days)	Glyma.10G160300	GO:0010467	gene expression	biological_process
Up regulation in waterlogging (10 days)	Glyma.18G017100	GO:0010467	gene expression	biological_process
Up regulation in waterlogging (10 days)	Glyma.10G004300	GO:0010467	gene expression	biological_process
Up regulation in waterlogging (10 days)	Glyma.05G081300	GO:0010467	gene expression	biological_process
Up regulation in waterlogging (10 days)	Glyma.08G141800	GO:0010467	gene expression	biological_process
Up regulation in waterlogging (10 days)	Glyma.11G237200	GO:0010467	gene expression	biological_process
Up regulation in waterlogging (10 days)	Glyma.06G190200	GO:0010467	gene expression	biological_process
Up regulation in waterlogging (10 days)	Glyma.04G251400	GO:0010467	gene expression	biological_process
Up regulation in waterlogging (10 days)	Glyma.12G040600	GO:0010467	gene expression	biological_process
Up regulation in waterlogging (10 days)	Glyma.02G200300	GO:0010467	gene expression	biological_process
Up regulation in waterlogging (10 days)	Glyma.05G211900	GO:0010467	gene expression	biological_process
Up regulation in waterlogging (10 days)	Glyma.17G253200	GO:0010467	gene expression	biological_process
Up regulation in waterlogging (10 days)	Glyma.08G360200	GO:0010467	gene expression	biological_process
Up regulation in waterlogging (10 days)	Glyma.20G204200	GO:0010467	gene expression	biological_process
Up regulation in waterlogging (10 days)	Glyma.17G166400	GO:0010467	gene expression	biological_process
Up regulation in waterlogging (10 days)	Glyma.11G002400	GO:0010467	gene expression	biological_process
Up regulation in waterlogging (10 days)	Glyma.11G076000	GO:0010467	gene expression	biological_process
Up regulation in waterlogging (10 days)	Glyma.14G147500	GO:0010467	gene expression	biological_process
Up regulation in waterlogging (10 days)	Glyma.06G197300	GO:0010467	gene expression	biological_process
Up regulation in waterlogging (10 days)	Glyma.11G048100	GO:0010467	gene expression	biological_process
Up regulation in waterlogging (10 days)	Glyma.09G037400	GO:0010467	gene expression	biological_process
Up regulation in waterlogging (10 days)	Glyma.06G085700	GO:0010467	gene expression	biological_process
Up regulation in waterlogging (10 days)	Glyma.02G000500	GO:0010467	gene expression	biological_process
Up regulation in waterlogging (10 days)	Glyma.01G054000	GO:0010467	gene expression	biological_process
Up regulation in waterlogging (10 days)	Glyma.05G241200	GO:0010467	gene expression	biological_process
Up regulation in waterlogging (10 days)	Glyma.10G076400	GO:0010467	gene expression	biological_process
Up regulation in waterlogging (10 days)	Glyma.18G014900	GO:0010467	gene expression	biological_process
Up regulation in waterlogging (10 days)	Glyma.02G052600	GO:0010467	gene expression	biological_process
Up regulation in waterlogging (10 days)	Glyma.20G167600	GO:0010467	gene expression	biological_process
Up regulation in waterlogging (10 days)	Glyma.05G063500	GO:0010467	gene expression	biological_process
Up regulation in waterlogging (10 days)	Glyma.13G352100	GO:0010467	gene expression	biological_process
Up regulation in waterlogging (10 days)	Glyma.02G112400	GO:0010467	gene expression	biological_process
Up regulation in waterlogging (10 days)	Glyma.19G205000	GO:0010467	gene expression	biological_process
Up regulation in waterlogging (10 days)	Glyma.04G165500	GO:0010467	gene expression	biological_process
Up regulation in waterlogging (10 days)	Glyma.05G181500	GO:0030001	metal ion transport	biological_process
Up regulation in waterlogging (10 days)	Glyma.18G205800	GO:0030001	metal ion transport	biological_process
Up regulation in waterlogging (10 days)	Glyma.13G340900	GO:0030001	metal ion transport	biological_process
Up regulation in waterlogging (10 days)	Glyma.20G022500	GO:0030001	metal ion transport	biological_process
Up regulation in waterlogging (10 days)	Glyma.15G036200	GO:0030001	metal ion transport	biological_process
Up regulation in waterlogging (10 days)	Glyma.04G003700	GO:0030001	metal ion transport	biological_process
Up regulation in waterlogging (10 days)	Glyma.07G257300	GO:0030001	metal ion transport	biological_process
Up regulation in waterlogging (10 days)	Glyma.18G238000	GO:0030001	metal ion transport	biological_process
Up regulation in waterlogging (10 days)	Glyma.12G079500	GO:0030001	metal ion transport	biological_process
Up regulation in waterlogging (10 days)	Glyma.13G338300	GO:0030001	metal ion transport	biological_process
Up regulation in waterlogging (10 days)	Glyma.08G132800	GO:0080090	regulation of primary metabolic process	biological_process
Up regulation in waterlogging (10 days)	Glyma.06G105000	GO:0080090	regulation of primary metabolic process	biological_process
Up regulation in waterlogging (10 days)	Glyma.06G111300	GO:0080090	regulation of primary metabolic process	biological_process
Up regulation in waterlogging (10 days)	Glyma.15G044400	GO:0080090	regulation of primary metabolic process	biological_process
Up regulation in waterlogging (10 days)	Glyma.18G252400	GO:0080090	regulation of primary metabolic process	biological_process
Up regulation in waterlogging (10 days)	Glyma.20G210400	GO:0080090	regulation of primary metabolic process	biological_process
Up regulation in waterlogging (10 days)	Glyma.19G213100	GO:0080090	regulation of primary metabolic process	biological_process
Up regulation in waterlogging (10 days)	Glyma.08G142400	GO:0080090	regulation of primary metabolic process	biological_process
Up regulation in waterlogging (10 days)	Glyma.14G171500	GO:0080090	regulation of primary metabolic process	biological_process
Up regulation in waterlogging (10 days)	Glyma.11G027100	GO:0080090	regulation of primary metabolic process	biological_process
Up regulation in waterlogging (10 days)	Glyma.17G188500	GO:0080090	regulation of primary metabolic process	biological_process
Up regulation in waterlogging (10 days)	Glyma.10G180100	GO:0080090	regulation of primary metabolic process	biological_process
Up regulation in waterlogging (10 days)	Glyma.10G214200	GO:0080090	regulation of primary metabolic process	biological_process
Up regulation in waterlogging (10 days)	Glyma.16G147500	GO:0080090	regulation of primary metabolic process	biological_process
Up regulation in waterlogging (10 days)	Glyma.02G066200	GO:0080090	regulation of primary metabolic process	biological_process
Up regulation in waterlogging (10 days)	Glyma.04G223300	GO:0080090	regulation of primary metabolic process	biological_process
Up regulation in waterlogging (10 days)	Glyma.14G071400	GO:0080090	regulation of primary metabolic process	biological_process
Up regulation in waterlogging (10 days)	Glyma.18G252300	GO:0080090	regulation of primary metabolic process	biological_process
Up regulation in waterlogging (10 days)	Glyma.06G190200	GO:0080090	regulation of primary metabolic process	biological_process
Up regulation in waterlogging (10 days)	Glyma.04G251400	GO:0080090	regulation of primary metabolic process	biological_process
Up regulation in waterlogging (10 days)	Glyma.12G040600	GO:0080090	regulation of primary metabolic process	biological_process
Up regulation in waterlogging (10 days)	Glyma.18G067800	GO:0080090	regulation of primary metabolic process	biological_process
Up regulation in waterlogging (10 days)	Glyma.05G211900	GO:0080090	regulation of primary metabolic process	biological_process
Up regulation in waterlogging (10 days)	Glyma.17G253200	GO:0080090	regulation of primary metabolic process	biological_process
Up regulation in waterlogging (10 days)	Glyma.08G360200	GO:0080090	regulation of primary metabolic process	biological_process
Up regulation in waterlogging (10 days)	Glyma.14G147500	GO:0080090	regulation of primary metabolic process	biological_process
Up regulation in waterlogging (10 days)	Glyma.06G197300	GO:0080090	regulation of primary metabolic process	biological_process
Up regulation in waterlogging (10 days)	Glyma.06G085700	GO:0080090	regulation of primary metabolic process	biological_process
Up regulation in waterlogging (10 days)	Glyma.02G000500	GO:0080090	regulation of primary metabolic process	biological_process
Up regulation in waterlogging (10 days)	Glyma.01G054000	GO:0080090	regulation of primary metabolic process	biological_process
Up regulation in waterlogging (10 days)	Glyma.18G014900	GO:0080090	regulation of primary metabolic process	biological_process
Up regulation in waterlogging (10 days)	Glyma.17G062600	GO:0080090	regulation of primary metabolic process	biological_process
Up regulation in waterlogging (10 days)	Glyma.05G063500	GO:0080090	regulation of primary metabolic process	biological_process
Up regulation in waterlogging (10 days)	Glyma.02G112400	GO:0080090	regulation of primary metabolic process	biological_process
Up regulation in waterlogging (10 days)	Glyma.04G165500	GO:0080090	regulation of primary metabolic process	biological_process
Up regulation in waterlogging (10 days)	Glyma.08G132800	GO:0019222	regulation of metabolic process	biological_process
Up regulation in waterlogging (10 days)	Glyma.06G105000	GO:0019222	regulation of metabolic process	biological_process
Up regulation in waterlogging (10 days)	Glyma.06G111300	GO:0019222	regulation of metabolic process	biological_process
Up regulation in waterlogging (10 days)	Glyma.15G044400	GO:0019222	regulation of metabolic process	biological_process
Up regulation in waterlogging (10 days)	Glyma.18G252400	GO:0019222	regulation of metabolic process	biological_process
Up regulation in waterlogging (10 days)	Glyma.20G210400	GO:0019222	regulation of metabolic process	biological_process
Up regulation in waterlogging (10 days)	Glyma.19G213100	GO:0019222	regulation of metabolic process	biological_process
Up regulation in waterlogging (10 days)	Glyma.08G142400	GO:0019222	regulation of metabolic process	biological_process
Up regulation in waterlogging (10 days)	Glyma.14G171500	GO:0019222	regulation of metabolic process	biological_process
Up regulation in waterlogging (10 days)	Glyma.11G027100	GO:0019222	regulation of metabolic process	biological_process
Up regulation in waterlogging (10 days)	Glyma.17G188500	GO:0019222	regulation of metabolic process	biological_process
Up regulation in waterlogging (10 days)	Glyma.10G180100	GO:0019222	regulation of metabolic process	biological_process
Up regulation in waterlogging (10 days)	Glyma.10G214200	GO:0019222	regulation of metabolic process	biological_process
Up regulation in waterlogging (10 days)	Glyma.16G147500	GO:0019222	regulation of metabolic process	biological_process
Up regulation in waterlogging (10 days)	Glyma.02G066200	GO:0019222	regulation of metabolic process	biological_process
Up regulation in waterlogging (10 days)	Glyma.04G223300	GO:0019222	regulation of metabolic process	biological_process
Up regulation in waterlogging (10 days)	Glyma.14G071400	GO:0019222	regulation of metabolic process	biological_process
Up regulation in waterlogging (10 days)	Glyma.18G252300	GO:0019222	regulation of metabolic process	biological_process
Up regulation in waterlogging (10 days)	Glyma.06G190200	GO:0019222	regulation of metabolic process	biological_process
Up regulation in waterlogging (10 days)	Glyma.04G251400	GO:0019222	regulation of metabolic process	biological_process
Up regulation in waterlogging (10 days)	Glyma.12G040600	GO:0019222	regulation of metabolic process	biological_process
Up regulation in waterlogging (10 days)	Glyma.18G067800	GO:0019222	regulation of metabolic process	biological_process
Up regulation in waterlogging (10 days)	Glyma.05G211900	GO:0019222	regulation of metabolic process	biological_process
Up regulation in waterlogging (10 days)	Glyma.17G253200	GO:0019222	regulation of metabolic process	biological_process
Up regulation in waterlogging (10 days)	Glyma.08G360200	GO:0019222	regulation of metabolic process	biological_process
Up regulation in waterlogging (10 days)	Glyma.14G147500	GO:0019222	regulation of metabolic process	biological_process
Up regulation in waterlogging (10 days)	Glyma.06G197300	GO:0019222	regulation of metabolic process	biological_process
Up regulation in waterlogging (10 days)	Glyma.06G085700	GO:0019222	regulation of metabolic process	biological_process
Up regulation in waterlogging (10 days)	Glyma.02G000500	GO:0019222	regulation of metabolic process	biological_process
Up regulation in waterlogging (10 days)	Glyma.01G054000	GO:0019222	regulation of metabolic process	biological_process
Up regulation in waterlogging (10 days)	Glyma.18G014900	GO:0019222	regulation of metabolic process	biological_process
Up regulation in waterlogging (10 days)	Glyma.17G062600	GO:0019222	regulation of metabolic process	biological_process
Up regulation in waterlogging (10 days)	Glyma.05G063500	GO:0019222	regulation of metabolic process	biological_process
Up regulation in waterlogging (10 days)	Glyma.02G112400	GO:0019222	regulation of metabolic process	biological_process
Up regulation in waterlogging (10 days)	Glyma.04G165500	GO:0019222	regulation of metabolic process	biological_process
Up regulation in waterlogging (10 days)	Glyma.14G171800	GO:0045454	cell redox homeostasis	biological_process
Up regulation in waterlogging (10 days)	Glyma.18G127400	GO:0045454	cell redox homeostasis	biological_process
Up regulation in waterlogging (10 days)	Glyma.12G119200	GO:0045454	cell redox homeostasis	biological_process
Up regulation in waterlogging (10 days)	Glyma.19G021300	GO:0045454	cell redox homeostasis	biological_process
Up regulation in waterlogging (10 days)	Glyma.06G287000	GO:0045454	cell redox homeostasis	biological_process
Up regulation in waterlogging (10 days)	Glyma.08G222900	GO:0055085	transmembrane transport	biological_process
Up regulation in waterlogging (10 days)	Glyma.11G119500	GO:0055085	transmembrane transport	biological_process
Up regulation in waterlogging (10 days)	Glyma.19G020100	GO:0055085	transmembrane transport	biological_process
Up regulation in waterlogging (10 days)	Glyma.08G048100	GO:0055085	transmembrane transport	biological_process
Up regulation in waterlogging (10 days)	Glyma.05G035000	GO:0055085	transmembrane transport	biological_process
Up regulation in waterlogging (10 days)	Glyma.13G340900	GO:0055085	transmembrane transport	biological_process
Up regulation in waterlogging (10 days)	Glyma.08G254200	GO:0055085	transmembrane transport	biological_process
Up regulation in waterlogging (10 days)	Glyma.20G022500	GO:0055085	transmembrane transport	biological_process
Up regulation in waterlogging (10 days)	Glyma.15G036200	GO:0055085	transmembrane transport	biological_process
Up regulation in waterlogging (10 days)	Glyma.08G361200	GO:0055085	transmembrane transport	biological_process
Up regulation in waterlogging (10 days)	Glyma.13G203000	GO:0055085	transmembrane transport	biological_process
Up regulation in waterlogging (10 days)	Glyma.18G276800	GO:0055085	transmembrane transport	biological_process
Up regulation in waterlogging (10 days)	Glyma.08G020600	GO:0055085	transmembrane transport	biological_process
Up regulation in waterlogging (10 days)	Glyma.16G212900	GO:0055085	transmembrane transport	biological_process
Up regulation in waterlogging (10 days)	Glyma.09G222500	GO:0055085	transmembrane transport	biological_process
Up regulation in waterlogging (10 days)	Glyma.10G203700	GO:0055085	transmembrane transport	biological_process
Up regulation in waterlogging (10 days)	Glyma.03G156700	GO:0055085	transmembrane transport	biological_process
Up regulation in waterlogging (10 days)	Glyma.10G006700	GO:0055085	transmembrane transport	biological_process
Up regulation in waterlogging (10 days)	Glyma.13G338300	GO:0055085	transmembrane transport	biological_process
Up regulation in waterlogging (10 days)	Glyma.14G171800	GO:0019725	cellular homeostasis	biological_process
Up regulation in waterlogging (10 days)	Glyma.06G287000	GO:0019725	cellular homeostasis	biological_process
Up regulation in waterlogging (10 days)	Glyma.18G127400	GO:0019725	cellular homeostasis	biological_process
Up regulation in waterlogging (10 days)	Glyma.19G021300	GO:0019725	cellular homeostasis	biological_process
Up regulation in waterlogging (10 days)	Glyma.18G205800	GO:0019725	cellular homeostasis	biological_process
Up regulation in waterlogging (10 days)	Glyma.12G119200	GO:0019725	cellular homeostasis	biological_process
Up regulation in waterlogging (10 days)	Glyma.08G132800	GO:0060255	regulation of macromolecule metabolic process	biological_process
Up regulation in waterlogging (10 days)	Glyma.06G105000	GO:0060255	regulation of macromolecule metabolic process	biological_process
Up regulation in waterlogging (10 days)	Glyma.06G111300	GO:0060255	regulation of macromolecule metabolic process	biological_process
Up regulation in waterlogging (10 days)	Glyma.15G044400	GO:0060255	regulation of macromolecule metabolic process	biological_process
Up regulation in waterlogging (10 days)	Glyma.18G252400	GO:0060255	regulation of macromolecule metabolic process	biological_process
Up regulation in waterlogging (10 days)	Glyma.20G210400	GO:0060255	regulation of macromolecule metabolic process	biological_process
Up regulation in waterlogging (10 days)	Glyma.19G213100	GO:0060255	regulation of macromolecule metabolic process	biological_process
Up regulation in waterlogging (10 days)	Glyma.08G142400	GO:0060255	regulation of macromolecule metabolic process	biological_process
Up regulation in waterlogging (10 days)	Glyma.14G171500	GO:0060255	regulation of macromolecule metabolic process	biological_process
Up regulation in waterlogging (10 days)	Glyma.11G027100	GO:0060255	regulation of macromolecule metabolic process	biological_process
Up regulation in waterlogging (10 days)	Glyma.17G188500	GO:0060255	regulation of macromolecule metabolic process	biological_process
Up regulation in waterlogging (10 days)	Glyma.10G180100	GO:0060255	regulation of macromolecule metabolic process	biological_process
Up regulation in waterlogging (10 days)	Glyma.10G214200	GO:0060255	regulation of macromolecule metabolic process	biological_process
Up regulation in waterlogging (10 days)	Glyma.16G147500	GO:0060255	regulation of macromolecule metabolic process	biological_process
Up regulation in waterlogging (10 days)	Glyma.02G066200	GO:0060255	regulation of macromolecule metabolic process	biological_process
Up regulation in waterlogging (10 days)	Glyma.04G223300	GO:0060255	regulation of macromolecule metabolic process	biological_process
Up regulation in waterlogging (10 days)	Glyma.14G071400	GO:0060255	regulation of macromolecule metabolic process	biological_process
Up regulation in waterlogging (10 days)	Glyma.18G252300	GO:0060255	regulation of macromolecule metabolic process	biological_process
Up regulation in waterlogging (10 days)	Glyma.06G190200	GO:0060255	regulation of macromolecule metabolic process	biological_process
Up regulation in waterlogging (10 days)	Glyma.04G251400	GO:0060255	regulation of macromolecule metabolic process	biological_process
Up regulation in waterlogging (10 days)	Glyma.12G040600	GO:0060255	regulation of macromolecule metabolic process	biological_process
Up regulation in waterlogging (10 days)	Glyma.18G067800	GO:0060255	regulation of macromolecule metabolic process	biological_process
Up regulation in waterlogging (10 days)	Glyma.05G211900	GO:0060255	regulation of macromolecule metabolic process	biological_process
Up regulation in waterlogging (10 days)	Glyma.17G253200	GO:0060255	regulation of macromolecule metabolic process	biological_process
Up regulation in waterlogging (10 days)	Glyma.08G360200	GO:0060255	regulation of macromolecule metabolic process	biological_process
Up regulation in waterlogging (10 days)	Glyma.14G147500	GO:0060255	regulation of macromolecule metabolic process	biological_process
Up regulation in waterlogging (10 days)	Glyma.06G197300	GO:0060255	regulation of macromolecule metabolic process	biological_process
Up regulation in waterlogging (10 days)	Glyma.06G085700	GO:0060255	regulation of macromolecule metabolic process	biological_process
Up regulation in waterlogging (10 days)	Glyma.02G000500	GO:0060255	regulation of macromolecule metabolic process	biological_process
Up regulation in waterlogging (10 days)	Glyma.01G054000	GO:0060255	regulation of macromolecule metabolic process	biological_process
Up regulation in waterlogging (10 days)	Glyma.18G014900	GO:0060255	regulation of macromolecule metabolic process	biological_process
Up regulation in waterlogging (10 days)	Glyma.17G062600	GO:0060255	regulation of macromolecule metabolic process	biological_process
Up regulation in waterlogging (10 days)	Glyma.05G063500	GO:0060255	regulation of macromolecule metabolic process	biological_process
Up regulation in waterlogging (10 days)	Glyma.02G112400	GO:0060255	regulation of macromolecule metabolic process	biological_process
Up regulation in waterlogging (10 days)	Glyma.04G165500	GO:0060255	regulation of macromolecule metabolic process	biological_process
Up regulation in waterlogging (10 days)	Glyma.08G175400	GO:0046483	heterocycle metabolic process	biological_process
Up regulation in waterlogging (10 days)	Glyma.08G222900	GO:0046483	heterocycle metabolic process	biological_process
Up regulation in waterlogging (10 days)	Glyma.09G222500	GO:0046483	heterocycle metabolic process	biological_process
Up regulation in waterlogging (10 days)	Glyma.20G126900	GO:0046483	heterocycle metabolic process	biological_process
Up regulation in waterlogging (10 days)	Glyma.08G022500	GO:0046483	heterocycle metabolic process	biological_process
Up regulation in waterlogging (10 days)	Glyma.08G005100	GO:0019538	protein metabolic process	biological_process
Up regulation in waterlogging (10 days)	Glyma.02G275900	GO:0019538	protein metabolic process	biological_process
Up regulation in waterlogging (10 days)	Glyma.18G119100	GO:0019538	protein metabolic process	biological_process
Up regulation in waterlogging (10 days)	Glyma.16G028800	GO:0019538	protein metabolic process	biological_process
Up regulation in waterlogging (10 days)	Glyma.02G204000	GO:0019538	protein metabolic process	biological_process
Up regulation in waterlogging (10 days)	Glyma.09G131500	GO:0019538	protein metabolic process	biological_process
Up regulation in waterlogging (10 days)	Glyma.05G156100	GO:0019538	protein metabolic process	biological_process
Up regulation in waterlogging (10 days)	Glyma.11G226800	GO:0019538	protein metabolic process	biological_process
Up regulation in waterlogging (10 days)	Glyma.13G352100	GO:0019538	protein metabolic process	biological_process
Up regulation in waterlogging (10 days)	Glyma.10G214200	GO:0019538	protein metabolic process	biological_process
Up regulation in waterlogging (10 days)	Glyma.09G158200	GO:0019538	protein metabolic process	biological_process
Up regulation in waterlogging (10 days)	Glyma.02G028600	GO:0019538	protein metabolic process	biological_process
Up regulation in waterlogging (10 days)	Glyma.05G059600	GO:0019538	protein metabolic process	biological_process
Up regulation in waterlogging (10 days)	Glyma.17G073800	GO:0019538	protein metabolic process	biological_process
Up regulation in waterlogging (10 days)	Glyma.20G017200	GO:0019538	protein metabolic process	biological_process
Up regulation in waterlogging (10 days)	Glyma.02G243600	GO:0019538	protein metabolic process	biological_process
Up regulation in waterlogging (10 days)	Glyma.08G223400	GO:0019538	protein metabolic process	biological_process
Up regulation in waterlogging (10 days)	Glyma.06G197300	GO:0019538	protein metabolic process	biological_process
Up regulation in waterlogging (10 days)	Glyma.01G054000	GO:0019538	protein metabolic process	biological_process
Up regulation in waterlogging (10 days)	Glyma.17G037000	GO:0019538	protein metabolic process	biological_process
Up regulation in waterlogging (10 days)	Glyma.18G281200	GO:0019538	protein metabolic process	biological_process
Up regulation in waterlogging (10 days)	Glyma.13G126400	GO:0019538	protein metabolic process	biological_process
Up regulation in waterlogging (10 days)	Glyma.11G076000	GO:0019538	protein metabolic process	biological_process
Up regulation in waterlogging (10 days)	Glyma.13G054200	GO:0019538	protein metabolic process	biological_process
Up regulation in waterlogging (10 days)	Glyma.02G095000	GO:0019538	protein metabolic process	biological_process
Up regulation in waterlogging (10 days)	Glyma.15G068500	GO:0019538	protein metabolic process	biological_process
Up regulation in waterlogging (10 days)	Glyma.02G302500	GO:0019538	protein metabolic process	biological_process
Up regulation in waterlogging (10 days)	Glyma.16G015400	GO:0019538	protein metabolic process	biological_process
Up regulation in waterlogging (10 days)	Glyma.17G214700	GO:0019538	protein metabolic process	biological_process
Up regulation in waterlogging (10 days)	Glyma.13G196200	GO:0019538	protein metabolic process	biological_process
Up regulation in waterlogging (10 days)	Glyma.10G004300	GO:0019538	protein metabolic process	biological_process
Up regulation in waterlogging (10 days)	Glyma.05G081300	GO:0019538	protein metabolic process	biological_process
Up regulation in waterlogging (10 days)	Glyma.05G241200	GO:0019538	protein metabolic process	biological_process
Up regulation in waterlogging (10 days)	Glyma.01G150700	GO:0019538	protein metabolic process	biological_process
Up regulation in waterlogging (10 days)	Glyma.15G104700	GO:0019538	protein metabolic process	biological_process
Up regulation in waterlogging (10 days)	Glyma.18G017100	GO:0019538	protein metabolic process	biological_process
Up regulation in waterlogging (10 days)	Glyma.08G045100	GO:0019538	protein metabolic process	biological_process
Up regulation in waterlogging (10 days)	Glyma.10G076400	GO:0019538	protein metabolic process	biological_process
Up regulation in waterlogging (10 days)	Glyma.12G024700	GO:0019538	protein metabolic process	biological_process
Up regulation in waterlogging (10 days)	Glyma.20G167600	GO:0019538	protein metabolic process	biological_process
Up regulation in waterlogging (10 days)	Glyma.02G112400	GO:0019538	protein metabolic process	biological_process
Up regulation in waterlogging (10 days)	Glyma.19G205000	GO:0019538	protein metabolic process	biological_process
Up regulation in waterlogging (10 days)	Glyma.06G093600	GO:0019538	protein metabolic process	biological_process
Up regulation in waterlogging (10 days)	Glyma.18G124500	GO:0019538	protein metabolic process	biological_process
Up regulation in waterlogging (10 days)	Glyma.02G253500	GO:0019538	protein metabolic process	biological_process
Up regulation in waterlogging (10 days)	Glyma.15G267100	GO:0019538	protein metabolic process	biological_process
Up regulation in waterlogging (10 days)	Glyma.13G075200	GO:0019538	protein metabolic process	biological_process
Up regulation in waterlogging (10 days)	Glyma.04G155900	GO:0019538	protein metabolic process	biological_process
Up regulation in waterlogging (10 days)	Glyma.14G011600	GO:0019538	protein metabolic process	biological_process
Up regulation in waterlogging (10 days)	Glyma.09G070000	GO:0019538	protein metabolic process	biological_process
Up regulation in waterlogging (10 days)	Glyma.11G098700	GO:0019538	protein metabolic process	biological_process
Up regulation in waterlogging (10 days)	Glyma.10G160300	GO:0019538	protein metabolic process	biological_process
Up regulation in waterlogging (10 days)	Glyma.13G331900	GO:0019538	protein metabolic process	biological_process
Up regulation in waterlogging (10 days)	Glyma.04G014800	GO:0019538	protein metabolic process	biological_process
Up regulation in waterlogging (10 days)	Glyma.08G141800	GO:0019538	protein metabolic process	biological_process
Up regulation in waterlogging (10 days)	Glyma.19G128300	GO:0019538	protein metabolic process	biological_process
Up regulation in waterlogging (10 days)	Glyma.11G002400	GO:0019538	protein metabolic process	biological_process
Up regulation in waterlogging (10 days)	Glyma.11G048100	GO:0019538	protein metabolic process	biological_process
Up regulation in waterlogging (10 days)	Glyma.17G214200	GO:0019538	protein metabolic process	biological_process
Up regulation in waterlogging (10 days)	Glyma.10G207300	GO:0019538	protein metabolic process	biological_process
Up regulation in waterlogging (10 days)	Glyma.07G135400	GO:0019538	protein metabolic process	biological_process
Up regulation in waterlogging (10 days)	Glyma.02G276600	GO:0019538	protein metabolic process	biological_process
Up regulation in waterlogging (10 days)	Glyma.20G092000	GO:0019538	protein metabolic process	biological_process
Up regulation in waterlogging (10 days)	Glyma.09G181400	GO:0019538	protein metabolic process	biological_process
Up regulation in waterlogging (10 days)	Glyma.05G099500	GO:0019538	protein metabolic process	biological_process
Up regulation in waterlogging (10 days)	Glyma.17G214500	GO:0019538	protein metabolic process	biological_process
Up regulation in waterlogging (10 days)	Glyma.14G007700	GO:0019538	protein metabolic process	biological_process
Up regulation in waterlogging (10 days)	Glyma.13G345600	GO:0019538	protein metabolic process	biological_process
Up regulation in waterlogging (10 days)	Glyma.08G297400	GO:0019538	protein metabolic process	biological_process
Up regulation in waterlogging (10 days)	Glyma.03G125800	GO:0019538	protein metabolic process	biological_process
Up regulation in waterlogging (10 days)	Glyma.09G015400	GO:0019538	protein metabolic process	biological_process
Up regulation in waterlogging (10 days)	Glyma.12G148200	GO:0019538	protein metabolic process	biological_process
Up regulation in waterlogging (10 days)	Glyma.20G178600	GO:0019538	protein metabolic process	biological_process
Up regulation in waterlogging (10 days)	Glyma.04G091800	GO:0019538	protein metabolic process	biological_process
Up regulation in waterlogging (10 days)	Glyma.10G053100	GO:0019538	protein metabolic process	biological_process
Up regulation in waterlogging (10 days)	Glyma.12G177900	GO:0019538	protein metabolic process	biological_process
Up regulation in waterlogging (10 days)	Glyma.16G088200	GO:0019538	protein metabolic process	biological_process
Up regulation in waterlogging (10 days)	Glyma.09G226700	GO:0019538	protein metabolic process	biological_process
Up regulation in waterlogging (10 days)	Glyma.14G051200	GO:0019538	protein metabolic process	biological_process
Up regulation in waterlogging (10 days)	Glyma.17G166400	GO:0019538	protein metabolic process	biological_process
Up regulation in waterlogging (10 days)	Glyma.17G164100	GO:0019538	protein metabolic process	biological_process
Up regulation in waterlogging (10 days)	Glyma.05G247300	GO:0019538	protein metabolic process	biological_process
Up regulation in waterlogging (10 days)	Glyma.07G046800	GO:0019538	protein metabolic process	biological_process
Up regulation in waterlogging (10 days)	Glyma.02G052600	GO:0019538	protein metabolic process	biological_process
Up regulation in waterlogging (10 days)	Glyma.18G286400	GO:0019538	protein metabolic process	biological_process
Up regulation in waterlogging (10 days)	Glyma.11G157000	GO:0019538	protein metabolic process	biological_process
Up regulation in waterlogging (10 days)	Glyma.04G165500	GO:0019538	protein metabolic process	biological_process
Up regulation in waterlogging (10 days)	Glyma.02G200300	GO:0019538	protein metabolic process	biological_process
Up regulation in waterlogging (10 days)	Glyma.05G046700	GO:0016053	organic acid biosynthetic process	biological_process
Up regulation in waterlogging (10 days)	Glyma.19G114500	GO:0016053	organic acid biosynthetic process	biological_process
Up regulation in waterlogging (10 days)	Glyma.16G038300	GO:0016053	organic acid biosynthetic process	biological_process
Up regulation in waterlogging (10 days)	Glyma.11G215500	GO:0016053	organic acid biosynthetic process	biological_process
Up regulation in waterlogging (10 days)	Glyma.18G061100	GO:0016053	organic acid biosynthetic process	biological_process
Up regulation in waterlogging (10 days)	Glyma.18G041100	GO:0016053	organic acid biosynthetic process	biological_process
Up regulation in waterlogging (10 days)	Glyma.05G053300	GO:0016053	organic acid biosynthetic process	biological_process
Up regulation in waterlogging (10 days)	Glyma.11G233900	GO:0016053	organic acid biosynthetic process	biological_process
Up regulation in waterlogging (10 days)	Glyma.06G264100	GO:0007165	signal transduction	biological_process
Up regulation in waterlogging (10 days)	Glyma.02G275900	GO:0007165	signal transduction	biological_process
Up regulation in waterlogging (10 days)	Glyma.06G259800	GO:0007165	signal transduction	biological_process
Up regulation in waterlogging (10 days)	Glyma.18G067800	GO:0007165	signal transduction	biological_process
Up regulation in waterlogging (10 days)	Glyma.16G136600	GO:0007165	signal transduction	biological_process
Up regulation in waterlogging (10 days)	Glyma.16G137200	GO:0007165	signal transduction	biological_process
Up regulation in waterlogging (10 days)	Glyma.02G024000	GO:0007165	signal transduction	biological_process
Up regulation in waterlogging (10 days)	Glyma.02G023800	GO:0007165	signal transduction	biological_process
Up regulation in waterlogging (10 days)	Glyma.18G272000	GO:0022607	cellular component assembly	biological_process
Up regulation in waterlogging (10 days)	Glyma.02G245000	GO:0022607	cellular component assembly	biological_process
Up regulation in waterlogging (10 days)	Glyma.04G170400	GO:0022607	cellular component assembly	biological_process
Up regulation in waterlogging (10 days)	Glyma.18G067000	GO:0022607	cellular component assembly	biological_process
Up regulation in waterlogging (10 days)	Glyma.06G205400	GO:0022607	cellular component assembly	biological_process
Up regulation in waterlogging (10 days)	Glyma.14G215200	GO:0022607	cellular component assembly	biological_process
Up regulation in waterlogging (10 days)	Glyma.14G215100	GO:0022607	cellular component assembly	biological_process
Up regulation in waterlogging (10 days)	Glyma.05G046700	GO:0006807	nitrogen compound metabolic process	biological_process
Up regulation in waterlogging (10 days)	Glyma.17G062600	GO:0006807	nitrogen compound metabolic process	biological_process
Up regulation in waterlogging (10 days)	Glyma.08G132800	GO:0006807	nitrogen compound metabolic process	biological_process
Up regulation in waterlogging (10 days)	Glyma.14G147500	GO:0006807	nitrogen compound metabolic process	biological_process
Up regulation in waterlogging (10 days)	Glyma.20G210400	GO:0006807	nitrogen compound metabolic process	biological_process
Up regulation in waterlogging (10 days)	Glyma.08G175400	GO:0006807	nitrogen compound metabolic process	biological_process
Up regulation in waterlogging (10 days)	Glyma.06G111300	GO:0006807	nitrogen compound metabolic process	biological_process
Up regulation in waterlogging (10 days)	Glyma.15G044400	GO:0006807	nitrogen compound metabolic process	biological_process
Up regulation in waterlogging (10 days)	Glyma.06G164800	GO:0006807	nitrogen compound metabolic process	biological_process
Up regulation in waterlogging (10 days)	Glyma.16G147500	GO:0006807	nitrogen compound metabolic process	biological_process
Up regulation in waterlogging (10 days)	Glyma.18G252400	GO:0006807	nitrogen compound metabolic process	biological_process
Up regulation in waterlogging (10 days)	Glyma.08G022500	GO:0006807	nitrogen compound metabolic process	biological_process
Up regulation in waterlogging (10 days)	Glyma.08G259200	GO:0006807	nitrogen compound metabolic process	biological_process
Up regulation in waterlogging (10 days)	Glyma.19G213100	GO:0006807	nitrogen compound metabolic process	biological_process
Up regulation in waterlogging (10 days)	Glyma.17G253200	GO:0006807	nitrogen compound metabolic process	biological_process
Up regulation in waterlogging (10 days)	Glyma.18G020000	GO:0006807	nitrogen compound metabolic process	biological_process
Up regulation in waterlogging (10 days)	Glyma.05G214000	GO:0006807	nitrogen compound metabolic process	biological_process
Up regulation in waterlogging (10 days)	Glyma.08G142400	GO:0006807	nitrogen compound metabolic process	biological_process
Up regulation in waterlogging (10 days)	Glyma.14G171500	GO:0006807	nitrogen compound metabolic process	biological_process
Up regulation in waterlogging (10 days)	Glyma.11G027100	GO:0006807	nitrogen compound metabolic process	biological_process
Up regulation in waterlogging (10 days)	Glyma.17G188500	GO:0006807	nitrogen compound metabolic process	biological_process
Up regulation in waterlogging (10 days)	Glyma.10G180100	GO:0006807	nitrogen compound metabolic process	biological_process
Up regulation in waterlogging (10 days)	Glyma.19G114500	GO:0006807	nitrogen compound metabolic process	biological_process
Up regulation in waterlogging (10 days)	Glyma.08G084800	GO:0006807	nitrogen compound metabolic process	biological_process
Up regulation in waterlogging (10 days)	Glyma.19G165900	GO:0006807	nitrogen compound metabolic process	biological_process
Up regulation in waterlogging (10 days)	Glyma.12G040600	GO:0006807	nitrogen compound metabolic process	biological_process
Up regulation in waterlogging (10 days)	Glyma.18G061100	GO:0006807	nitrogen compound metabolic process	biological_process
Up regulation in waterlogging (10 days)	Glyma.18G283400	GO:0006807	nitrogen compound metabolic process	biological_process
Up regulation in waterlogging (10 days)	Glyma.02G066200	GO:0006807	nitrogen compound metabolic process	biological_process
Up regulation in waterlogging (10 days)	Glyma.15G056100	GO:0006807	nitrogen compound metabolic process	biological_process
Up regulation in waterlogging (10 days)	Glyma.04G200700	GO:0006807	nitrogen compound metabolic process	biological_process
Up regulation in waterlogging (10 days)	Glyma.04G223300	GO:0006807	nitrogen compound metabolic process	biological_process
Up regulation in waterlogging (10 days)	Glyma.07G121000	GO:0006807	nitrogen compound metabolic process	biological_process
Up regulation in waterlogging (10 days)	Glyma.14G071400	GO:0006807	nitrogen compound metabolic process	biological_process
Up regulation in waterlogging (10 days)	Glyma.19G038400	GO:0006807	nitrogen compound metabolic process	biological_process
Up regulation in waterlogging (10 days)	Glyma.18G252300	GO:0006807	nitrogen compound metabolic process	biological_process
Up regulation in waterlogging (10 days)	Glyma.09G038500	GO:0006807	nitrogen compound metabolic process	biological_process
Up regulation in waterlogging (10 days)	Glyma.19G110900	GO:0006807	nitrogen compound metabolic process	biological_process
Up regulation in waterlogging (10 days)	Glyma.11G237200	GO:0006807	nitrogen compound metabolic process	biological_process
Up regulation in waterlogging (10 days)	Glyma.06G190200	GO:0006807	nitrogen compound metabolic process	biological_process
Up regulation in waterlogging (10 days)	Glyma.04G251400	GO:0006807	nitrogen compound metabolic process	biological_process
Up regulation in waterlogging (10 days)	Glyma.11G233900	GO:0006807	nitrogen compound metabolic process	biological_process
Up regulation in waterlogging (10 days)	Glyma.18G067800	GO:0006807	nitrogen compound metabolic process	biological_process
Up regulation in waterlogging (10 days)	Glyma.05G211900	GO:0006807	nitrogen compound metabolic process	biological_process
Up regulation in waterlogging (10 days)	Glyma.16G041400	GO:0006807	nitrogen compound metabolic process	biological_process
Up regulation in waterlogging (10 days)	Glyma.08G360200	GO:0006807	nitrogen compound metabolic process	biological_process
Up regulation in waterlogging (10 days)	Glyma.20G204200	GO:0006807	nitrogen compound metabolic process	biological_process
Up regulation in waterlogging (10 days)	Glyma.09G222500	GO:0006807	nitrogen compound metabolic process	biological_process
Up regulation in waterlogging (10 days)	Glyma.08G222900	GO:0006807	nitrogen compound metabolic process	biological_process
Up regulation in waterlogging (10 days)	Glyma.20G126900	GO:0006807	nitrogen compound metabolic process	biological_process
Up regulation in waterlogging (10 days)	Glyma.07G182100	GO:0006807	nitrogen compound metabolic process	biological_process
Up regulation in waterlogging (10 days)	Glyma.14G045900	GO:0006807	nitrogen compound metabolic process	biological_process
Up regulation in waterlogging (10 days)	Glyma.09G037400	GO:0006807	nitrogen compound metabolic process	biological_process
[truncated: 7,310 more rows]
