# Supplementary material for: Characterization of the Regulatory Network under Waterlogging Stress in Soybean Roots via Transcriptome Analysis
Source: Plants (Basel). 2024 Sep 10;13(18):2538. doi: 10.3390/plants13182538 (PMC11435190; doi:10.3390/plants13182538)
Supplement: Supplementary file 1 [file plants-13-02538-s001.zip › Supplementary Table S4_Resubmission.xlsx]

## Sheet: Sheet1
Supplementary Table 4. Detailed information about MapMan terms assigned to genes up- and down-regulated by waterlogging stress
Bincode	BinName (category name)	Gene id	Putative Function	Types
1.2.1.1.2	Photosynthesis.calvin cycle.ribulose-1,5-bisphosphat carboxylase/oxygenase (RuBisCo) activity.RuBisCo heterodimer.small subunit	glyma.13g097100	small subunit of ribulose-1,5-bisphosphat carboxylase/oxygenase heterodimer	up
1.3.2	Photosynthesis.photorespiration.glycolate oxidase	glyma.08g096800	glycolate oxidase	up
1.4.1.1	Photosynthesis.CAM/C4 photosynthesis.phosphoenolpyruvate (PEP) carboxylase activity.PEP carboxylase (PPC)	glyma.06g229900	PEP carboxylase (PPC)	up
1.4.2	Photosynthesis.CAM/C4 photosynthesis.NAD-dependent malate dehydrogenase	glyma.02g005500	NAD-dependent malate dehydrogenase	up
1.4.2	Photosynthesis.CAM/C4 photosynthesis.NAD-dependent malate dehydrogenase	glyma.10g006500	NAD-dependent malate dehydrogenase	up
1.5.2	Photosynthesis.carbon dioxide-bicarbonate interconversion.beta-type carbonic anhydrase	glyma.08g286700	beta-type carbonic anhydrase	up
2.1.1.1.2	Cellular respiration.glycolysis.cytosolic glycolysis.phosphofructokinase activities.pyrophosphate-dependent phosphofructokinase	glyma.09g007900	pyrophosphate-dependent phosphofructokinase	up
2.1.1.2	Cellular respiration.glycolysis.cytosolic glycolysis.fructose-bisphosphate aldolase (FBA)	glyma.10g066700	fructose-bisphosphate aldolase (FBA)	up
2.1.1.2	Cellular respiration.glycolysis.cytosolic glycolysis.fructose-bisphosphate aldolase (FBA)	glyma.13g151800	fructose-bisphosphate aldolase (FBA)	up
2.1.1.3	Cellular respiration.glycolysis.cytosolic glycolysis.triose-phosphate isomerase	glyma.15g038100	triose-phosphate isomerase	up
2.1.1.3	Cellular respiration.glycolysis.cytosolic glycolysis.triose-phosphate isomerase	glyma.13g336200	triose-phosphate isomerase	up
2.1.1.5	Cellular respiration.glycolysis.cytosolic glycolysis.phosphoglycerate kinase	glyma.15g262100	phosphoglycerate kinase	up
2.1.2.1	Cellular respiration.glycolysis.methylglyoxal degradation.lactoyl-glutathione lyase (GLX1)	glyma.15g108400	lactoyl-glutathione lyase (GLX1)	up
2.1.2.1	Cellular respiration.glycolysis.methylglyoxal degradation.lactoyl-glutathione lyase (GLX1)	glyma.07g261400	lactoyl-glutathione lyase (GLX1)	up
2.4.1.4.2.3	Cellular respiration.oxidative phosphorylation.NADH dehydrogenase complex.non-core modules.beta subcomplex.component NDUFB3/B12	glyma.17g002300	component NDUFB3/B12 of NADH dehydrogenase beta subcomplex	up
2.4.1.4.2.6	Cellular respiration.oxidative phosphorylation.NADH dehydrogenase complex.non-core modules.beta subcomplex.component NDUFB7/B18	glyma.20g108500	component NDUFB7/B18 of NADH dehydrogenase beta subcomplex	up
2.4.1.4.2.7	Cellular respiration.oxidative phosphorylation.NADH dehydrogenase complex.non-core modules.beta subcomplex.component NDUFB8/ASHI	glyma.17g140500	component NDUFB8/ASHI of NADH dehydrogenase beta subcomplex	up
2.4.3.9	Cellular respiration.oxidative phosphorylation.cytochrome c reductase complex.component QCR10	glyma.04g223400	component QCR10 of cytochrome c reductase complex	up
2.4.5.1.5	Cellular respiration.oxidative phosphorylation.cytochrome c oxidase complex.core components.component COX5c	glyma.10g012800	component COX5c of cytochrome c oxidase complex	up
2.4.6.1.5	Cellular respiration.oxidative phosphorylation.ATP synthase complex.membrane MF0 subcomplex.subunit e	glyma.09g222500	subunit e of ATP synthase membrane MF0 subcomplex	up
2.4.6.1.9	Cellular respiration.oxidative phosphorylation.ATP synthase complex.membrane MF0 subcomplex.subunit 6kDa/ATP6	glyma.15g041300	subunit 6kDa/ATP6 of ATP synthase membrane MF0 subcomplex	up
2.4.6.2.6	Cellular respiration.oxidative phosphorylation.ATP synthase complex.peripheral MF1 subcomplex.subunit epsilon	glyma.08g222900	subunit epsilon of ATP synthase peripheral MF1 subcomplex	up
3.1.1.1	Carbohydrate metabolism.sucrose metabolism.triose-phosphate translocation.triose phosphate:phosphate translocator	glyma.13g175100	triose phosphate:phosphate translocator	up
3.1.2.1	Carbohydrate metabolism.sucrose metabolism.biosynthesis.cytosolic triose-phosphate isomerase	glyma.15g038100	cytosolic triose-phosphate isomerase	up
3.1.2.1	Carbohydrate metabolism.sucrose metabolism.biosynthesis.cytosolic triose-phosphate isomerase	glyma.13g336200	cytosolic triose-phosphate isomerase	up
3.1.2.2	Carbohydrate metabolism.sucrose metabolism.biosynthesis.cytosolic fructose-bisphosphate aldolase	glyma.10g066700	cytosolic fructose-bisphosphate aldolase	up
3.1.2.2	Carbohydrate metabolism.sucrose metabolism.biosynthesis.cytosolic fructose-bisphosphate aldolase	glyma.13g151800	cytosolic fructose-bisphosphate aldolase	up
3.1.4.2	Carbohydrate metabolism.sucrose metabolism.degradation.sucrose synthase	glyma.17g045800	sucrose synthase	up
3.1.4.4	Carbohydrate metabolism.sucrose metabolism.degradation.fructose kinase	glyma.15g029800	fructose kinase	up
3.2.2.5	Carbohydrate metabolism.starch metabolism.biosynthesis.starch branching enzyme	glyma.03g192300	starch branching enzyme	up
3.2.3.3.4	Carbohydrate metabolism.starch metabolism.degradation.hydrolysis and phosphorolysis.plastidial alpha-glucan phosphorylase (PHS1)	glyma.19g028400	plastidial alpha-glucan phosphorylase (PHS1)	up
3.9.1.3	Carbohydrate metabolism.oxidative pentose phosphate pathway.oxidative phase.6-phosphogluconate dehydrogenase	glyma.05g214000	6-phosphogluconate dehydrogenase	up
3.9.1.3	Carbohydrate metabolism.oxidative pentose phosphate pathway.oxidative phase.6-phosphogluconate dehydrogenase	glyma.19g038400	6-phosphogluconate dehydrogenase	up
3.11.1.2	Carbohydrate metabolism.fermentation.acetic acid biosynthesis.alcohol dehydrogenase (ADH)	glyma.06g122600	alcohol dehydrogenase (ADH)	up
3.13.2.1.1	Carbohydrate metabolism.nucleotide sugar biosynthesis.GDP-L-fucose biosynthesis.de novo biosynthesis.GDP-D-mannose 4,6-dehydratase (MUR1)	glyma.01g167500	GDP-D-mannose 4,6-dehydratase (MUR1)	up
3.13.2.1.2	Carbohydrate metabolism.nucleotide sugar biosynthesis.GDP-L-fucose biosynthesis.de novo biosynthesis.GDP-L-fucose synthase	glyma.18g208900	GDP-L-fucose synthase	up
3.13.3.1	Carbohydrate metabolism.nucleotide sugar biosynthesis.UDP-D-glucuronic acid biosynthesis.UDP-D-glucose 6-dehydrogenase	glyma.02g115400	UDP-D-glucose 6-dehydrogenase	up
3.13.4.1	Carbohydrate metabolism.nucleotide sugar biosynthesis.UDP-D-galacturonic acid biosynthesis.UDP-D-glucuronic acid 4-epimerase	glyma.18g002200	UDP-D-glucuronic acid 4-epimerase	up
3.13.5.2	Carbohydrate metabolism.nucleotide sugar biosynthesis.UDP-D-xylose biosynthesis.UDP-D-apiose / UPD-D-xylose synthetase	glyma.12g084100	UDP-D-apiose / UPD-D-xylose synthetase	up
3.13.6.2	Carbohydrate metabolism.nucleotide sugar biosynthesis.nucleotide rhamnose biosynthesis.dTDP-rhamnose synthase (NRS-ER)	glyma.01g215400	dTDP-rhamnose synthase (NRS-ER)	up
3.13.8	Carbohydrate metabolism.nucleotide sugar biosynthesis.UDP-D-glucose 4-epimerase	glyma.11g017100	UDP-D-glucose 4-epimerase	up
4.1.1.2.3	Amino acid metabolism.glutamate group amino acid biosynthesis.glutamate-derived amino acids.arginine.argininosuccinate synthetase	glyma.05g046700	argininosuccinate synthetase	up
4.1.1.3.2	Amino acid metabolism.glutamate group amino acid biosynthesis.glutamate-derived amino acids.gamma-aminobutyrate (GABA).GABA transporter (GAT)	glyma.12g181100	GABA transporter (GAT)	up
4.2.1.1	Amino acid metabolism.aspartate group amino acid biosynthesis.asparagine.glutamine-dependent asparagine synthetase	glyma.18g061100	glutamine-dependent asparagine synthetase	up
4.2.2.6.2.1	Amino acid metabolism.aspartate group amino acid biosynthesis.aspartate-derived amino acids.methionine.L-homocysteine S-methyltransferase activities.methyl-tetrahydrofolate-dependent methionine synthase	glyma.19g114500	methyl-tetrahydrofolate-dependent methionine synthase	up
4.2.2.6.2.1	Amino acid metabolism.aspartate group amino acid biosynthesis.aspartate-derived amino acids.methionine.L-homocysteine S-methyltransferase activities.methyl-tetrahydrofolate-dependent methionine synthase	glyma.16g038300	methyl-tetrahydrofolate-dependent methionine synthase	up
4.2.2.8.5	Amino acid metabolism.aspartate group amino acid biosynthesis.aspartate-derived amino acids.isoleucine.dihydroxy-acid dehydratase	glyma.13g207900	dihydroxy-acid dehydratase	up
4.3.2.3	Amino acid metabolism.pyruvate group amino acid biosynthesis.pyruvate-derived amino acids.dihydroxy-acid dehydratase	glyma.13g207900	dihydroxy-acid dehydratase	up
4.4.2.2	Amino acid metabolism.serine group amino acid biosynthesis.cysteine.O-acetylserine sulfydrylase (OASS)	glyma.03g244800	O-acetylserine sulfydrylase	up
4.5.2.2	Amino acid metabolism.shikimate group amino acid biosynthesis.phenylalanine and tyrosine.prephenate aminotransferase (PPA-AT)	glyma.11g238200	prephenate aminotransferase (PPA-AT)	up
4.5.2.3	Amino acid metabolism.shikimate group amino acid biosynthesis.phenylalanine and tyrosine.arogenate dehydrogenase (ADH)	glyma.11g233900	arogenate dehydrogenase (ADH)	up
4.6.1.3.3	Amino acid metabolism.amino acid degradation.arginine.urease accessory protein activities.urease accessory protein (ureG)	glyma.08g084800	urease accessory protein (ureG)	up
5.1.1.3	Lipid metabolism.fatty acid metabolism.citrate shuttle.cytosolic NAD-dependent malate dehydrogenase	glyma.02g005500	cytosolic NAD-dependent malate dehydrogenase	up
5.1.1.3	Lipid metabolism.fatty acid metabolism.citrate shuttle.cytosolic NAD-dependent malate dehydrogenase	glyma.10g006500	cytosolic NAD-dependent malate dehydrogenase	up
5.1.1.4	Lipid metabolism.fatty acid metabolism.citrate shuttle.cytosolic NADP-dependent malic enzyme	glyma.01g008500	cytosolic NADP-dependent malic enzyme	up
5.1.5.1	Lipid metabolism.fatty acid metabolism.mitochondrial fatty acid synthase (mtFAS) system.acyl carrier protein (mtACP)	glyma.09g247100	acyl carrier protein (mtACP)	up
5.1.7.1.2	Lipid metabolism.fatty acid metabolism.fatty acid desaturation.electron supply.cytochrome electron shuttle hemoprotein (Cyt-b5)	glyma.19g258500	cytochrome electron shuttle hemoprotein (Cyt-b5)	up
5.1.7.3.1	Lipid metabolism.fatty acid metabolism.fatty acid desaturation.methyl-end desaturation.delta-12/delta-15 fatty acid desaturase (FAD2/3/6-8)	glyma.02g227200	delta-12/delta-15 fatty acid desaturase	up
5.1.9.6.4	Lipid metabolism.fatty acid metabolism.fatty acid degradation.glyoxylate cycle.malate synthase	glyma.05g045900	malate synthase	up
5.1.9.6.4	Lipid metabolism.fatty acid metabolism.fatty acid degradation.glyoxylate cycle.malate synthase	glyma.17g128100	malate synthase	up
5.2.5.1	Lipid metabolism.glycerolipid metabolism.phosphatidylcholine biosynthesis.phospho-base N-methyltransferase	glyma.08g048600	phospho-base N-methyltransferase	up
5.2.10.2.2.1	Lipid metabolism.glycerolipid metabolism.glycerolipid degradation.phospholipase activities.phospholipase A2 activities.phospholipase A2 (sPLA2)	glyma.01g002400	phospholipase A2 (sPLA2)	up
5.2.10.2.2.4	Lipid metabolism.glycerolipid metabolism.glycerolipid degradation.phospholipase activities.phospholipase A2 activities.phospholipase A2 (pPLA2-III)	glyma.19g156700	phospholipase A2 (pPLA2-III)	up
5.2.10.2.2.4	Lipid metabolism.glycerolipid metabolism.glycerolipid degradation.phospholipase activities.phospholipase A2 activities.phospholipase A2 (pPLA2-III)	glyma.09g022000	phospholipase A2 (pPLA2-III)	up
5.2.10.2.4.1	Lipid metabolism.glycerolipid metabolism.glycerolipid degradation.phospholipase activities.phospholipase D activities.phospholipase D (PLD-alpha)	glyma.08g211700	phospholipase D (PLD-alpha)	up
5.5.1.7	Lipid metabolism.phytosterol metabolism.plant sterol pathway.sterol delta24 reductase	glyma.11g103500	sterol delta24 reductase	up
5.5.2.1	Lipid metabolism.phytosterol metabolism.phytosterol C4-demethylation complex.methylsterol monooxygenase component SMO1	glyma.05g053300	methylsterol monooxygenase SMO1 of phytosterol C4-demethylation complex	up
5.7.1.3	Lipid metabolism.lipid trafficking.acyl-CoA-binding protein activities.acyl-CoA-binding protein (ACBP6)	glyma.09g214500	acyl-CoA-binding protein (ACBP6)	up
5.7.1.3	Lipid metabolism.lipid trafficking.acyl-CoA-binding protein activities.acyl-CoA-binding protein (ACBP6)	glyma.04g122900	acyl-CoA-binding protein (ACBP6)	up
5.8.6	Lipid metabolism.lipid droplet-associated activities.associated factor (LDIP)	glyma.02g242200	associated factor (LDIP)	up
6.1.3.1	Nucleotide metabolism.purines.salvage pathway.adenine phosphoribosyltransferase (APT)	glyma.11g031200	adenine phosphoribosyltransferase (APT)	up
6.1.5.5	Nucleotide metabolism.purines.catabolism.urate oxidase (UOX)	glyma.20g072400	urate oxidase (UOX)	up
6.2.3.1	Nucleotide metabolism.pyrimidines.phosphotransfers.uridylate kinase (UMK)	glyma.07g121000	uridylate kinase (UMK)	up
6.2.4.4	Nucleotide metabolism.pyrimidines.catabolism.dihydopyrimidine aminohydrolase (PYD2)	glyma.14g036000	dihydopyrimidine aminohydrolase	up
6.2.4.5	Nucleotide metabolism.pyrimidines.catabolism.beta-ureidopropionase (PYD3)	glyma.07g182100	beta-ureidopropionase	up
6.2.4.6	Nucleotide metabolism.pyrimidines.catabolism.alanine aminotransferase (PYD4)	glyma.11g236200	alanine aminotransferase (PYD4)	up
6.3.2.4	Nucleotide metabolism.deoxynucleotides.salvage pathway.nucleoside diphosphate kinase	glyma.08g022500	nucleoside diphosphate kinase	up
7.3.2	Coenzyme metabolism.S-adenosyl methionine (SAM) cycle.S-adenosyl homocysteine hydrolase (SAHH)	glyma.08g108800	S-adenosyl homocysteine hydrolase	up
7.3.2	Coenzyme metabolism.S-adenosyl methionine (SAM) cycle.S-adenosyl homocysteine hydrolase (SAHH)	glyma.05g152000	S-adenosyl homocysteine hydrolase	up
7.3.2	Coenzyme metabolism.S-adenosyl methionine (SAM) cycle.S-adenosyl homocysteine hydrolase (SAHH)	glyma.11g254700	S-adenosyl homocysteine hydrolase	up
7.11.2.2.5	Coenzyme metabolism.iron-sulfur cluster assembly machinery.mitochondrial ISC system.transfer phase.chaperone (HSCA)	glyma.08g065100	chaperone HSCA of mitochondrial ISC system transfer phase	up
7.11.2.2.5	Coenzyme metabolism.iron-sulfur cluster assembly machinery.mitochondrial ISC system.transfer phase.chaperone (HSCA)	glyma.07g184300	chaperone HSCA of mitochondrial ISC system transfer phase	up
8.1.2.1	Polyamine metabolism.putrescine biosynthesis.cytosolic pathway.ornithine decarboxylase	glyma.04g020200	ornithine decarboxylase	up
8.2.2	Polyamine metabolism.spermidine biosynthesis.spermidine synthase	glyma.01g031700	spermidine synthase	up
8.2.2	Polyamine metabolism.spermidine biosynthesis.spermidine synthase	glyma.02g033900	spermidine synthase	up
8.2.4	Polyamine metabolism.spermidine biosynthesis.thermospermine synthase	glyma.20g145000	thermospermine synthase	up
9.1.1.2	Secondary metabolism.terpenoids.mevalonate pathway.3-hydroxy-3-methylglutaryl-CoA synthase	glyma.01g215500	3-hydroxy-3-methylglutaryl-CoA synthase	up
9.1.1.3	Secondary metabolism.terpenoids.mevalonate pathway.3-hydroxy-3-methylglutaryl-CoA reductase	glyma.14g045900	3-hydroxy-3-methylglutaryl-CoA reductase	up
9.1.1.6	Secondary metabolism.terpenoids.mevalonate pathway.mevalonate diphosphate decarboxylase	glyma.20g109900	mevalonate diphosphate decarboxylase	up
9.1.3.2	Secondary metabolism.terpenoids.isoprenyl diphosphate biosynthesis.farnesyl diphosphate synthase	glyma.09g015600	farnesyl diphosphate synthase	up
9.1.4.3	Secondary metabolism.terpenoids.terpene biosynthesis.triterpenoid synthase	glyma.07g001300	triterpenoid synthase	up
9.2.2.4.1	Secondary metabolism.phenolics.flavonoid biosynthesis.flavones.type-I flavone synthase	glyma.06g137000	type-I flavone synthase	up
9.3.1.2	Secondary metabolism.betaines.glycinebetaine biosynthesis.betaine-aldehyde dehydrogenase	glyma.06g186300	betaine-aldehyde dehydrogenase	up
10.1.1	Redox homeostasis.controlled reactive oxygen generation.NADPH-oxidase (Rboh)	glyma.17g078300	NADPH-oxidase (Rboh)	up
10.2.1.1	Redox homeostasis.enzymatic reactive oxygen scavenging.superoxide dismutase activities.iron superoxide dismutase (FSD)	glyma.10g193500	iron superoxide dismutase (FSD)	up
10.2.1.3	Redox homeostasis.enzymatic reactive oxygen scavenging.superoxide dismutase activities.copper/zinc superoxide dismutase (CSD)	glyma.11g192700	copper/zinc superoxide dismutase (CSD)	up
10.3.3.3	Redox homeostasis.glutathione-based redox regulation.glutathione S-transferase activities.class tau glutathione S-transferase	glyma.18g190500	class tau glutathione S-transferase	up
10.4.2.4	Redox homeostasis.thiol-based redox regulation.peroxiredoxin activities.type-2 peroxiredoxin (PrxII)	glyma.19g190800	type-2 peroxiredoxin (PrxII)	up
10.4.3.2	Redox homeostasis.thiol-based redox regulation.thioredoxin activities.H-type thioredoxin	glyma.18g127400	H-type thioredoxin	up
10.5.4	Redox homeostasis.ascorbate-based redox regulation.monodehydroascorbate reductase (MDAR)	glyma.08g017800	monodehydroascorbate reductase (MDAR)	up
10.5.5	Redox homeostasis.ascorbate-based redox regulation.dehydroascorbate reductase (DHAR)	glyma.20g240300	dehydroascorbate reductase (DHAR)	up
10.5.5	Redox homeostasis.ascorbate-based redox regulation.dehydroascorbate reductase (DHAR)	glyma.10g291100	dehydroascorbate reductase (DHAR)	up
10.5.8.1.5	Redox homeostasis.ascorbate-based redox regulation.ascorbate metabolism.L-galactose biosynthesis pathway.GDP-L-galactose phosphorylase (VTC2/5)	glyma.18g092900	GDP-L-galactose phosphorylase (VTC2/5)	up
10.5.8.4	Redox homeostasis.ascorbate-based redox regulation.ascorbate metabolism.apoplastic ascorbate oxidase (AAO)	glyma.20g051900	apoplastic ascorbate oxidase (AAO)	up
11.1.2.3	Phytohormone action.abscisic acid.perception and signalling.signal transducer (RHA2)	glyma.10g268900	signal transducer of abscisic acid perception (RHA2)	up
11.1.2.3	Phytohormone action.abscisic acid.perception and signalling.signal transducer (RHA2)	glyma.20g122200	signal transducer of abscisic acid perception (RHA2)	up
11.2.2.2	Phytohormone action.auxin.perception and signal transduction.transcriptional repressor (IAA/AUX)	glyma.02g000500	transcriptional repressor (IAA/AUX)	up
11.2.2.2	Phytohormone action.auxin.perception and signal transduction.transcriptional repressor (IAA/AUX)	glyma.10g180100	transcriptional repressor (IAA/AUX)	up
11.2.2.2	Phytohormone action.auxin.perception and signal transduction.transcriptional repressor (IAA/AUX)	glyma.20g210400	transcriptional repressor (IAA/AUX)	up
11.2.2.3	Phytohormone action.auxin.perception and signal transduction.transcriptional co-repressor (TPL/TPR)	glyma.13g367300	auxin signalling transcriptional co-repressor (TPL/TPR)	up
11.2.3.2	Phytohormone action.auxin.conjugation and degradation.indole-3-acetic acid carboxyl methyltransferase (MES17)	glyma.04g223700	indole-3-acetic acid carboxyl methyltransferase (MES17)	up
11.2.3.2	Phytohormone action.auxin.conjugation and degradation.indole-3-acetic acid carboxyl methyltransferase (MES17)	glyma.06g141200	indole-3-acetic acid carboxyl methyltransferase (MES17)	up
11.3.1.4	Phytohormone action.brassinosteroid.biosynthesis.3-epi-6-deoxocathasterone 23-monooxygenase	glyma.08g193900	3-epi-6-deoxocathasterone 23-monooxygenase	up
11.4.2.2	Phytohormone action.cytokinin.perception and signal transduction.signal transducer (AHP)	glyma.13g212800	cytokinin signal transducer (AHP)	up
11.4.2.4	Phytohormone action.cytokinin.perception and signal transduction.B-type ARR response activator	glyma.06g063500	B-type ARR response activator of cytokinin signalling	up
11.5.1.1	Phytohormone action.ethylene.biosynthesis.1-aminocyclopropane-1-carboxylate (ACC) synthase	glyma.05g223000	1-aminocyclopropane-1-carboxylate (ACC) synthase	up
11.5.1.1	Phytohormone action.ethylene.biosynthesis.1-aminocyclopropane-1-carboxylate (ACC) synthase	glyma.08g030100	1-aminocyclopropane-1-carboxylate (ACC) synthase	up
11.7.1.3	Phytohormone action.jasmonic acid.biosynthesis.allene oxidase synthase (AOS)	glyma.07g162900	allene oxidase synthase (AOS)	up
11.9.1.4	Phytohormone action.strigolactone.biosynthesis.monooxygenase (MAX1)	glyma.04g052100	monooxygenase (MAX1)	up
11.10.2.1.1	Phytohormone action.signalling peptides.CRP (cysteine-rich-peptide) category.GASA/GAST-peptide activity.GASA-precursor polypeptide	glyma.17g237100	GASA precursor polypeptide	up
11.10.2.1.1	Phytohormone action.signalling peptides.CRP (cysteine-rich-peptide) category.GASA/GAST-peptide activity.GASA-precursor polypeptide	glyma.18g259400	GASA precursor polypeptide	up
11.10.2.1.1	Phytohormone action.signalling peptides.CRP (cysteine-rich-peptide) category.GASA/GAST-peptide activity.GASA-precursor polypeptide	glyma.14g219100	GASA precursor polypeptide	up
11.10.2.1.1	Phytohormone action.signalling peptides.CRP (cysteine-rich-peptide) category.GASA/GAST-peptide activity.GASA-precursor polypeptide	glyma.02g245600	GASA precursor polypeptide	up
11.10.2.4.1	Phytohormone action.signalling peptides.CRP (cysteine-rich-peptide) category.RALF/RALFL-peptide activity.RALF/RALFL-precursor polypeptide	glyma.11g055200	RALF/RALFL precursor polypeptide	up
11.10.2.4.1	Phytohormone action.signalling peptides.CRP (cysteine-rich-peptide) category.RALF/RALFL-peptide activity.RALF/RALFL-precursor polypeptide	glyma.05g151400	RALF/RALFL precursor polypeptide	up
11.10.2.4.1	Phytohormone action.signalling peptides.CRP (cysteine-rich-peptide) category.RALF/RALFL-peptide activity.RALF/RALFL-precursor polypeptide	glyma.17g026400	RALF/RALFL precursor polypeptide	up
11.10.2.4.1	Phytohormone action.signalling peptides.CRP (cysteine-rich-peptide) category.RALF/RALFL-peptide activity.RALF/RALFL-precursor polypeptide	glyma.01g186800	RALF/RALFL precursor polypeptide	up
11.10.2.4.2	Phytohormone action.signalling peptides.CRP (cysteine-rich-peptide) category.RALF/RALFL-peptide activity.RALF-peptide receptor (CrRLK1L)	glyma.13g054200	RALF-peptide receptor (CrRLK1L)	up
11.10.2.4.2	Phytohormone action.signalling peptides.CRP (cysteine-rich-peptide) category.RALF/RALFL-peptide activity.RALF-peptide receptor (CrRLK1L)	glyma.12g148200	RALF-peptide receptor (CrRLK1L)	up
12.1.1.1	Chromatin organisation.chromatin structure.DNA wrapping.histone (H2A)	glyma.13g333900	histone (H2A)	up
12.1.1.1	Chromatin organisation.chromatin structure.DNA wrapping.histone (H2A)	glyma.13g334300	histone (H2A)	up
12.1.1.1	Chromatin organisation.chromatin structure.DNA wrapping.histone (H2A)	glyma.03g148100	histone (H2A)	up
12.1.1.1	Chromatin organisation.chromatin structure.DNA wrapping.histone (H2A)	glyma.03g158100	histone (H2A)	up
12.1.1.1	Chromatin organisation.chromatin structure.DNA wrapping.histone (H2A)	glyma.19g234100	histone (H2A)	up
12.1.1.1	Chromatin organisation.chromatin structure.DNA wrapping.histone (H2A)	glyma.19g151400	histone (H2A)	up
12.1.1.1	Chromatin organisation.chromatin structure.DNA wrapping.histone (H2A)	glyma.15g040200	histone (H2A)	up
12.1.1.1	Chromatin organisation.chromatin structure.DNA wrapping.histone (H2A)	glyma.02g143200	histone (H2A)	up
12.1.1.2	Chromatin organisation.chromatin structure.DNA wrapping.histone (H2B)	glyma.11g141700	histone (H2B)	up
12.1.1.2	Chromatin organisation.chromatin structure.DNA wrapping.histone (H2B)	glyma.11g141600	histone (H2B)	up
12.1.1.2	Chromatin organisation.chromatin structure.DNA wrapping.histone (H2B)	glyma.11g141800	histone (H2B)	up
12.1.1.2	Chromatin organisation.chromatin structure.DNA wrapping.histone (H2B)	glyma.12g065200	histone (H2B)	up
12.1.1.2	Chromatin organisation.chromatin structure.DNA wrapping.histone (H2B)	glyma.12g065400	histone (H2B)	up
12.1.1.2	Chromatin organisation.chromatin structure.DNA wrapping.histone (H2B)	glyma.12g065100	histone (H2B)	up
12.1.1.3	Chromatin organisation.chromatin structure.DNA wrapping.histone (H3)	glyma.08g245000	histone (H3)	up
12.1.1.3	Chromatin organisation.chromatin structure.DNA wrapping.histone (H3)	glyma.13g342000	histone (H3)	up
12.1.1.3	Chromatin organisation.chromatin structure.DNA wrapping.histone (H3)	glyma.08g227400	histone (H3)	up
12.1.1.3	Chromatin organisation.chromatin structure.DNA wrapping.histone (H3)	glyma.15g032300	histone (H3)	up
12.1.1.3	Chromatin organisation.chromatin structure.DNA wrapping.histone (H3)	glyma.13g173100	histone (H3)	up
12.1.1.3	Chromatin organisation.chromatin structure.DNA wrapping.histone (H3)	glyma.11g130900	histone (H3)	up
12.1.1.3	Chromatin organisation.chromatin structure.DNA wrapping.histone (H3)	glyma.12g055200	histone (H3)	up
12.1.1.4	Chromatin organisation.chromatin structure.DNA wrapping.histone (H4)	glyma.17g203400	histone (H4)	up
12.1.1.4	Chromatin organisation.chromatin structure.DNA wrapping.histone (H4)	glyma.18g064300	histone (H4)	up
12.1.1.4	Chromatin organisation.chromatin structure.DNA wrapping.histone (H4)	glyma.18g064400	histone (H4)	up
12.1.1.4	Chromatin organisation.chromatin structure.DNA wrapping.histone (H4)	glyma.15g043200	histone (H4)	up
12.1.1.4	Chromatin organisation.chromatin structure.DNA wrapping.histone (H4)	glyma.13g147000	histone (H4)	up
12.1.1.4	Chromatin organisation.chromatin structure.DNA wrapping.histone (H4)	glyma.11g177900	histone (H4)	up
12.1.1.4	Chromatin organisation.chromatin structure.DNA wrapping.histone (H4)	glyma.17g063200	histone (H4)	up
12.1.1.4	Chromatin organisation.chromatin structure.DNA wrapping.histone (H4)	glyma.02g224100	histone (H4)	up
12.1.1.4	Chromatin organisation.chromatin structure.DNA wrapping.histone (H4)	glyma.14g190800	histone (H4)	up
12.1.1.4	Chromatin organisation.chromatin structure.DNA wrapping.histone (H4)	glyma.20g083800	histone (H4)	up
12.1.1.4	Chromatin organisation.chromatin structure.DNA wrapping.histone (H4)	glyma.12g074500	histone (H4)	up
12.1.1.4	Chromatin organisation.chromatin structure.DNA wrapping.histone (H4)	glyma.19g172500	histone (H4)	up
12.1.1.4	Chromatin organisation.chromatin structure.DNA wrapping.histone (H4)	glyma.11g178200	histone (H4)	up
12.2.7	Chromatin organisation.histone chaperone activities.histone chaperone (NRP)	glyma.04g170400	histone chaperone (NRP)	up
12.3.1.1.2.1.2.2	Chromatin organisation.post-translational histone modification.histone methylation.lysine methylation.class-I histone methyltransferase activities.PRC2 histone methylation complex.associated protein factors.PRC2-VRN-interacting factor (VIN3/VEL)	glyma.17g062500	PRC2-VRN-interacting factor (VIN3/VEL) of PRC2 histone methylation complex	up
12.3.2.4	Chromatin organisation.post-translational histone modification.histone acetylation.HD2-type histone deacetylase (HD2/HDT)	glyma.11g189500	HD2-type histone deacetylase (HD2/HDT)	up
12.3.2.4	Chromatin organisation.post-translational histone modification.histone acetylation.HD2-type histone deacetylase (HD2/HDT)	glyma.13g319500	HD2-type histone deacetylase (HD2/HDT)	up
12.7.1.1	Chromatin organisation.organelle machinery.SWI-B chromatin-remodeling complexes.component SWIB	glyma.11g090400	component of SWI-B chromatin-remodeling complexes	up
12.7.1.1	Chromatin organisation.organelle machinery.SWI-B chromatin-remodeling complexes.component SWIB	glyma.01g154200	component of SWI-B chromatin-remodeling complexes	up
13.1.3.4.1	Cell division.DNA replication.elongation.DNA-tracking platform.sliding clamp protein (PCNA)	glyma.18g067800	sliding clamp protein (PCNA)	up
13.2.1.1.7	Cell division.cell cycle organisation.cell cycle control.CYCLIN regulatory protein activities.regulatory protein (CYCP/CYCU)	glyma.03g153800	regulatory protein (CYCP(CYCU) of cell cycle	up
13.2.1.2.8	Cell division.cell cycle organisation.cell cycle control.CYCLIN-dependent protein kinase complex.scaffolding component CKS	glyma.11g192100	scaffolding component CKS of cyclin-dependent kinase complex	up
13.4.5.1	Cell division.cytokinesis.endoplasmic reticulum (ER) reorganisation.ER-tubule curvature-inducing protein (Reticulon)	glyma.08g304100	ER-tubule curvature-inducing protein (Reticulon)	up
13.4.5.1	Cell division.cytokinesis.endoplasmic reticulum (ER) reorganisation.ER-tubule curvature-inducing protein (Reticulon)	glyma.07g062600	ER-tubule curvature-inducing protein (Reticulon)	up
13.4.5.1	Cell division.cytokinesis.endoplasmic reticulum (ER) reorganisation.ER-tubule curvature-inducing protein (Reticulon)	glyma.16g030700	ER-tubule curvature-inducing protein (Reticulon)	up
13.4.5.2	Cell division.cytokinesis.endoplasmic reticulum (ER) reorganisation.ER tubulae formation factor (RHD3/RL)	glyma.07g010200	ER tubulae formation factor (RHD3/RL)	up
13.4.5.2	Cell division.cytokinesis.endoplasmic reticulum (ER) reorganisation.ER tubulae formation factor (RHD3/RL)	glyma.08g193200	ER tubulae formation factor (RHD3/RL)	up
15.1.2.7	RNA biosynthesis.DNA-dependent RNA polymerase complexes.RNA polymerase II complex.subunit NRPB9	glyma.09g037400	subunit NRPB9 of RNA polymerase II complex	up
15.1.4.7	RNA biosynthesis.DNA-dependent RNA polymerase complexes.RNA polymerase IV complex.subunit NRPD9	glyma.09g037400	subunit NRPD9 of RNA polymerase IV complex	up
15.1.5.7	RNA biosynthesis.DNA-dependent RNA polymerase complexes.RNA polymerase V complex.subunit NRPE9	glyma.09g037400	subunit NRPE9 of RNA polymerase V complex	up
15.5.1.2	RNA biosynthesis.transcriptional regulation.C2C2 transcription factor superfamily.transcription factor (BBX-CO)	glyma.06g059600	transcription factor (BBX-CO)	up
15.5.3.1	RNA biosynthesis.transcriptional regulation.Homeobox transcription factor superfamily.transcription factor (HD-ZIP I/II)	glyma.18g014900	transcription factor (HD-ZIP I/II)	up
15.5.3.1	RNA biosynthesis.transcriptional regulation.Homeobox transcription factor superfamily.transcription factor (HD-ZIP I/II)	glyma.06g190200	transcription factor (HD-ZIP I/II)	up
15.5.3.1	RNA biosynthesis.transcriptional regulation.Homeobox transcription factor superfamily.transcription factor (HD-ZIP I/II)	glyma.08g132800	transcription factor (HD-ZIP I/II)	up
15.5.3.4	RNA biosynthesis.transcriptional regulation.Homeobox transcription factor superfamily.transcription factor (KNOX)	glyma.11g027100	transcription factor (KNOX)	up
15.5.4.1	RNA biosynthesis.transcriptional regulation.bZIP transcription factor superfamily.transcription factor (bZIP)	glyma.17g188500	transcription factor (bZIP)	up
15.5.4.1	RNA biosynthesis.transcriptional regulation.bZIP transcription factor superfamily.transcription factor (bZIP)	glyma.14g071400	transcription factor (bZIP)	up
15.5.4.1	RNA biosynthesis.transcriptional regulation.bZIP transcription factor superfamily.transcription factor (bZIP)	glyma.17g253200	transcription factor (bZIP)	up
15.5.4.1	RNA biosynthesis.transcriptional regulation.bZIP transcription factor superfamily.transcription factor (bZIP)	glyma.12g040600	transcription factor (bZIP)	up
15.5.7.1	RNA biosynthesis.transcriptional regulation.AP2/ERF transcription factor superfamily.transcription factor (ERF)	glyma.19g213100	transcription factor (ERF)	up
15.5.7.1	RNA biosynthesis.transcriptional regulation.AP2/ERF transcription factor superfamily.transcription factor (ERF)	glyma.16g147500	transcription factor (ERF)	up
15.5.7.1	RNA biosynthesis.transcriptional regulation.AP2/ERF transcription factor superfamily.transcription factor (ERF)	glyma.05g063500	transcription factor (ERF)	up
15.5.7.1	RNA biosynthesis.transcriptional regulation.AP2/ERF transcription factor superfamily.transcription factor (ERF)	glyma.02g066200	transcription factor (ERF)	up
15.5.7.1	RNA biosynthesis.transcriptional regulation.AP2/ERF transcription factor superfamily.transcription factor (ERF)	glyma.18g252300	transcription factor (ERF)	up
15.5.7.1	RNA biosynthesis.transcriptional regulation.AP2/ERF transcription factor superfamily.transcription factor (ERF)	glyma.18g252400	transcription factor (ERF)	up
15.5.7.2	RNA biosynthesis.transcriptional regulation.AP2/ERF transcription factor superfamily.transcription factor (DREB)	glyma.06g105000	transcription factor (DREB)	up
15.5.7.2	RNA biosynthesis.transcriptional regulation.AP2/ERF transcription factor superfamily.transcription factor (DREB)	glyma.06g085700	transcription factor (DREB)	up
15.5.7.2	RNA biosynthesis.transcriptional regulation.AP2/ERF transcription factor superfamily.transcription factor (DREB)	glyma.14g171500	transcription factor (DREB)	up
15.5.7.3	RNA biosynthesis.transcriptional regulation.AP2/ERF transcription factor superfamily.transcription factor (AP2)	glyma.15g044400	transcription factor (AP2)	up
15.5.7.3	RNA biosynthesis.transcriptional regulation.AP2/ERF transcription factor superfamily.transcription factor (AP2)	glyma.17g062600	transcription factor (AP2)	up
15.5.12	RNA biosynthesis.transcriptional regulation.transcription factor (GRAS)	glyma.07g266500	transcription factor (GRAS)	up
15.5.15	RNA biosynthesis.transcriptional regulation.transcription factor (C2H2-ZF)	glyma.03g236600	C2H2 zinc finger transcription factor	up
15.5.17	RNA biosynthesis.transcriptional regulation.transcription factor (NAC)	glyma.08g360200	transcription factor (NAC)	up
15.5.22.1	RNA biosynthesis.transcriptional regulation.WRKY transcription factor activity.transcription factor (WRKY)	glyma.04g223300	transcription factor (WRKY)	up
15.5.22.1	RNA biosynthesis.transcriptional regulation.WRKY transcription factor activity.transcription factor (WRKY)	glyma.05g211900	transcription factor (WRKY)	up
15.5.22.1	RNA biosynthesis.transcriptional regulation.WRKY transcription factor activity.transcription factor (WRKY)	glyma.08g142400	transcription factor (WRKY)	up
15.5.23	RNA biosynthesis.transcriptional regulation.transcription factor (ARR-B)	glyma.06g063500	transcription factor (ARR-B)	up
15.5.24	RNA biosynthesis.transcriptional regulation.transcription factor (AS2/LOB)	glyma.18g058000	transcription factor (AS2/LOB)	up
15.5.24	RNA biosynthesis.transcriptional regulation.transcription factor (AS2/LOB)	glyma.11g164800	transcription factor (AS2/LOB)	up
15.5.30	RNA biosynthesis.transcriptional regulation.transcription factor (bHLH)	glyma.01g129700	transcription factor (bHLH)	up
15.5.30	RNA biosynthesis.transcriptional regulation.transcription factor (bHLH)	glyma.09g034500	transcription factor (bHLH)	up
15.5.30	RNA biosynthesis.transcriptional regulation.transcription factor (bHLH)	glyma.13g305500	transcription factor (bHLH)	up
15.5.30	RNA biosynthesis.transcriptional regulation.transcription factor (bHLH)	glyma.12g196700	transcription factor (bHLH)	up
15.5.30	RNA biosynthesis.transcriptional regulation.transcription factor (bHLH)	glyma.15g139200	transcription factor (bHLH)	up
15.5.30	RNA biosynthesis.transcriptional regulation.transcription factor (bHLH)	glyma.05g110900	transcription factor (bHLH)	up
15.5.38	RNA biosynthesis.transcriptional regulation.transcription factor (LIM)	glyma.17g234700	transcription factor (LIM)	up
15.5.44	RNA biosynthesis.transcriptional regulation.transcription factor (SRS)	glyma.20g037100	transcription factor (SRS)	up
15.5.51.1	RNA biosynthesis.transcriptional regulation.transcriptional repression.transcriptional co-repressor (TPL/TPR)	glyma.13g367300	transcriptional co-repressor (TPL/TPR)	up
15.6.1.2.2.9	RNA biosynthesis.organelle machinery.RNA polymerase activities.plastid-encoded RNA polymerase (PEP) complex.essential co-factor components.component PAP9/FSD2	glyma.10g193500	cofactor of plastid-encoded RNA polymerase (PAP9/FSD2)	up
16.1.1.3.4	RNA processing.pre-RNA splicing.U2-type-intron-specific major spliceosome.U4/U6 small nuclear ribonucleoprotein particle (snRNP).protein factor (NHP2L1/SNU13)	glyma.13g167800	protein factor NHP2L1/SNU13 of U4/U6 small nuclear ribonucleoprotein particle (snRNP)	up
16.1.1.3.4	RNA processing.pre-RNA splicing.U2-type-intron-specific major spliceosome.U4/U6 small nuclear ribonucleoprotein particle (snRNP).protein factor (NHP2L1/SNU13)	glyma.17g083500	protein factor NHP2L1/SNU13 of U4/U6 small nuclear ribonucleoprotein particle (snRNP)	up
16.1.1.6.1	RNA processing.pre-RNA splicing.U2-type-intron-specific major spliceosome.U1/U2/U4/U5-associated Sm accessory ribonucleoprotein complex.component Sm-B	glyma.14g025900	component Sm-B of U1/U2/U4/U5-associated Sm accessory ribonucleoprotein complex	up
16.1.1.6.1	RNA processing.pre-RNA splicing.U2-type-intron-specific major spliceosome.U1/U2/U4/U5-associated Sm accessory ribonucleoprotein complex.component Sm-B	glyma.02g288900	component Sm-B of U1/U2/U4/U5-associated Sm accessory ribonucleoprotein complex	up
16.1.1.6.3	RNA processing.pre-RNA splicing.U2-type-intron-specific major spliceosome.U1/U2/U4/U5-associated Sm accessory ribonucleoprotein complex.component Sm-D2	glyma.20g204200	component Sm-D2 of U1/U2/U4/U5-associated Sm accessory ribonucleoprotein complex	up
16.3.2.2.1	RNA processing.RNA export.TREX/THO ribonucleoparticle (RNP) trafficking complex.mRNA export adaptor activities.mRNA-binding adaptor (ALY/Tho4)	glyma.18g288400	mRNA-binding adaptor ALY/Tho4 of TREX/THO mRNP trafficking complex	up
16.4.3.1.2.2	RNA processing.RNA homeostasis.mRNA deadenylation-dependent decay.mRNA deadenylation.CCR4-NOT complex.deadenylase component CAF1	glyma.13g314100	deadenylase component CAF1 of CCR4-NOT complex	up
16.4.9.2	RNA processing.RNA homeostasis.mRNA stress granule formation.regulatory factor (TZF)	glyma.13g202800	regulatory factor (TZF) of mRNA stress granule formation	up
16.6.2.2.1	RNA processing.organelle machinery.RNA modification.C-to-U RNA editing.RNA editing factor (MORF)	glyma.13g271400	RNA editing factor (MORF)	up
16.6.2.2.2	RNA processing.organelle machinery.RNA modification.C-to-U RNA editing.RNA editing factor (ORRM)	glyma.11g255000	RNA editing factor (ORRM)	up
16.6.2.2.2	RNA processing.organelle machinery.RNA modification.C-to-U RNA editing.RNA editing factor (ORRM)	glyma.17g078400	RNA editing factor (ORRM)	up
16.6.2.2.2	RNA processing.organelle machinery.RNA modification.C-to-U RNA editing.RNA editing factor (ORRM)	glyma.18g266500	RNA editing factor (ORRM)	up
16.6.3.3.1	RNA processing.organelle machinery.RNA homeostasis.plastidial mRNA stabilisation.ribonucleoprotein (CP29)	glyma.10g058500	plastidial ribonucleoprotein (CP29)	up
16.6.3.3.1	RNA processing.organelle machinery.RNA homeostasis.plastidial mRNA stabilisation.ribonucleoprotein (CP29)	glyma.13g145200	plastidial ribonucleoprotein (CP29)	up
17.1.1.2.1.5.1	Protein biosynthesis.ribosome biogenesis.rRNA biosynthesis.post-transcriptional rRNA modification.methylation.C/D small nucleolar ribonucleoprotein (snoRNP) rRNA methylation complex.methyltransferase component Nop1/fibrillarin	glyma.04g200700	methyltransferase component Nop1/fibrillarin of snoRNP rRNA methylation complex	up
17.1.1.2.1.5.1	Protein biosynthesis.ribosome biogenesis.rRNA biosynthesis.post-transcriptional rRNA modification.methylation.C/D small nucleolar ribonucleoprotein (snoRNP) rRNA methylation complex.methyltransferase component Nop1/fibrillarin	glyma.06g164800	methyltransferase component Nop1/fibrillarin of snoRNP rRNA methylation complex	up
17.1.1.2.1.5.1	Protein biosynthesis.ribosome biogenesis.rRNA biosynthesis.post-transcriptional rRNA modification.methylation.C/D small nucleolar ribonucleoprotein (snoRNP) rRNA methylation complex.methyltransferase component Nop1/fibrillarin	glyma.18g020000	methyltransferase component Nop1/fibrillarin of snoRNP rRNA methylation complex	up
17.1.1.2.1.5.1	Protein biosynthesis.ribosome biogenesis.rRNA biosynthesis.post-transcriptional rRNA modification.methylation.C/D small nucleolar ribonucleoprotein (snoRNP) rRNA methylation complex.methyltransferase component Nop1/fibrillarin	glyma.11g237200	methyltransferase component Nop1/fibrillarin of snoRNP rRNA methylation complex	up
17.1.1.2.1.5.2	Protein biosynthesis.ribosome biogenesis.rRNA biosynthesis.post-transcriptional rRNA modification.methylation.C/D small nucleolar ribonucleoprotein (snoRNP) rRNA methylation complex.snoRNP scaffold component Nop56	glyma.05g046400	snoRNP scaffold component Nop56 of snoRNP rRNA methylation complex	up
17.1.1.2.1.5.2	Protein biosynthesis.ribosome biogenesis.rRNA biosynthesis.post-transcriptional rRNA modification.methylation.C/D small nucleolar ribonucleoprotein (snoRNP) rRNA methylation complex.snoRNP scaffold component Nop56	glyma.17g128400	snoRNP scaffold component Nop56 of snoRNP rRNA methylation complex	up
17.1.1.2.1.5.3	Protein biosynthesis.ribosome biogenesis.rRNA biosynthesis.post-transcriptional rRNA modification.methylation.C/D small nucleolar ribonucleoprotein (snoRNP) rRNA methylation complex.snoRNP scaffold component Nop58	glyma.12g040200	snoRNP scaffold component Nop58 of snoRNP rRNA methylation complex	up
17.1.1.2.1.5.4	Protein biosynthesis.ribosome biogenesis.rRNA biosynthesis.post-transcriptional rRNA modification.methylation.C/D small nucleolar ribonucleoprotein (snoRNP) rRNA methylation complex.component Snu13	glyma.13g167800	component Snu13 of snoRNP rRNA methylation complex	up
17.1.1.2.2.1.1	Protein biosynthesis.ribosome biogenesis.rRNA biosynthesis.post-transcriptional rRNA modification.pseudouridylation.H/ACA small nucleolar ribonucleoprotein (snoRNP) rRNA pseudouridylation complex.pseudouridine synthase component Nap57/CBF5	glyma.15g056100	pseudouridine synthase component Nap57/CBF5 of H/ACA small nucleolar ribonucleoprotein (snoRNP) RNA pseudouridylation complex	up
17.1.1.2.2.1.2	Protein biosynthesis.ribosome biogenesis.rRNA biosynthesis.post-transcriptional rRNA modification.pseudouridylation.H/ACA small nucleolar ribonucleoprotein (snoRNP) rRNA pseudouridylation complex.core component Gar1	glyma.19g110900	core component Gar1 of H/ACA small nucleolar ribonucleoprotein (snoRNP) RNA pseudouridylation complex	up
17.1.1.2.2.1.2	Protein biosynthesis.ribosome biogenesis.rRNA biosynthesis.post-transcriptional rRNA modification.pseudouridylation.H/ACA small nucleolar ribonucleoprotein (snoRNP) rRNA pseudouridylation complex.core component Gar1	glyma.16g041400	core component Gar1 of H/ACA small nucleolar ribonucleoprotein (snoRNP) RNA pseudouridylation complex	up
17.1.1.2.2.1.3	Protein biosynthesis.ribosome biogenesis.rRNA biosynthesis.post-transcriptional rRNA modification.pseudouridylation.H/ACA small nucleolar ribonucleoprotein (snoRNP) rRNA pseudouridylation complex.core component Nop10	glyma.19g165900	core component Nop10 of H/ACA small nucleolar ribonucleoprotein (snoRNP) RNA pseudouridylation complex	up
17.1.2.1.2	Protein biosynthesis.ribosome biogenesis.large ribosomal subunit (LSU).LSU proteome.component uL2	glyma.11g076000	component uL2 of LSU proteome component	up
17.1.2.1.3	Protein biosynthesis.ribosome biogenesis.large ribosomal subunit (LSU).LSU proteome.component uL3	glyma.10g223400	component uL3 of LSU proteome component	up
17.1.2.1.5	Protein biosynthesis.ribosome biogenesis.large ribosomal subunit (LSU).LSU proteome.component uL5	glyma.04g111500	component uL5 of LSU proteome component	up
17.1.2.1.7	Protein biosynthesis.ribosome biogenesis.large ribosomal subunit (LSU).LSU proteome.component eL6	glyma.08g141800	component eL6 of LSU proteome component	up
17.1.2.1.10	Protein biosynthesis.ribosome biogenesis.large ribosomal subunit (LSU).LSU proteome.component uL11	glyma.10g053100	component uL11 of LSU proteome component	up
17.1.2.1.13	Protein biosynthesis.ribosome biogenesis.large ribosomal subunit (LSU).LSU proteome.component eL14	glyma.10g004300	component eL14 of LSU proteome component	up
17.1.2.1.14	Protein biosynthesis.ribosome biogenesis.large ribosomal subunit (LSU).LSU proteome.component uL14	glyma.13g126400	component uL14 of LSU proteome component	up
17.1.2.1.16	Protein biosynthesis.ribosome biogenesis.large ribosomal subunit (LSU).LSU proteome.component uL15	glyma.05g040900	component uL15 of LSU proteome component	up
17.1.2.1.18	Protein biosynthesis.ribosome biogenesis.large ribosomal subunit (LSU).LSU proteome.component uL18	glyma.16g028800	component uL18 of LSU proteome component	up
17.1.2.1.22	Protein biosynthesis.ribosome biogenesis.large ribosomal subunit (LSU).LSU proteome.component eL21	glyma.19g205000	component eL21 of LSU proteome component	up
17.1.2.1.25	Protein biosynthesis.ribosome biogenesis.large ribosomal subunit (LSU).LSU proteome.component uL23	glyma.02g095000	component uL23 of LSU proteome component	up
17.1.2.1.25	Protein biosynthesis.ribosome biogenesis.large ribosomal subunit (LSU).LSU proteome.component uL23	glyma.18g286400	component uL23 of LSU proteome component	up
17.1.2.1.27	Protein biosynthesis.ribosome biogenesis.large ribosomal subunit (LSU).LSU proteome.component uL24	glyma.15g068500	component uL24 of LSU proteome component	up
17.1.2.1.27	Protein biosynthesis.ribosome biogenesis.large ribosomal subunit (LSU).LSU proteome.component uL24	glyma.11g048100	component uL24 of LSU proteome component	up
17.1.2.1.29	Protein biosynthesis.ribosome biogenesis.large ribosomal subunit (LSU).LSU proteome.component eL28	glyma.13g352100	component eL28 of LSU proteome component	up
17.1.2.1.31	Protein biosynthesis.ribosome biogenesis.large ribosomal subunit (LSU).LSU proteome.component uL29	glyma.13g331900	component uL29 of LSU proteome component	up
17.1.2.1.33	Protein biosynthesis.ribosome biogenesis.large ribosomal subunit (LSU).LSU proteome.component eL30	glyma.18g281200	component eL30 of LSU proteome component	up
17.1.2.1.35	Protein biosynthesis.ribosome biogenesis.large ribosomal subunit (LSU).LSU proteome.component eL32	glyma.11g226800	component eL32 of LSU proteome component	up
17.1.2.1.35	Protein biosynthesis.ribosome biogenesis.large ribosomal subunit (LSU).LSU proteome.component eL32	glyma.05g156100	component eL32 of LSU proteome component	up
17.1.2.1.36	Protein biosynthesis.ribosome biogenesis.large ribosomal subunit (LSU).LSU proteome.component eL33	glyma.02g253500	component eL33 of LSU proteome component	up
17.1.2.1.37	Protein biosynthesis.ribosome biogenesis.large ribosomal subunit (LSU).LSU proteome.component eL34	glyma.18g119100	component eL34 of LSU proteome component	up
17.1.2.1.40	Protein biosynthesis.ribosome biogenesis.large ribosomal subunit (LSU).LSU proteome.component eL38	glyma.13g345600	component eL38 of LSU proteome component	up
17.1.2.1.47	Protein biosynthesis.ribosome biogenesis.large ribosomal subunit (LSU).LSU proteome.component RPP2	glyma.19g193200	component RPP2 of LSU proteome component	up
17.1.3.1.2	Protein biosynthesis.ribosome biogenesis.small ribosomal subunit (SSU).SSU proteome.component uS2	glyma.15g267100	component uS2 of SSU proteome	up
17.1.3.1.3	Protein biosynthesis.ribosome biogenesis.small ribosomal subunit (SSU).SSU proteome.component uS3	glyma.16g207400	component uS3 of SSU proteome	up
17.1.3.1.9	Protein biosynthesis.ribosome biogenesis.small ribosomal subunit (SSU).SSU proteome.component eS7	glyma.08g045100	component eS7 of SSU proteome	up
17.1.3.1.12	Protein biosynthesis.ribosome biogenesis.small ribosomal subunit (SSU).SSU proteome.component uS9	glyma.05g241200	component uS9 of SSU proteome	up
17.1.3.1.14	Protein biosynthesis.ribosome biogenesis.small ribosomal subunit (SSU).SSU proteome.component uS10	glyma.11g002400	component uS10 of SSU proteome	up
17.1.3.1.18	Protein biosynthesis.ribosome biogenesis.small ribosomal subunit (SSU).SSU proteome.component uS13	glyma.20g167600	component uS13 of SSU proteome	up
17.1.3.1.22	Protein biosynthesis.ribosome biogenesis.small ribosomal subunit (SSU).SSU proteome.component eS17	glyma.10g076400	component eS17 of SSU proteome	up
17.1.3.1.22	Protein biosynthesis.ribosome biogenesis.small ribosomal subunit (SSU).SSU proteome.component eS17	glyma.02g200300	component eS17 of SSU proteome	up
17.1.3.1.26	Protein biosynthesis.ribosome biogenesis.small ribosomal subunit (SSU).SSU proteome.component eS24	glyma.10g160300	component eS24 of SSU proteome	up
17.1.3.1.28	Protein biosynthesis.ribosome biogenesis.small ribosomal subunit (SSU).SSU proteome.component eS26	glyma.17g166400	component eS26 of SSU proteome	up
17.1.3.1.28	Protein biosynthesis.ribosome biogenesis.small ribosomal subunit (SSU).SSU proteome.component eS26	glyma.05g099500	component eS26 of SSU proteome	up
17.1.3.1.31	Protein biosynthesis.ribosome biogenesis.small ribosomal subunit (SSU).SSU proteome.component eS30	glyma.05g059600	component eS30 of SSU proteome	up
17.2.8.3	Protein biosynthesis.aminoacyl-tRNA synthetase activities.glutamyl-tRNA-dependent amidotransferase complex.component GatC	glyma.10g214200	component GatC of glutamyl-tRNA-dependent amidotransferase complex	up
17.4.1.1	Protein biosynthesis.translation elongation.eEF1 aminoacyl-tRNA binding factor activity.aminoacyl-tRNA binding factor (eEF1A)	glyma.19g052400	aminoacyl-tRNA binding factor (eEF1A)	up
17.4.1.2.1	Protein biosynthesis.translation elongation.eEF1 aminoacyl-tRNA binding factor activity.eEF1B eEF1A-GDP-recycling complex.component eEF1B-beta/-delta	glyma.02g276600	component eEF1B-beta/-delta of eEF1B eEF1A-GDP-recycling complex	up
17.4.3.1	Protein biosynthesis.translation elongation.eEF5 poly-P/G elongation factor activity.poly-P/G elongation factor (eEF5/eIF5A)	glyma.06g197300	poly-P/G elongation factor (eEF5/eIF5A)	up
17.4.3.1	Protein biosynthesis.translation elongation.eEF5 poly-P/G elongation factor activity.poly-P/G elongation factor (eEF5/eIF5A)	glyma.02g112400	poly-P/G elongation factor (eEF5/eIF5A)	up
17.4.3.1	Protein biosynthesis.translation elongation.eEF5 poly-P/G elongation factor activity.poly-P/G elongation factor (eEF5/eIF5A)	glyma.04g165500	poly-P/G elongation factor (eEF5/eIF5A)	up
17.4.3.1	Protein biosynthesis.translation elongation.eEF5 poly-P/G elongation factor activity.poly-P/G elongation factor (eEF5/eIF5A)	glyma.01g054000	poly-P/G elongation factor (eEF5/eIF5A)	up
17.6.1.2.21	Protein biosynthesis.organelle machinery.mitochondrial ribosome biogenesis.large ribosomal subunit proteome.component uL23m	glyma.18g017100	component uL23m of large ribosomal subunit proteome	up
17.6.1.2.23	Protein biosynthesis.organelle machinery.mitochondrial ribosome biogenesis.large ribosomal subunit proteome.component bL25m	glyma.05g081300	component bL25m of large ribosomal subunit proteome	up
17.6.2.2.33	Protein biosynthesis.organelle machinery.plastidial ribosome biogenesis.large ribosomal subunit proteome.component cL38	glyma.06g089700	component cL38 of large ribosomal subunit proteome	up
17.6.4.1	Protein biosynthesis.organelle machinery.translation elongation.elongation factor (EF-Tu)	glyma.19g153200	translation elongation factor (EF-Tu)	up
17.6.4.1	Protein biosynthesis.organelle machinery.translation elongation.elongation factor (EF-Tu)	glyma.03g150600	translation elongation factor (EF-Tu)	up
18.4.1.3	Protein modification.phosphorylation.TKL protein kinase superfamily.protein kinase (LRR-III)	glyma.05g247300	protein kinase (LRR-III)	up
18.4.1.5	Protein modification.phosphorylation.TKL protein kinase superfamily.protein kinase (LRR-V)	glyma.16g015400	protein kinase (LRR-V)	up
18.4.1.5	Protein modification.phosphorylation.TKL protein kinase superfamily.protein kinase (LRR-V)	glyma.07g046800	protein kinase (LRR-V)	up
18.4.1.6.1	Protein modification.phosphorylation.TKL protein kinase superfamily.LRR-VI protein kinase families.protein kinase (LRR-VI-1)	glyma.08g297400	protein kinase (LRR-VI-1)	up
18.4.1.6.1	Protein modification.phosphorylation.TKL protein kinase superfamily.LRR-VI protein kinase families.protein kinase (LRR-VI-1)	glyma.18g124500	protein kinase (LRR-VI-1)	up
18.4.1.13.1	Protein modification.phosphorylation.TKL protein kinase superfamily.LRR-XIII protein kinase families.protein kinase (LRR-XIIIa)	glyma.01g150700	protein kinase (LRR-XIIIa)	up
18.4.1.16	Protein modification.phosphorylation.TKL protein kinase superfamily.protein kinase (CrlRLK1)	glyma.13g054200	protein kinase (CrlRLK1)	up
18.4.1.16	Protein modification.phosphorylation.TKL protein kinase superfamily.protein kinase (CrlRLK1)	glyma.12g148200	protein kinase (CrlRLK1)	up
18.4.1.19	Protein modification.phosphorylation.TKL protein kinase superfamily.protein kinase (L-lectin)	glyma.07g135400	protein kinase (L-lectin)	up
18.4.2.1	Protein modification.phosphorylation.STE protein kinase superfamily.protein kinase (MAPKK)	glyma.08g223400	protein kinase (MAPKK)	up
18.4.5.2	Protein modification.phosphorylation.CAMK protein kinase superfamily.SNF1-related protein kinase (SnRK2)	glyma.08g005100	SNF1-related protein kinase (SnRK2)	up
18.4.5.3	Protein modification.phosphorylation.CAMK protein kinase superfamily.SNF1-related protein kinase (SnRK3)	glyma.02g275900	SNF1-related protein kinase (SnRK3)	up
18.4.6.5	Protein modification.phosphorylation.AGC protein kinase superfamily.protein kinase (AGC-VIII)	glyma.09g015400	protein kinase (AGC-VIII)	up
18.4.24.4	Protein modification.phosphorylation.protein tyrosine phosphatase (PTP) superfamily.atypical PTP phosphatase (PFA-DSP)	glyma.02g267900	atypical PTP phosphatase (PFA-DSP)	up
18.4.27.1	Protein modification.phosphorylation.protein dual-specifity phosphatase families.MAP-kinase phosphatase	glyma.14g051200	MAP-kinase phosphatase	up
18.7.1	Protein modification.S-nitrosylation.S-nitrosoglutathione reductase (GSNOR)	glyma.19g170100	S-nitrosoglutathione reductase (GSNOR)	up
18.8.1	Protein modification.S-glutathionylation.glutaredoxin	glyma.12g119200	glutaredoxin	up
18.8.1	Protein modification.S-glutathionylation.glutaredoxin	glyma.06g287000	glutaredoxin	up
18.12.1.5	Protein modification.cysteine disulfide formation.endoplasmic reticulum.protein disulfide isomerase (PDI-A)	glyma.19g229000	protein disulfide isomerase (PDI-A)	up
18.12.1.6	Protein modification.cysteine disulfide formation.endoplasmic reticulum.protein disulfide isomerase (PDI-S)	glyma.19g229000	protein disulfide isomerase (PDI-S)	up
18.13.1	Protein modification.protein folding.protein folding catalyst (Cyclophilin)	glyma.11g098700	protein folding catalyst	up
18.13.1	Protein modification.protein folding.protein folding catalyst (Cyclophilin)	glyma.12g024700	protein folding catalyst	up
18.13.2	Protein modification.protein folding.protein folding catalyst (FKBP)	glyma.16g088200	protein folding catalyst (FKBP)	up
19.1.3.1	Protein homeostasis.protein quality control.mitochondrial Hsp70 chaperone system.chaperone (mtHsc70)	glyma.08g065100	chaperone (mtHsc70)	up
19.1.3.1	Protein homeostasis.protein quality control.mitochondrial Hsp70 chaperone system.chaperone (mtHsc70)	glyma.07g184300	chaperone (mtHsc70)	up
19.1.5.4	Protein homeostasis.protein quality control.cytosolic Hsp70 chaperone system.nucleotide exchange factor (BAG)	glyma.09g146700	nucleotide exchange factor (BAG)	up
19.1.5.4	Protein homeostasis.protein quality control.cytosolic Hsp70 chaperone system.nucleotide exchange factor (BAG)	glyma.13g220500	nucleotide exchange factor (BAG)	up
19.1.5.4	Protein homeostasis.protein quality control.cytosolic Hsp70 chaperone system.nucleotide exchange factor (BAG)	glyma.16g198600	nucleotide exchange factor (BAG)	up
19.1.5.4	Protein homeostasis.protein quality control.cytosolic Hsp70 chaperone system.nucleotide exchange factor (BAG)	glyma.16g198500	nucleotide exchange factor (BAG)	up
19.1.6.1	Protein homeostasis.protein quality control.Hsp90 chaperone system.chaperone (Hsp90)	glyma.14g011600	chaperone (Hsp90)	up
19.1.6.1	Protein homeostasis.protein quality control.Hsp90 chaperone system.chaperone (Hsp90)	glyma.02g302500	chaperone (Hsp90)	up
19.1.6.1	Protein homeostasis.protein quality control.Hsp90 chaperone system.chaperone (Hsp90)	glyma.14g007700	chaperone (Hsp90)	up
19.1.6.1	Protein homeostasis.protein quality control.Hsp90 chaperone system.chaperone (Hsp90)	glyma.09g131500	chaperone (Hsp90)	up
19.1.7.1	Protein homeostasis.protein quality control.Hsp60 chaperone system.chaperone (Hsp60)	glyma.20g197100	chaperone (Hsp60)	up
19.1.7.1	Protein homeostasis.protein quality control.Hsp60 chaperone system.chaperone (Hsp60)	glyma.10g193200	chaperone (Hsp60)	up
19.1.7.3	Protein homeostasis.protein quality control.Hsp60 chaperone system.Hsp60-co-chaperone (Hsp10)	glyma.19g128300	Hsp60-co-chaperone (Hsp10)	up
19.1.7.3	Protein homeostasis.protein quality control.Hsp60 chaperone system.Hsp60-co-chaperone (Hsp10)	glyma.20g017200	Hsp60-co-chaperone (Hsp10)	up
19.1.7.3	Protein homeostasis.protein quality control.Hsp60 chaperone system.Hsp60-co-chaperone (Hsp10)	glyma.03g125800	Hsp60-co-chaperone (Hsp10)	up
19.1.8.8	Protein homeostasis.protein quality control.smallHsp holdase chaperone activities.class-M-I protein	glyma.12g013100	class-M-I small heat-shock-responsive protein	up
19.2.2.1.4.3.14	Protein homeostasis.ubiquitin-proteasome system.ubiquitin-fold protein conjugation.ubiquitin conjugation (ubiquitylation).ubiquitin-ligase E3 activities.RING-domain E3 ligase activities.E3 ubiquitin ligase (CHY)	glyma.06g074300	E3 ubiquitin ligase (CHY)	up
19.2.2.8.1.4.3	Protein homeostasis.ubiquitin-proteasome system.ubiquitin-fold protein conjugation.Cullin-based ubiquitylation complexes.SKP1-CUL1-FBX (SCF) E3 ubiquitin ligase complexes.F-BOX substrate adaptor activities.substrate adaptor (FBX)	glyma.02g278300	substrate adaptor FBX of SCF E3 ubiquitin ligase complex	up
19.2.2.8.1.4.3	Protein homeostasis.ubiquitin-proteasome system.ubiquitin-fold protein conjugation.Cullin-based ubiquitylation complexes.SKP1-CUL1-FBX (SCF) E3 ubiquitin ligase complexes.F-BOX substrate adaptor activities.substrate adaptor (FBX)	glyma.04g242700	substrate adaptor FBX of SCF E3 ubiquitin ligase complex	up
19.4.1.1	Protein homeostasis.proteolysis.cysteine-type peptidase activities.C1-class protease (Papain)	glyma.04g014800	protease (Papain)	up
19.4.1.7	Protein homeostasis.proteolysis.cysteine-type peptidase activities.C97-class peptidase (PPPDE)	glyma.08g216800	peptidase (PPPDE)	up
19.4.2.1.1	Protein homeostasis.proteolysis.serine-type peptidase activities.S8-class protease (subtilisin) families.protease (SBT1)	glyma.17g164100	protease (SBT1)	up
19.4.2.1.1	Protein homeostasis.proteolysis.serine-type peptidase activities.S8-class protease (subtilisin) families.protease (SBT1)	glyma.09g070000	protease (SBT1)	up
19.4.2.2	Protein homeostasis.proteolysis.serine-type peptidase activities.S10-class serine carboxypeptidase (SCPL)	glyma.17g037000	serine carboxypeptidase	up
19.4.2.2	Protein homeostasis.proteolysis.serine-type peptidase activities.S10-class serine carboxypeptidase (SCPL)	glyma.20g178600	serine carboxypeptidase	up
19.4.2.2	Protein homeostasis.proteolysis.serine-type peptidase activities.S10-class serine carboxypeptidase (SCPL)	glyma.04g155900	serine carboxypeptidase	up
19.4.2.2	Protein homeostasis.proteolysis.serine-type peptidase activities.S10-class serine carboxypeptidase (SCPL)	glyma.10g207300	serine carboxypeptidase	up
19.4.2.2	Protein homeostasis.proteolysis.serine-type peptidase activities.S10-class serine carboxypeptidase (SCPL)	glyma.12g177900	serine carboxypeptidase	up
19.4.2.2	Protein homeostasis.proteolysis.serine-type peptidase activities.S10-class serine carboxypeptidase (SCPL)	glyma.09g226700	serine carboxypeptidase	up
19.4.3.1	Protein homeostasis.proteolysis.aspartic-type peptidase activities.A1-class protease (Pepsin)	glyma.04g091800	Pepsin-type protease	up
19.4.3.1	Protein homeostasis.proteolysis.aspartic-type peptidase activities.A1-class protease (Pepsin)	glyma.20g092000	Pepsin-type protease	up
19.4.3.1	Protein homeostasis.proteolysis.aspartic-type peptidase activities.A1-class protease (Pepsin)	glyma.13g196200	Pepsin-type protease	up
19.4.3.1	Protein homeostasis.proteolysis.aspartic-type peptidase activities.A1-class protease (Pepsin)	glyma.02g243600	Pepsin-type protease	up
19.4.3.1	Protein homeostasis.proteolysis.aspartic-type peptidase activities.A1-class protease (Pepsin)	glyma.11g157000	Pepsin-type protease	up
19.4.3.1	Protein homeostasis.proteolysis.aspartic-type peptidase activities.A1-class protease (Pepsin)	glyma.06g093600	Pepsin-type protease	up
19.4.5.3	Protein homeostasis.proteolysis.metallopeptidase activities.M10-class metalloprotease (Matrixin)	glyma.02g028600	metalloprotease (Matrixin)	up
19.4.5.6.1	Protein homeostasis.proteolysis.metallopeptidase activities.aminopeptidase activities.M17-class leucyl aminopeptidase (LAP)	glyma.02g204000	M17-class leucyl aminopeptidase (LAP)	up
19.4.5.6.1	Protein homeostasis.proteolysis.metallopeptidase activities.aminopeptidase activities.M17-class leucyl aminopeptidase (LAP)	glyma.17g073800	M17-class leucyl aminopeptidase (LAP)	up
19.4.6.2	Protein homeostasis.proteolysis.protease inhibitor activities.Kunitz protease inhibitor	glyma.16g211700	Kunitz protease inhibitor	up
19.5.2.1	Protein homeostasis.protein storage.vegetative storage protein activities.acid phosphatase storage protein	glyma.10g134700	acid phosphatase storage protein	up
20.1.1.1	Cytoskeleton organisation.microtubular network.alpha-beta-Tubulin heterodimer.component alpha-Tubulin	glyma.05g157300	component alpha-Tubulin of alpha-beta-Tubulin heterodimer	up
20.1.1.1	Cytoskeleton organisation.microtubular network.alpha-beta-Tubulin heterodimer.component alpha-Tubulin	glyma.08g115100	component alpha-Tubulin of alpha-beta-Tubulin heterodimer	up
20.1.1.1	Cytoskeleton organisation.microtubular network.alpha-beta-Tubulin heterodimer.component alpha-Tubulin	glyma.17g156900	component alpha-Tubulin of alpha-beta-Tubulin heterodimer	up
20.1.1.1	Cytoskeleton organisation.microtubular network.alpha-beta-Tubulin heterodimer.component alpha-Tubulin	glyma.04g088500	component alpha-Tubulin of alpha-beta-Tubulin heterodimer	up
20.1.1.1	Cytoskeleton organisation.microtubular network.alpha-beta-Tubulin heterodimer.component alpha-Tubulin	glyma.10g255500	component alpha-Tubulin of alpha-beta-Tubulin heterodimer	up
20.1.1.1	Cytoskeleton organisation.microtubular network.alpha-beta-Tubulin heterodimer.component alpha-Tubulin	glyma.19g113000	component alpha-Tubulin of alpha-beta-Tubulin heterodimer	up
20.1.1.1	Cytoskeleton organisation.microtubular network.alpha-beta-Tubulin heterodimer.component alpha-Tubulin	glyma.20g136000	component alpha-Tubulin of alpha-beta-Tubulin heterodimer	up
20.1.1.1	Cytoskeleton organisation.microtubular network.alpha-beta-Tubulin heterodimer.component alpha-Tubulin	glyma.05g110200	component alpha-Tubulin of alpha-beta-Tubulin heterodimer	up
20.1.1.2	Cytoskeleton organisation.microtubular network.alpha-beta-Tubulin heterodimer.component beta-Tubulin	glyma.20g159200	component beta-Tubulin of alpha-beta-Tubulin heterodimer	up
20.1.1.2	Cytoskeleton organisation.microtubular network.alpha-beta-Tubulin heterodimer.component beta-Tubulin	glyma.10g235100	component beta-Tubulin of alpha-beta-Tubulin heterodimer	up
20.1.1.2	Cytoskeleton organisation.microtubular network.alpha-beta-Tubulin heterodimer.component beta-Tubulin	glyma.03g124400	component beta-Tubulin of alpha-beta-Tubulin heterodimer	up
20.1.1.2	Cytoskeleton organisation.microtubular network.alpha-beta-Tubulin heterodimer.component beta-Tubulin	glyma.04g023900	component beta-Tubulin of alpha-beta-Tubulin heterodimer	up
20.1.1.2	Cytoskeleton organisation.microtubular network.alpha-beta-Tubulin heterodimer.component beta-Tubulin	glyma.06g024100	component beta-Tubulin of alpha-beta-Tubulin heterodimer	up
20.1.1.2	Cytoskeleton organisation.microtubular network.alpha-beta-Tubulin heterodimer.component beta-Tubulin	glyma.19g127700	component beta-Tubulin of alpha-beta-Tubulin heterodimer	up
20.1.1.2	Cytoskeleton organisation.microtubular network.alpha-beta-Tubulin heterodimer.component beta-Tubulin	glyma.05g207500	component beta-Tubulin of alpha-beta-Tubulin heterodimer	up
20.1.5.1.3	Cytoskeleton organisation.microtubular network.microtubule dynamics.microtubule (MT) plus-end-tracking.MT plus-end-tracking protein (SPR1)	glyma.19g032000	MT plus-end-tracking protein (SPR1)	up
20.1.5.1.3	Cytoskeleton organisation.microtubular network.microtubule dynamics.microtubule (MT) plus-end-tracking.MT plus-end-tracking protein (SPR1)	glyma.02g119200	MT plus-end-tracking protein (SPR1)	up
20.1.5.1.3	Cytoskeleton organisation.microtubular network.microtubule dynamics.microtubule (MT) plus-end-tracking.MT plus-end-tracking protein (SPR1)	glyma.13g055400	MT plus-end-tracking protein (SPR1)	up
20.1.5.2	Cytoskeleton organisation.microtubular network.microtubule dynamics.microtubule-stabilizing factor (WDL)	glyma.10g185000	microtubule-stabilizing factor (WDL)	up
20.1.5.2	Cytoskeleton organisation.microtubular network.microtubule dynamics.microtubule-stabilizing factor (WDL)	glyma.20g205400	microtubule-stabilizing factor (WDL)	up
20.2.1	Cytoskeleton organisation.microfilament network.actin filament protein	glyma.06g150100	actin filament protein	up
20.2.1	Cytoskeleton organisation.microfilament network.actin filament protein	glyma.04g215900	actin filament protein	up
20.2.1	Cytoskeleton organisation.microfilament network.actin filament protein	glyma.08g146500	actin filament protein	up
20.2.2.4	Cytoskeleton organisation.microfilament network.actin polymerisation.fimbrin actin-crosslinking factor	glyma.02g296300	fimbrin actin-crosslinking factor	up
20.2.2.5	Cytoskeleton organisation.microfilament network.actin polymerisation.villin actin-crosslinking factor	glyma.18g067000	villin actin-crosslinking factor	up
20.2.2.8	Cytoskeleton organisation.microfilament network.actin polymerisation.actin-depolymerizing factor (ADF)	glyma.03g162900	actin-depolymerizing factor	up
20.2.2.8	Cytoskeleton organisation.microfilament network.actin polymerisation.actin-depolymerizing factor (ADF)	glyma.19g164400	actin-depolymerizing factor	up
20.2.4.1	Cytoskeleton organisation.microfilament network.myosin microfilament-based motor protein activities.class XI myosin motor protein	glyma.08g161500	class XI myosin microfilament-based motor protein	up
20.2.4.1	Cytoskeleton organisation.microfilament network.myosin microfilament-based motor protein activities.class XI myosin motor protein	glyma.15g266300	class XI myosin microfilament-based motor protein	up
20.3.1.3	Cytoskeleton organisation.actin and tubulin folding.CCT chaperonin folding complex.subunit gamma (CCT3)	glyma.09g158200	subunit gamma of CCT chaperonin folding complex (CCT3)	up
20.7.1	Cytoskeleton organisation.endoplasmic reticulum-cytoskeleton-plasma membrane interface.membrane tethering protein (SYT1)	glyma.14g220000	membrane tethering protein (SYT1) of ER-cytoskeleton-plasmamembrane interface	up
21.1.1.1.1	Cell wall organisation.cellulose.cellulose synthase complex (CSC).CSC components.cellulose synthase (CesA)	glyma.05g187300	catalytic component CesA of cellulose synthase complex	up
21.1.1.1.1	Cell wall organisation.cellulose.cellulose synthase complex (CSC).CSC components.cellulose synthase (CesA)	glyma.06g069600	catalytic component CesA of cellulose synthase complex	up
21.1.1.1.1	Cell wall organisation.cellulose.cellulose synthase complex (CSC).CSC components.cellulose synthase (CesA)	glyma.04g067900	catalytic component CesA of cellulose synthase complex	up
21.1.1.1.1	Cell wall organisation.cellulose.cellulose synthase complex (CSC).CSC components.cellulose synthase (CesA)	glyma.02g080900	catalytic component CesA of cellulose synthase complex	up
21.1.1.1.1	Cell wall organisation.cellulose.cellulose synthase complex (CSC).CSC components.cellulose synthase (CesA)	glyma.15g275000	catalytic component CesA of cellulose synthase complex	up
21.1.1.1.1	Cell wall organisation.cellulose.cellulose synthase complex (CSC).CSC components.cellulose synthase (CesA)	glyma.09g103000	catalytic component CesA of cellulose synthase complex	up
21.1.1.1.2	Cell wall organisation.cellulose.cellulose synthase complex (CSC).CSC components.class-A endo-1,4-beta-glucanase (KOR)	glyma.15g124600	cellulose synthase endo-1,4-beta-glucanase (KOR)	up
21.1.1.4.1	Cell wall organisation.cellulose.cellulose synthase complex (CSC).microtubule-dependent CSC insertion.microtubule-interacting protein (CC)	glyma.09g179400	microtubule-interacting component CC of cellulose synthase complex	up
21.1.1.4.1	Cell wall organisation.cellulose.cellulose synthase complex (CSC).microtubule-dependent CSC insertion.microtubule-interacting protein (CC)	glyma.11g097100	microtubule-interacting component CC of cellulose synthase complex	up
21.1.1.4.2	Cell wall organisation.cellulose.cellulose synthase complex (CSC).microtubule-dependent CSC insertion.regulatory protein (CSI)	glyma.18g019600	cellulose synthase CSC-interactive protein (CSI)	up
21.1.2.1	Cell wall organisation.cellulose.cellulose-hemicellulose network assembly.regulatory protein (CTL)	glyma.09g038500	regulatory protein (CTL) of cellulose-hemicellulose network assembly	up
21.1.2.1	Cell wall organisation.cellulose.cellulose-hemicellulose network assembly.regulatory protein (CTL)	glyma.15g143600	regulatory protein (CTL) of cellulose-hemicellulose network assembly	up
21.1.2.1	Cell wall organisation.cellulose.cellulose-hemicellulose network assembly.regulatory protein (CTL)	glyma.18g283400	regulatory protein (CTL) of cellulose-hemicellulose network assembly	up
21.1.2.1	Cell wall organisation.cellulose.cellulose-hemicellulose network assembly.regulatory protein (CTL)	glyma.08g259200	regulatory protein (CTL) of cellulose-hemicellulose network assembly	up
21.1.2.2	Cell wall organisation.cellulose.cellulose-hemicellulose network assembly.regulatory protein (COB)	glyma.06g205400	regulatory protein (COB) of cellulose-hemicellulose network assembly	up
21.1.2.2	Cell wall organisation.cellulose.cellulose-hemicellulose network assembly.regulatory protein (COB)	glyma.18g272000	regulatory protein (COB) of cellulose-hemicellulose network assembly	up
21.1.3.2	Cell wall organisation.cellulose.cellulose modification.class-C endo-1,4-beta-glucanase	glyma.05g216400	class-C endo-1,4-beta-glucanase	up
21.1.3.2	Cell wall organisation.cellulose.cellulose modification.class-C endo-1,4-beta-glucanase	glyma.08g022300	class-C endo-1,4-beta-glucanase	up
21.2.1.1.1	Cell wall organisation.hemicellulose.xyloglucan.biosynthesis.1,4-beta-glucan synthase (CSLC)	glyma.19g012700	1,4-beta-glucan synthase (CSLC)	up
21.2.1.1.1	Cell wall organisation.hemicellulose.xyloglucan.biosynthesis.1,4-beta-glucan synthase (CSLC)	glyma.13g070300	1,4-beta-glucan synthase (CSLC)	up
21.2.1.1.2	Cell wall organisation.hemicellulose.xyloglucan.biosynthesis.1,6-alpha-xylosyltransferase (XXT)	glyma.05g024800	1,6-alpha-xylosyltransferase (XXT)	up
21.2.1.2.5	Cell wall organisation.hemicellulose.xyloglucan.modification and degradation.1,6-alpha-xylosidase	glyma.01g081300	1,6-alpha-xylosidase	up
21.2.1.2.7	Cell wall organisation.hemicellulose.xyloglucan.modification and degradation.alpha-L-fucosidase (FXG)	glyma.14g150100	alpha-L-fucosidase (FXG)	up
21.2.2.1.1	Cell wall organisation.hemicellulose.xylan.biosynthesis.galacturonosyltransferase	glyma.19g016100	galacturonosyltransferase	up
21.2.2.1.1	Cell wall organisation.hemicellulose.xylan.biosynthesis.galacturonosyltransferase	glyma.17g247900	galacturonosyltransferase	up
21.2.2.1.1	Cell wall organisation.hemicellulose.xylan.biosynthesis.galacturonosyltransferase	glyma.13g067900	galacturonosyltransferase	up
21.2.2.1.1	Cell wall organisation.hemicellulose.xylan.biosynthesis.galacturonosyltransferase	glyma.01g037900	galacturonosyltransferase	up
21.2.2.1.1	Cell wall organisation.hemicellulose.xylan.biosynthesis.galacturonosyltransferase	glyma.14g077600	galacturonosyltransferase	up
21.2.2.1.1	Cell wall organisation.hemicellulose.xylan.biosynthesis.galacturonosyltransferase	glyma.06g034600	galacturonosyltransferase	up
21.2.3.1.1.1	Cell wall organisation.hemicellulose.heteromannan.biosynthesis.mannan synthase activities.mannan synthase (CSLA)	glyma.11g189600	mannan synthase (CSLA)	up
21.2.3.1.1.1	Cell wall organisation.hemicellulose.heteromannan.biosynthesis.mannan synthase activities.mannan synthase (CSLA)	glyma.12g084600	mannan synthase (CSLA)	up
21.2.3.1.2	Cell wall organisation.hemicellulose.heteromannan.biosynthesis.mannan biosynthesis accessory protein	glyma.08g222300	mannan synthesis accessory protein	up
21.2.3.1.2	Cell wall organisation.hemicellulose.heteromannan.biosynthesis.mannan biosynthesis accessory protein	glyma.07g004200	mannan synthesis accessory protein	up
21.2.3.1.2	Cell wall organisation.hemicellulose.heteromannan.biosynthesis.mannan biosynthesis accessory protein	glyma.15g001400	mannan synthesis accessory protein	up
21.3.1.1.1.1	Cell wall organisation.pectin.homogalacturonan.biosynthesis.GAUT1:GAUT7 galacturonosyltransferase heterodimer.component GAUT1	glyma.18g224200	component GAUT1 of GAUT1:GAUT7 galacturonosyltransferase complex	up
21.3.1.2.1	Cell wall organisation.pectin.homogalacturonan.modification and degradation.pectin methylesterase	glyma.03g029400	pectin methylesterase	up
21.3.1.2.1	Cell wall organisation.pectin.homogalacturonan.modification and degradation.pectin methylesterase	glyma.06g128500	pectin methylesterase	up
21.3.1.2.1	Cell wall organisation.pectin.homogalacturonan.modification and degradation.pectin methylesterase	glyma.06g314200	pectin methylesterase	up
21.3.1.2.1	Cell wall organisation.pectin.homogalacturonan.modification and degradation.pectin methylesterase	glyma.04g236200	pectin methylesterase	up
21.3.1.2.1	Cell wall organisation.pectin.homogalacturonan.modification and degradation.pectin methylesterase	glyma.01g137700	pectin methylesterase	up
21.3.2.1.1	Cell wall organisation.pectin.rhamnogalacturonan I.biosynthesis.rhamnosyltransferase (RRT)	glyma.17g082000	rhamnosyltransferase (RRT)	up
21.3.2.1.3	Cell wall organisation.pectin.rhamnogalacturonan I.biosynthesis.beta-1,4-galactosyltransferase (GALS)	glyma.09g047900	beta-1,4-galactosyltransferase (GALS)	up
21.3.2.2.3	Cell wall organisation.pectin.rhamnogalacturonan I.modification and degradation.beta-galactosidase (BGAL)	glyma.09g062900	beta-galactosidase (BGAL)	up
21.3.2.2.3	Cell wall organisation.pectin.rhamnogalacturonan I.modification and degradation.beta-galactosidase (BGAL)	glyma.14g070600	beta-galactosidase (BGAL)	up
21.3.5.1.4	Cell wall organisation.pectin.modification and degradation.polygalacturonase activities.regulatory protein of polygalacturonase activity	glyma.02g034700	regulatory protein of polygalacturonase activity	up
21.3.5.2	Cell wall organisation.pectin.modification and degradation.pectate lyase	glyma.05g044000	pectate lyase	up
21.3.5.2	Cell wall organisation.pectin.modification and degradation.pectate lyase	glyma.20g112600	pectate lyase	up
21.3.5.4.3	Cell wall organisation.pectin.modification and degradation.pectin acetylation.pectin acetylesterase (PAE)	glyma.03g225400	pectin acetylesterase (PAE)	up
21.3.5.4.3	Cell wall organisation.pectin.modification and degradation.pectin acetylation.pectin acetylesterase (PAE)	glyma.09g216800	pectin acetylesterase (PAE)	up
21.3.5.5.1	Cell wall organisation.pectin.modification and degradation.pectin-dependent cell adhesion.glycosyltransferase (QUA1)	glyma.08g348000	glycosyltransferase (QUA1) involved in pectin-dependent cell adhesion	up
21.3.5.5.1	Cell wall organisation.pectin.modification and degradation.pectin-dependent cell adhesion.glycosyltransferase (QUA1)	glyma.18g159500	glycosyltransferase (QUA1) involved in pectin-dependent cell adhesion	up
21.4.1.1.1	Cell wall organisation.cell wall proteins.hydroxyproline-rich glycoprotein activities.arabinogalactan-protein activities.classical arabinogalactan protein	glyma.08g070300	classical arabinogalactan protein	up
21.4.1.1.1	Cell wall organisation.cell wall proteins.hydroxyproline-rich glycoprotein activities.arabinogalactan-protein activities.classical arabinogalactan protein	glyma.08g329900	classical arabinogalactan protein	up
21.4.1.1.1	Cell wall organisation.cell wall proteins.hydroxyproline-rich glycoprotein activities.arabinogalactan-protein activities.classical arabinogalactan protein	glyma.13g042500	classical arabinogalactan protein	up
21.4.1.1.2	Cell wall organisation.cell wall proteins.hydroxyproline-rich glycoprotein activities.arabinogalactan-protein activities.lysine-rich arabinogalactan protein	glyma.11g051300	lysine-rich arabinogalactan protein	up
21.4.1.1.2	Cell wall organisation.cell wall proteins.hydroxyproline-rich glycoprotein activities.arabinogalactan-protein activities.lysine-rich arabinogalactan protein	glyma.05g102100	lysine-rich arabinogalactan protein	up
21.4.1.1.2	Cell wall organisation.cell wall proteins.hydroxyproline-rich glycoprotein activities.arabinogalactan-protein activities.lysine-rich arabinogalactan protein	glyma.01g190900	lysine-rich arabinogalactan protein	up
21.4.1.1.3	Cell wall organisation.cell wall proteins.hydroxyproline-rich glycoprotein activities.arabinogalactan-protein activities.Fasciclin-type arabinogalactan protein (FLA)	glyma.02g308700	arabinogalactan protein (Fasciclin)	up
21.4.1.1.3	Cell wall organisation.cell wall proteins.hydroxyproline-rich glycoprotein activities.arabinogalactan-protein activities.Fasciclin-type arabinogalactan protein (FLA)	glyma.12g096300	arabinogalactan protein (Fasciclin)	up
21.4.1.1.3	Cell wall organisation.cell wall proteins.hydroxyproline-rich glycoprotein activities.arabinogalactan-protein activities.Fasciclin-type arabinogalactan protein (FLA)	glyma.13g293500	arabinogalactan protein (Fasciclin)	up
21.4.1.1.3	Cell wall organisation.cell wall proteins.hydroxyproline-rich glycoprotein activities.arabinogalactan-protein activities.Fasciclin-type arabinogalactan protein (FLA)	glyma.08g329900	arabinogalactan protein (Fasciclin)	up
21.4.1.1.3	Cell wall organisation.cell wall proteins.hydroxyproline-rich glycoprotein activities.arabinogalactan-protein activities.Fasciclin-type arabinogalactan protein (FLA)	glyma.02g307700	arabinogalactan protein (Fasciclin)	up
21.4.1.1.3	Cell wall organisation.cell wall proteins.hydroxyproline-rich glycoprotein activities.arabinogalactan-protein activities.Fasciclin-type arabinogalactan protein (FLA)	glyma.14g004200	arabinogalactan protein (Fasciclin)	up
21.4.1.1.3	Cell wall organisation.cell wall proteins.hydroxyproline-rich glycoprotein activities.arabinogalactan-protein activities.Fasciclin-type arabinogalactan protein (FLA)	glyma.03g204300	arabinogalactan protein (Fasciclin)	up
21.4.1.1.3	Cell wall organisation.cell wall proteins.hydroxyproline-rich glycoprotein activities.arabinogalactan-protein activities.Fasciclin-type arabinogalactan protein (FLA)	glyma.19g201600	arabinogalactan protein (Fasciclin)	up
21.4.1.1.3	Cell wall organisation.cell wall proteins.hydroxyproline-rich glycoprotein activities.arabinogalactan-protein activities.Fasciclin-type arabinogalactan protein (FLA)	glyma.14g005300	arabinogalactan protein (Fasciclin)	up
21.4.1.1.3	Cell wall organisation.cell wall proteins.hydroxyproline-rich glycoprotein activities.arabinogalactan-protein activities.Fasciclin-type arabinogalactan protein (FLA)	glyma.06g308600	arabinogalactan protein (Fasciclin)	up
21.4.1.1.4	Cell wall organisation.cell wall proteins.hydroxyproline-rich glycoprotein activities.arabinogalactan-protein activities.Xylogen-type arabinogalactan protein (XYP/XYLP)	glyma.11g256100	arabinogalactan protein (Xylogen)	up
21.4.1.1.4	Cell wall organisation.cell wall proteins.hydroxyproline-rich glycoprotein activities.arabinogalactan-protein activities.Xylogen-type arabinogalactan protein (XYP/XYLP)	glyma.05g119100	arabinogalactan protein (Xylogen)	up
21.4.1.3.2	Cell wall organisation.cell wall proteins.hydroxyproline-rich glycoprotein activities.extensin activities.LRR-domain extensin	glyma.08g039400	LRR-domain extensin	up
21.4.1.3.2	Cell wall organisation.cell wall proteins.hydroxyproline-rich glycoprotein activities.extensin activities.LRR-domain extensin	glyma.09g188600	LRR-domain extensin	up
21.4.2.1	Cell wall organisation.cell wall proteins.expansin activities.alpha-class expansin	glyma.06g246400	alpha-class expansin	up
21.4.2.1	Cell wall organisation.cell wall proteins.expansin activities.alpha-class expansin	glyma.12g062700	alpha-class expansin	up
21.5.1	Cell wall organisation.cell wall hydroxycinnamic acids.hydroxycinnamaldehyde dehydrogenase	glyma.05g231900	hydroxycinnamaldehyde dehydrogenase	up
21.6.1.2	Cell wall organisation.lignin.monolignol biosynthesis.p-coumaroyl shikimate/quinate 3'-hydroxylase (C3'H)	glyma.19g126000	p-coumaroyl shikimate/quinate 3'-hydroxylase (C3'H)	up
21.6.1.7	Cell wall organisation.lignin.monolignol biosynthesis.caffeic acid O-methyltransferase (COMT)	glyma.04g227700	caffeic acid O-methyltransferase (COMT)	up
21.6.1.7	Cell wall organisation.lignin.monolignol biosynthesis.caffeic acid O-methyltransferase (COMT)	glyma.06g137100	caffeic acid O-methyltransferase (COMT)	up
21.6.1.7	Cell wall organisation.lignin.monolignol biosynthesis.caffeic acid O-methyltransferase (COMT)	glyma.06g137300	caffeic acid O-methyltransferase (COMT)	up
21.9.1.7.1.3.2	Cell wall organisation.cutin and suberin.cuticular lipid formation.alkane-forming pathway.CER1-CER3 alkane-forming complex.electron supply module.electron shuttle hemoprotein (Cyt-b5)	glyma.19g258500	electron shuttle component Cyt-b5 of CER1-CER3 alkane-forming complex	up
21.9.1.8.2	Cell wall organisation.cutin and suberin.cuticular lipid formation.epoxidation.epoxide hydrolase (EH)	glyma.19g231900	epoxide hydrolase (EH)	up
22.4.1.1	Vesicle trafficking.exocytic trafficking.Exocyst complex.component EXO70	glyma.12g075200	component EXO70 of Exocyst complex	up
22.4.1.1	Vesicle trafficking.exocytic trafficking.Exocyst complex.component EXO70	glyma.14g199600	component EXO70 of Exocyst complex	up
22.5.2.1.1	Vesicle trafficking.multi-pathway trafficking regulation.vesicle tethering.RAB-GTPase activities.A-class RAB GTPase	glyma.18g300600	A-class RAB GTPase	up
22.5.2.4.3.2	Vesicle trafficking.multi-pathway trafficking regulation.vesicle tethering.RAB-GTPase membrane association.RAB-GDI displacement factor (GDF) activities.B-G-class Rab-GDF protein	glyma.15g023400	B-G-class Rab-GDF protein	up
22.5.2.4.3.2	Vesicle trafficking.multi-pathway trafficking regulation.vesicle tethering.RAB-GTPase membrane association.RAB-GDI displacement factor (GDF) activities.B-G-class Rab-GDF protein	glyma.13g351200	B-G-class Rab-GDF protein	up
23.1.3.4.3	Protein translocation.chloroplast.inner envelope TIC translocation system.AAA-ATPase motor complex.malate dehydrogenase component	glyma.17g100600	malate dehydrogenase component of AAA-ATPase motor complex	up
23.2.1.1	Protein translocation.mitochondrion.outer mitochondrion membrane TOM translocation system.channel-forming component Tom40	glyma.08g048100	channel-forming component Tom40 of outer mitochondrion membrane TOM translocation system	up
23.2.1.2	Protein translocation.mitochondrion.outer mitochondrion membrane TOM translocation system.receptor component Tom22	glyma.10g040200	receptor component Tom22 of outer mitochondrion membrane TOM translocation system	up
23.2.1.6	Protein translocation.mitochondrion.outer mitochondrion membrane TOM translocation system.regulatory component Tom6	glyma.12g047200	regulatory component Tom6 of outer mitochondrion membrane TOM translocation system	up
23.2.2.6.2	Protein translocation.mitochondrion.inner mitochondrion membrane TIM translocation system.accessory PAM module.chaperone component mtHSP70	glyma.08g065100	chaperone component mtHSP70 of inner mitochondrion membrane TIM translocation system	up
23.2.2.6.2	Protein translocation.mitochondrion.inner mitochondrion membrane TIM translocation system.accessory PAM module.chaperone component mtHSP70	glyma.07g184300	chaperone component mtHSP70 of inner mitochondrion membrane TIM translocation system	up
23.5.2.3.4	Protein translocation.nucleus.nucleocytoplasmic transport.RAN GTPase cycle.RanGDP-specific nuclear import factor (NTF2)	glyma.11g251700	RanGDP-specific nuclear import factor (NTF2)	up
23.5.2.3.4	Protein translocation.nucleus.nucleocytoplasmic transport.RAN GTPase cycle.RanGDP-specific nuclear import factor (NTF2)	glyma.08g105100	RanGDP-specific nuclear import factor (NTF2)	up
24.1.1.2.5	Solute transport.primary active transport.V-type ATPase complex.peripheral V1 subcomplex.subunit E	glyma.08g020600	subunit E of V-type ATPase peripheral V1 subcomplex	up
24.1.2.2.2	Solute transport.primary active transport.P-type ATPase superfamily.P2 family.P2B-type calcium cation-transporting ATPase (ACA)	glyma.03g157700	P2B-type calcium cation-transporting ATPase (ACA)	up
24.1.2.3.1	Solute transport.primary active transport.P-type ATPase superfamily.P3 family.P3A-type proton-translocating ATPase (AHA)	glyma.06g189900	P3A-type proton-translocating ATPase (AHA)	up
24.1.3.2.2	Solute transport.primary active transport.ABC superfamily.ABC2 family.subfamily ABCG transporter	glyma.17g039300	subfamily ABCG transporter	up
24.1.4.1	Solute transport.primary active transport.VHP PPase family.proton-translocating pyrophosphatase (VHP1)	glyma.08g214300	proton-translocating pyrophosphatase (VHP1)	up
24.2.1.1.1	Solute transport.carrier-mediated transport.DMT superfamily.NST-TPT group.phosphometabolite transporter (TPT/PPT/GPT/XPT)	glyma.13g175100	phosphometabolite transporter (TPT/PPT/GPT/XPT)	up
24.2.1.5	Solute transport.carrier-mediated transport.DMT superfamily.solute transporter (UmamiT)	glyma.04g027800	solute transporter (UmamiT)	up
24.2.1.5	Solute transport.carrier-mediated transport.DMT superfamily.solute transporter (UmamiT)	glyma.06g028000	solute transporter (UmamiT)	up
24.2.2.1.3	Solute transport.carrier-mediated transport.MFS superfamily.SP family.inositol transporter (INT)	glyma.08g361200	inositol transporter (INT)	up
24.2.2.1.7	Solute transport.carrier-mediated transport.MFS superfamily.SP family.polyol/monosaccharide transporter (PLT)	glyma.11g119500	polyol/monosaccharide transporter (PLT)	up
24.2.2.2.2	Solute transport.carrier-mediated transport.MFS superfamily.DHA-1 family.metal chelator transporter (TCR)	glyma.10g203700	metal chelator transporter (TCR)	up
24.2.2.4	Solute transport.carrier-mediated transport.MFS superfamily.sugar transporter (SUT/SUC)	glyma.10g217900	sugar transporter (SUT/SUC)	up
24.2.2.6	Solute transport.carrier-mediated transport.MFS superfamily.phosphate transporter (PHT1)	glyma.10g006700	phosphate transporter (PHT1)	up
24.2.2.9	Solute transport.carrier-mediated transport.MFS superfamily.anion transporter (NRT1/PTR)	glyma.11g031500	anion transporter (NRT1/PTR)	up
24.2.2.9	Solute transport.carrier-mediated transport.MFS superfamily.anion transporter (NRT1/PTR)	glyma.01g210500	anion transporter (NRT1/PTR)	up
24.2.2.16	Solute transport.carrier-mediated transport.MFS superfamily.anion transporter (Fabaceae-N70)	glyma.16g055800	anion transporter (Fabaceae-N70)	up
24.2.3.1.1	Solute transport.carrier-mediated transport.APC superfamily.SulP family.sulfate transporter (SULTR)	glyma.03g156700	sulfate transporter (SULTR)	up
24.2.3.3.2	Solute transport.carrier-mediated transport.APC superfamily.NCS-2 family.solute transporter (NAT)	glyma.05g035000	solute transporter (NAT)	up
24.2.3.4.1	Solute transport.carrier-mediated transport.APC superfamily.AAAP family.amino acid transporter (AAP)	glyma.14g144700	amino acid transporter (AAP)	up
24.2.3.4.1	Solute transport.carrier-mediated transport.APC superfamily.AAAP family.amino acid transporter (AAP)	glyma.08g336800	amino acid transporter (AAP)	up
24.2.3.4.2	Solute transport.carrier-mediated transport.APC superfamily.AAAP family.amino acid transporter (LHT)	glyma.11g097000	amino acid transporter (LHT)	up
24.2.3.4.4	Solute transport.carrier-mediated transport.APC superfamily.AAAP family.amino acid transporter (ANT)	glyma.11g086700	amino acid transporter (ANT)	up
24.2.3.4.6	Solute transport.carrier-mediated transport.APC superfamily.AAAP family.gamma-aminobutyric acid transporter (GAT)	glyma.12g181100	gamma-aminobutyric acid transporter (GAT)	up
24.2.3.4.7	Solute transport.carrier-mediated transport.APC superfamily.AAAP family.solute transporter (AAAP)	glyma.08g254200	solute transporter (AAAP)	up
24.2.3.4.7	Solute transport.carrier-mediated transport.APC superfamily.AAAP family.solute transporter (AAAP)	glyma.18g276800	solute transporter (AAAP)	up
24.2.3.6	Solute transport.carrier-mediated transport.APC superfamily.borate transporter (BOR)	glyma.04g184000	borate transporter (BOR)	up
24.2.3.6	Solute transport.carrier-mediated transport.APC superfamily.borate transporter (BOR)	glyma.03g222300	borate transporter (BOR)	up
24.2.3.6	Solute transport.carrier-mediated transport.APC superfamily.borate transporter (BOR)	glyma.19g219500	borate transporter (BOR)	up
24.2.3.6	Solute transport.carrier-mediated transport.APC superfamily.borate transporter (BOR)	glyma.06g181900	borate transporter (BOR)	up
24.2.3.10	Solute transport.carrier-mediated transport.APC superfamily.metal cation transporter (NRAMP)	glyma.06g115800	metal cation transporter (NRAMP)	up
24.2.4.1.3	Solute transport.carrier-mediated transport.MOP superfamily.MATE family.metal-citrate complex transporter (FRD)	glyma.13g203000	metal-citrate complex transporter (FRD)	up
24.2.6.1	Solute transport.carrier-mediated transport.TOC superfamily.sugar efflux transporter (SWEET)	glyma.04g238100	sugar efflux transporter (SWEET)	up
24.2.6.2	Solute transport.carrier-mediated transport.TOC superfamily.transport protein (TSUP)	glyma.13g149100	transport protein (TSUP)	up
24.2.6.2	Solute transport.carrier-mediated transport.TOC superfamily.transport protein (TSUP)	glyma.10g064500	transport protein (TSUP)	up
24.2.7.2	Solute transport.carrier-mediated transport.IT superfamily.putative silicon efflux transporter (LSI2)	glyma.10g232600	putative silicon efflux transporter (LSI2)	up
24.2.10.1	Solute transport.carrier-mediated transport.OPT family.iron chelator transporter (YSL)	glyma.16g212900	iron chelator transporter (YSL)	up
24.2.11.1	Solute transport.carrier-mediated transport.ZIP family.metal cation transporter (ZIP)	glyma.13g338300	metal cation transporter (ZIP)	up
24.2.11.1	Solute transport.carrier-mediated transport.ZIP family.metal cation transporter (ZIP)	glyma.20g022500	metal cation transporter (ZIP)	up
24.2.11.1	Solute transport.carrier-mediated transport.ZIP family.metal cation transporter (ZIP)	glyma.15g036200	metal cation transporter (ZIP)	up
24.2.11.4	Solute transport.carrier-mediated transport.ZIP family.metal cation transporter (ZTP)	glyma.13g340900	metal cation transporter (ZTP)	up
24.3.1.1	Solute transport.channels.MIP family.Nodulin-26-like intrinsic protein (NIP)	glyma.09g238200	Nodulin-26-like intrinsic protein (NIP)	up
24.3.1.2	Solute transport.channels.MIP family.plasma membrane intrinsic protein (PIP)	glyma.04g003200	plasma membrane intrinsic protein (PIP)	up
24.3.1.2	Solute transport.channels.MIP family.plasma membrane intrinsic protein (PIP)	glyma.08g015300	plasma membrane intrinsic protein (PIP)	up
24.3.1.2	Solute transport.channels.MIP family.plasma membrane intrinsic protein (PIP)	glyma.20g179700	plasma membrane intrinsic protein (PIP)	up
24.3.1.2	Solute transport.channels.MIP family.plasma membrane intrinsic protein (PIP)	glyma.02g073600	plasma membrane intrinsic protein (PIP)	up
24.3.1.2	Solute transport.channels.MIP family.plasma membrane intrinsic protein (PIP)	glyma.12g075400	plasma membrane intrinsic protein (PIP)	up
24.3.1.2	Solute transport.channels.MIP family.plasma membrane intrinsic protein (PIP)	glyma.14g061500	plasma membrane intrinsic protein (PIP)	up
24.3.1.2	Solute transport.channels.MIP family.plasma membrane intrinsic protein (PIP)	glyma.10g211000	plasma membrane intrinsic protein (PIP)	up
24.3.1.2	Solute transport.channels.MIP family.plasma membrane intrinsic protein (PIP)	glyma.11g146500	plasma membrane intrinsic protein (PIP)	up
24.3.1.2	Solute transport.channels.MIP family.plasma membrane intrinsic protein (PIP)	glyma.05g208700	plasma membrane intrinsic protein (PIP)	up
24.3.1.2	Solute transport.channels.MIP family.plasma membrane intrinsic protein (PIP)	glyma.16g155000	plasma membrane intrinsic protein (PIP)	up
24.3.1.2	Solute transport.channels.MIP family.plasma membrane intrinsic protein (PIP)	glyma.11g228000	plasma membrane intrinsic protein (PIP)	up
24.3.1.2	Solute transport.channels.MIP family.plasma membrane intrinsic protein (PIP)	glyma.02g255000	plasma membrane intrinsic protein (PIP)	up
24.3.1.2	Solute transport.channels.MIP family.plasma membrane intrinsic protein (PIP)	glyma.16g155100	plasma membrane intrinsic protein (PIP)	up
24.3.1.2	Solute transport.channels.MIP family.plasma membrane intrinsic protein (PIP)	glyma.12g172500	plasma membrane intrinsic protein (PIP)	up
24.3.1.2	Solute transport.channels.MIP family.plasma membrane intrinsic protein (PIP)	glyma.13g325900	plasma membrane intrinsic protein (PIP)	up
24.3.1.3	Solute transport.channels.MIP family.tonoplast intrinsic protein (TIP)	glyma.11g143100	tonoplast intrinsic protein (TIP)	up
24.3.1.3	Solute transport.channels.MIP family.tonoplast intrinsic protein (TIP)	glyma.11g034000	tonoplast intrinsic protein (TIP)	up
24.3.1.3	Solute transport.channels.MIP family.tonoplast intrinsic protein (TIP)	glyma.08g203000	tonoplast intrinsic protein (TIP)	up
24.3.1.3	Solute transport.channels.MIP family.tonoplast intrinsic protein (TIP)	glyma.13g333100	tonoplast intrinsic protein (TIP)	up
24.3.1.3	Solute transport.channels.MIP family.tonoplast intrinsic protein (TIP)	glyma.07g018000	tonoplast intrinsic protein (TIP)	up
24.3.1.3	Solute transport.channels.MIP family.tonoplast intrinsic protein (TIP)	glyma.01g208200	tonoplast intrinsic protein (TIP)	up
24.3.1.3	Solute transport.channels.MIP family.tonoplast intrinsic protein (TIP)	glyma.19g186100	tonoplast intrinsic protein (TIP)	up
24.3.1.3	Solute transport.channels.MIP family.tonoplast intrinsic protein (TIP)	glyma.06g084600	tonoplast intrinsic protein (TIP)	up
24.3.1.3	Solute transport.channels.MIP family.tonoplast intrinsic protein (TIP)	glyma.03g185900	tonoplast intrinsic protein (TIP)	up
24.3.12	Solute transport.channels.copper cation channel (COPT)	glyma.11g134700	copper cation channel (COPT)	up
24.4.1	Solute transport.porins.voltage-gated anion channel (VDAC)	glyma.19g020100	voltage-gated anion channel (VDAC)	up
25.1.2.1	Nutrient uptake.nitrogen assimilation.nitrate uptake system.nitrate transceptor (NRT1.1)	glyma.11g031500	nitrate transceptor (NRT1.1)	up
25.1.2.1	Nutrient uptake.nitrogen assimilation.nitrate uptake system.nitrate transceptor (NRT1.1)	glyma.01g210500	nitrate transceptor (NRT1.1)	up
25.1.3.2	Nutrient uptake.nitrogen assimilation.nitrate assimilation.nitrite reductase	glyma.02g132100	nitrite reductase	up
25.1.3.2	Nutrient uptake.nitrogen assimilation.nitrate assimilation.nitrite reductase	glyma.07g212800	nitrite reductase	up
25.1.4.1.1	Nutrient uptake.nitrogen assimilation.ammonium assimilation.glutamine synthetase activities.cytosolic glutamine synthetase (GLN1)	glyma.18g041100	cytosolic glutamine synthetase (GLN1)	up
25.1.4.1.1	Nutrient uptake.nitrogen assimilation.ammonium assimilation.glutamine synthetase activities.cytosolic glutamine synthetase (GLN1)	glyma.11g215500	cytosolic glutamine synthetase (GLN1)	up
25.1.6	Nutrient uptake.nitrogen assimilation.aspartate aminotransferase	glyma.06g082400	aspartate aminotransferase	up
25.1.6	Nutrient uptake.nitrogen assimilation.aspartate aminotransferase	glyma.04g080700	aspartate aminotransferase	up
25.3.2.1	Nutrient uptake.phosphorus assimilation.phosphate uptake.phosphate transporter (PHT1)	glyma.10g006700	phosphate transporter (PHT1)	up
25.4.1.2.1.1	Nutrient uptake.transition metal homeostasis.uptake systems.chelation-based strategy.phytosiderophore biosynthesis.nicotianamine synthase	glyma.08g175400	nicotianamine synthase	up
25.4.1.2.2.1	Nutrient uptake.transition metal homeostasis.uptake systems.chelation-based strategy.iron-mobilizing coumarin biosynthesis.feruloyl-CoA 6-hydroxylase (F6H)	glyma.07g124400	feruloyl-CoA 6-hydroxylase (F6H)	up
25.4.1.2.2.3	Nutrient uptake.transition metal homeostasis.uptake systems.chelation-based strategy.iron-mobilizing coumarin biosynthesis.scopoletin 8-hydroxylase (S8H)	glyma.08g169100	scopoletin 8-hydroxylase (S8H)	up
25.4.2.8	Nutrient uptake.transition metal homeostasis.regulation.bHLH-IVc-class transcriptional regulator (PRI1) of transient metal homeostasis	glyma.13g305500	transcriptional regulator (PRI1) of transient metal homeostasis	up
25.4.2.8	Nutrient uptake.transition metal homeostasis.regulation.bHLH-IVc-class transcriptional regulator (PRI1) of transient metal homeostasis	glyma.12g196700	transcriptional regulator (PRI1) of transient metal homeostasis	up
25.4.3.3	Nutrient uptake.transition metal homeostasis.metallochaperone activities.iron storage protein (FER)	glyma.18g205800	iron storage protein (FER)	up
25.4.4.2	Nutrient uptake.transition metal homeostasis.transport.metal chelator nicotianamine transporter (TCR)	glyma.10g203700	metal chelator nicotianamine transporter (TCR)	up
25.4.4.5	Nutrient uptake.transition metal homeostasis.transport.copper transporter (COPT)	glyma.11g134700	copper transporter (COPT)	up
25.4.4.8	Nutrient uptake.transition metal homeostasis.transport.ferric cation-chelator transporter (YSL)	glyma.16g212900	ferric cation-chelator transporter (YSL)	up
26.9.2.1.1	External stimuli response.pathogen.effector-triggered immunity (ETI) network.TNL-mediated effector-triggered immunity.effector receptor (NLR)	glyma.02g024000	effector receptor (NLR)	up
26.9.2.1.1	External stimuli response.pathogen.effector-triggered immunity (ETI) network.TNL-mediated effector-triggered immunity.effector receptor (NLR)	glyma.16g137200	effector receptor (NLR)	up
26.9.2.1.1	External stimuli response.pathogen.effector-triggered immunity (ETI) network.TNL-mediated effector-triggered immunity.effector receptor (NLR)	glyma.02g023800	effector receptor (NLR)	up
26.9.2.1.1	External stimuli response.pathogen.effector-triggered immunity (ETI) network.TNL-mediated effector-triggered immunity.effector receptor (NLR)	glyma.06g264100	effector receptor (NLR)	up
26.9.2.1.1	External stimuli response.pathogen.effector-triggered immunity (ETI) network.TNL-mediated effector-triggered immunity.effector receptor (NLR)	glyma.16g136600	effector receptor (NLR)	up
26.9.2.1.1	External stimuli response.pathogen.effector-triggered immunity (ETI) network.TNL-mediated effector-triggered immunity.effector receptor (NLR)	glyma.06g259800	effector receptor (NLR)	up
26.9.3.1.5.4	External stimuli response.pathogen.defense mechanisms.systemic acquired resistance (SAR).pipecolic acid metabolism.pipecolate oxidase (SOX)	glyma.04g076300	pipecolate oxidase (SOX)	up
27.2.11.4	Multi-process regulation.Programmed Cell Death (PCD) system.vacuole-mediated cell death.cysteine protease (XCP)	glyma.04g014800	Prgrammed Cell Death cysteine protease (XCP)	up
27.3.3	Multi-process regulation.SnRK1-kinase regulatory system.regulatory protein (FLZ) of SnRK1 complex	glyma.07g117300	regulatory protein (FLZ) of SnRK1 complex	up
27.3.3	Multi-process regulation.SnRK1-kinase regulatory system.regulatory protein (FLZ) of SnRK1 complex	glyma.09g071800	regulatory protein (FLZ) of SnRK1 complex	up
27.4.1	Multi-process regulation.14-3-3 regulatory system.14-3-3 phosphoprotein-binding protein (GRF)	glyma.13g270600	14-3-3 phosphoprotein-binding protein (GRF)	up
27.4.1	Multi-process regulation.14-3-3 regulatory system.14-3-3 phosphoprotein-binding protein (GRF)	glyma.13g290900	14-3-3 phosphoprotein-binding protein (GRF)	up
27.4.1	Multi-process regulation.14-3-3 regulatory system.14-3-3 phosphoprotein-binding protein (GRF)	glyma.01g058000	14-3-3 phosphoprotein-binding protein (GRF)	up
27.6.1.3	Multi-process regulation.phosphatidylinositol and inositol phosphate system.biosynthesis.myo-inositol-1-phosphate synthase (MIPS)	glyma.11g238800	myo-inositol-1-phosphate synthase (MIPS)	up
27.6.3.1	Multi-process regulation.phosphatidylinositol and inositol phosphate system.phosphatidylinositol 3,5-bisphosphate signalling.phosphatidylinositol 3-phosphate 5-kinase (FAB1)	glyma.20g013500	phosphatidylinositol 3-phosphate 5-kinase (FAB1)	up
27.6.3.4	Multi-process regulation.phosphatidylinositol and inositol phosphate system.phosphatidylinositol 3,5-bisphosphate signalling.phosphoinositide signalling effector (PCaP)	glyma.09g047200	phosphoinositide signalling effector (PCaP)	up
27.6.3.4	Multi-process regulation.phosphatidylinositol and inositol phosphate system.phosphatidylinositol 3,5-bisphosphate signalling.phosphoinositide signalling effector (PCaP)	glyma.15g154700	phosphoinositide signalling effector (PCaP)	up
27.7.2	Multi-process regulation.pyrophosphate homeostasis.plastidial pyrophosphatase	glyma.13g253600	plastidial pyrophosphatase	up
27.7.3	Multi-process regulation.pyrophosphate homeostasis.proton-translocating pyrophosphatase (VHP1)	glyma.08g214300	proton-translocating pyrophosphatase (VHP1)	up
27.8.2	Multi-process regulation.calcium-dependent signalling.calcium sensor (CML)	glyma.05g015500	calcium sensor (CML)	up
27.8.2	Multi-process regulation.calcium-dependent signalling.calcium sensor (CML)	glyma.15g030100	calcium sensor (CML)	up
27.8.2	Multi-process regulation.calcium-dependent signalling.calcium sensor (CML)	glyma.11g127500	calcium sensor (CML)	up
27.8.3.1	Multi-process regulation.calcium-dependent signalling.SnRK2-interacting calcium sensor activities.SCS-clade calcium sensor	glyma.11g097500	SCS-clade calcium sensor	up
27.8.3.3	Multi-process regulation.calcium-dependent signalling.SnRK2-interacting calcium sensor activities.SRC1-clade calcium sensor	glyma.08g232400	SRC1-clade calcium sensor	up
27.8.3.3	Multi-process regulation.calcium-dependent signalling.SnRK2-interacting calcium sensor activities.SRC1-clade calcium sensor	glyma.15g217700	SRC1-clade calcium sensor	up
27.8.3.4	Multi-process regulation.calcium-dependent signalling.SnRK2-interacting calcium sensor activities.SRC2-clade calcium sensor	glyma.08g232400	SRC2-clade calcium sensor	up
27.8.3.4	Multi-process regulation.calcium-dependent signalling.SnRK2-interacting calcium sensor activities.SRC2-clade calcium sensor	glyma.15g217700	SRC2-clade calcium sensor	up
27.8.6.2	Multi-process regulation.calcium-dependent signalling.CBL-CIPK calcium sensor and kinase complex.CBL-dependent protein kinase (CIPK)	glyma.02g275900	CBL-dependent protein kinase (CIPK)	up
27.14.2	Multi-process regulation.YDA-MAPK signalling module.MAP2K kinase (MKK4/5)	glyma.08g223400	MAP2K kinase (MKK4/5)	up
28.1.1.1	Plant reproduction.flowering.photoperiod pathway.floral promoter (CONSTANS)	glyma.06g059600	floral promoter (CONSTANS)	up
35.1	not assigned.annotated	glyma.17g140400	pEARLI1-like lipid transfer protein 2 OS=Arabidopsis thaliana (sp|q9su34|erll2_arath : 82.4)	up
35.1	not assigned.annotated	glyma.17g140300	14 kDa proline-rich protein DC2.15 OS=Daucus carota (sp|p14009|14kd_dauca : 87.8)	up
35.1	not assigned.annotated	glyma.01g177600	Probable NAD(P)H dehydrogenase (quinone) FQR1-like 2 OS=Arabidopsis thaliana (sp|o23207|fqrl2_arath : 291.0)	up
35.1	not assigned.annotated	glyma.17g140200	pEARLI1-like lipid transfer protein 2 OS=Arabidopsis thaliana (sp|q9su34|erll2_arath : 101.0)	up
35.1	not assigned.annotated	glyma.18g279800	Protein trichome birefringence-like 19 OS=Arabidopsis thaliana (sp|q9lft0|tbl19_arath : 518.0)	up
35.1	not assigned.annotated	glyma.02g171600	Peroxidase 53 OS=Arabidopsis thaliana (sp|q42578|per53_arath : 389.0)	up
35.1	not assigned.annotated	glyma.08g005200	Patellin-5 OS=Arabidopsis thaliana (sp|q9m0r2|patl5_arath : 431.0)	up
35.1	not assigned.annotated	glyma.17g140000	14 kDa proline-rich protein DC2.15 OS=Daucus carota (sp|p14009|14kd_dauca : 84.7)	up
35.1	not assigned.annotated	glyma.03g044500	Dirigent protein 3 OS=Arabidopsis thaliana (sp|q9fi66|dir3_arath : 164.0)	up
35.1	not assigned.annotated	glyma.08g137000	PLAT domain-containing protein 2 OS=Arabidopsis thaliana (sp|q9sie7|plat2_arath : 202.0)	up
35.1	not assigned.annotated	glyma.04g003700	Heavy metal-associated isoprenylated plant protein 26 OS=Arabidopsis thaliana (sp|q9szn7|hip26_arath : 236.0)	up
35.1	not assigned.annotated	glyma.03g201600	NDR1/HIN1-like protein 1 OS=Arabidopsis thaliana (sp|q9srn0|nhl1_arath : 270.0)	up
35.1	not assigned.annotated	glyma.07g215900	Uncharacterized protein At4g06744 OS=Arabidopsis thaliana (sp|q8w3m4|y4744_arath : 243.0)	up
35.1	not assigned.annotated	glyma.13g088700	Annexin Gh1 (Fragment) OS=Gossypium hirsutum (sp|p93157|anx1_goshi : 494.0)	up
35.1	not assigned.annotated	glyma.07g038800	Auxin-binding protein ABP19a OS=Prunus persica (sp|q9zra4|ab19a_prupe : 231.0)	up
35.1	not assigned.annotated	glyma.12g217400	Embryonic abundant protein USP92 OS=Vicia faba (sp|p21747|ea92_vicfa : 219.0)	up
35.1	not assigned.annotated	glyma.07g038700	Auxin-binding protein ABP19a OS=Prunus persica (sp|q9zra4|ab19a_prupe : 229.0)	up
35.1	not assigned.annotated	glyma.12g217300	Embryonic abundant protein USP92 OS=Vicia faba (sp|p21747|ea92_vicfa : 218.0)	up
35.1	not assigned.annotated	glyma.05g021500	PLASMODESMATA CALLOSE-BINDING PROTEIN 3 OS=Arabidopsis thaliana (sp|q9fz86|pdcb3_arath : 124.0)	up
35.1	not assigned.annotated	glyma.15g008800	Embryo-specific protein ATS3B OS=Arabidopsis thaliana (sp|q6npm5|ats3b_arath : 160.0)	up
35.1	not assigned.annotated	glyma.17g061300	Putative glucose-6-phosphate 1-epimerase OS=Cenchrus ciliaris (sp|q40784|aapc_cenci : 448.0)	up
35.1	not assigned.annotated	glyma.11g119100	BURP domain-containing protein BNM2A OS=Brassica napus (sp|o65009|bnm2a_brana : 221.0)	up
35.1	not assigned.annotated	glyma.10g179200	Protein EXORDIUM-like 5 OS=Arabidopsis thaliana (sp|q9sii5|exol5_arath : 433.0)	up
35.1	not assigned.annotated	glyma.11g119000	Organ-specific protein S2 OS=Pisum sativum (sp|p17772|oss2_pea : 95.5)	up
35.1	not assigned.annotated	glyma.17g061400	Peroxidase 16 OS=Arabidopsis thaliana (sp|q96518|per16_arath : 466.0)	up
35.1	not assigned.annotated	glyma.15g218900	MLP-like protein 43 OS=Arabidopsis thaliana (sp|q9ssk5|mlp43_arath : 104.0)	up
35.1	not assigned.annotated	glyma.07g039100	Auxin-binding protein ABP19a OS=Prunus persica (sp|q9zra4|ab19a_prupe : 229.0)	up
35.1	not assigned.annotated	glyma.16g222200	Protein LURP-one-related 8 OS=Arabidopsis thaliana (sp|q9zvi6|lor8_arath : 162.0)	up
35.1	not assigned.annotated	glyma.15g238200	Annexin-like protein RJ4 OS=Fragaria ananassa (sp|p51074|anx4_fraan : 389.0)	up
35.1	not assigned.annotated	glyma.18g055500	Cationic peroxidase 1 OS=Arachis hypogaea (sp|p22195|per1_arahy : 326.0)	up
35.1	not assigned.annotated	glyma.02g245000	HMG-Y-related protein A OS=Glycine max (sp|q00423|hmgya_soybn : 131.0)	up
35.1	not assigned.annotated	glyma.12g101200	Peroxidase 3 OS=Arabidopsis thaliana (sp|o23044|per3_arath : 421.0)	up
35.1	not assigned.annotated	glyma.08g055000	ABC transporter I family member 17 OS=Arabidopsis thaliana (sp|q9c9w0|ab17i_arath : 317.0)	up
35.1	not assigned.annotated	glyma.15g243000	Glucan endo-1,3-beta-glucosidase OS=Triticum aestivum (sp|p52409|e13b_wheat : 92.8)	up
35.1	not assigned.annotated	glyma.08g344200	Uncharacterized protein At5g48480 OS=Arabidopsis thaliana (sp|q9lv66|y5848_arath : 84.3)	up
35.1	not assigned.annotated	glyma.08g212600	Protein LURP-one-related 12 OS=Arabidopsis thaliana (sp|q9lvz8|lor12_arath : 253.0)	up
35.1	not assigned.annotated	glyma.13g069400	Peroxidase 31 OS=Arabidopsis thaliana (sp|q9lha7|per31_arath : 422.0)	up
35.1	not assigned.annotated	glyma.04g012700	Glycine-rich RNA-binding protein GRP1A OS=Sinapis alba (sp|p49310|grp1_sinal : 133.0)	up
35.1	not assigned.annotated	glyma.17g139800	14 kDa proline-rich protein DC2.15 OS=Daucus carota (sp|p14009|14kd_dauca : 83.2)	up
35.1	not assigned.annotated	glyma.07g103900	NDR1/HIN1-like protein 10 OS=Arabidopsis thaliana (sp|q9sj52|nhl10_arath : 113.0)	up
35.1	not assigned.annotated	glyma.13g059500	Lamin-like protein OS=Arabidopsis thaliana (sp|q39131|laml_arath : 174.0)	up
35.1	not assigned.annotated	glyma.07g260300	Peroxidase 42 OS=Arabidopsis thaliana (sp|q9sb81|per42_arath : 538.0)	up
35.1	not assigned.annotated	glyma.17g223400	Early nodulin-like protein 1 OS=Arabidopsis thaliana (sp|q9sk27|enl1_arath : 150.0)	up
35.1	not assigned.annotated	glyma.15g052700	Cationic peroxidase 2 OS=Arachis hypogaea (sp|p22196|per2_arahy : 484.0)	up
35.1	not assigned.annotated	glyma.06g160200	Patellin-3 OS=Arabidopsis thaliana (sp|q56z59|patl3_arath : 401.0)	up
35.1	not assigned.annotated	glyma.06g111300	Ethylene-responsive transcription factor ERF012 OS=Arabidopsis thaliana (sp|q9sfe4|erf12_arath : 106.0)	up
35.1	not assigned.annotated	glyma.15g054600	Protein EXORDIUM-like 2 OS=Arabidopsis thaliana (sp|q9fe06|exol2_arath : 370.0)	up
35.1	not assigned.annotated	glyma.05g181500	Heavy metal-associated isoprenylated plant protein 23 OS=Arabidopsis thaliana (sp|o65657|hip23_arath : 191.0)	up
35.1	not assigned.annotated	glyma.12g072100	Tetraspanin-3 OS=Arabidopsis thaliana (sp|q9m1e7|tet3_arath : 410.0)	up
35.1	not assigned.annotated	glyma.06g302600	Peroxidase 3 OS=Arabidopsis thaliana (sp|o23044|per3_arath : 414.0)	up
35.1	not assigned.annotated	glyma.05g103600	Peroxidase 73 OS=Arabidopsis thaliana (sp|q43873|per73_arath : 408.0)	up
35.1	not assigned.annotated	glyma.09g014400	14 kDa proline-rich protein DC2.15 OS=Daucus carota (sp|p14009|14kd_dauca : 108.0)	up
35.1	not assigned.annotated	glyma.13g199800	Annexin-like protein RJ4 OS=Fragaria ananassa (sp|p51074|anx4_fraan : 412.0)	up
35.1	not assigned.annotated	glyma.14g017100	Glycerophosphodiester phosphodiesterase GDPDL1 OS=Arabidopsis thaliana (sp|q7y208|gpdl1_arath : 776.0)	up
35.1	not assigned.annotated	glyma.17g013600	Peroxidase 42 OS=Arabidopsis thaliana (sp|q9sb81|per42_arath : 543.0)	up
35.1	not assigned.annotated	glyma.11g049600	Peroxidase 51 OS=Arabidopsis thaliana (sp|q9sze7|per51_arath : 438.0)	up
35.1	not assigned.annotated	glyma.11g239400	PLAT domain-containing protein 2 OS=Arabidopsis thaliana (sp|q9sie7|plat2_arath : 221.0)	up
35.1	not assigned.annotated	glyma.19g198900	NDR1/HIN1-like protein 1 OS=Arabidopsis thaliana (sp|q9srn0|nhl1_arath : 264.0)	up
35.1	not assigned.annotated	glyma.17g077900	PLASMODESMATA CALLOSE-BINDING PROTEIN 3 OS=Arabidopsis thaliana (sp|q9fz86|pdcb3_arath : 137.0)	up
35.1	not assigned.annotated	glyma.06g105700	Protein DOWNSTREAM OF FLC OS=Arabidopsis thaliana (sp|q9lx15|dfc_arath : 122.0)	up
35.1	not assigned.annotated	glyma.15g205900	Temperature-induced lipocalin-1 OS=Arabidopsis thaliana (sp|q9fgt8|til_arath : 270.0)	up
35.1	not assigned.annotated	glyma.09g199000	O-fucosyltransferase 39 OS=Arabidopsis thaliana (sp|q0wuz5|oft39_arath : 773.0)	up
35.1	not assigned.annotated	glyma.13g249600	Probable NAD(P)H dehydrogenase (quinone) FQR1-like 1 OS=Arabidopsis thaliana (sp|q6nqe2|fqrl1_arath : 316.0)	up
35.1	not assigned.annotated	glyma.01g149300	Probable methyltransferase PMT20 OS=Arabidopsis thaliana (sp|q9c6s7|pmtk_arath : 1004.0)	up
35.1	not assigned.annotated	glyma.09g043000	Dynein 8 kDa light chain, flagellar outer arm OS=Chlamydomonas reinhardtii (sp|q39580|dyl1_chlre : 130.0)	up
35.1	not assigned.annotated	glyma.19g141100	Remorin 4.2 OS=Arabidopsis thaliana (sp|p93758|rmr42_arath : 174.0)	up
35.1	not assigned.annotated	glyma.09g277800	Cationic peroxidase 1 OS=Arachis hypogaea (sp|p22195|per1_arahy : 431.0)	up
35.1	not assigned.annotated	glyma.09g118300	MLP-like protein 43 OS=Arabidopsis thaliana (sp|q9ssk5|mlp43_arath : 127.0)	up
35.1	not assigned.annotated	glyma.15g104700	Probable aspartic proteinase GIP2 OS=Nicotiana benthamiana (sp|p0do21|gip2_nicbe : 178.0)	up
35.1	not assigned.annotated	glyma.05g057200	14 kDa proline-rich protein DC2.15 OS=Daucus carota (sp|p14009|14kd_dauca : 84.3)	up
35.1	not assigned.annotated	glyma.18g238000	Heavy metal-associated isoprenylated plant protein 39 OS=Arabidopsis thaliana (sp|o03982|hip39_arath : 143.0)	up
35.1	not assigned.annotated	glyma.03g007700	Peroxidase 44 OS=Arabidopsis thaliana (sp|q93v93|per44_arath : 349.0)	up
35.1	not assigned.annotated	glyma.05g204600	Protein P21 OS=Glycine max (sp|p25096|p21_soybn : 348.0)	up
35.1	not assigned.annotated	glyma.10g157200	GDSL esterase/lipase At1g54790 OS=Arabidopsis thaliana (sp|q3ecp6|gdl22_arath : 494.0)	up
35.1	not assigned.annotated	glyma.18g282600	Dirigent protein 9 OS=Arabidopsis thaliana (sp|o80630|dir9_arath : 264.0)	up
35.1	not assigned.annotated	glyma.12g195600	Peroxidase 39 OS=Arabidopsis thaliana (sp|q9sut2|per39_arath : 457.0)	up
35.1	not assigned.annotated	glyma.12g195500	Peroxidase 3 OS=Arabidopsis thaliana (sp|o23044|per3_arath : 456.0)	up
35.1	not assigned.annotated	glyma.03g198600	Probable F-box protein At2g36090 OS=Arabidopsis thaliana (sp|q9sih5|fb322_arath : 201.0)	up
35.1	not assigned.annotated	glyma.05g057500	14 kDa proline-rich protein DC2.15 OS=Daucus carota (sp|p14009|14kd_dauca : 87.4)	up
35.1	not assigned.annotated	glyma.06g264200	Disease resistance protein RUN1 OS=Vitis rotundifolia (sp|v9m398|run1_vitro : 214.0)	up
35.1	not assigned.annotated	glyma.05g057800	14 kDa proline-rich protein DC2.15 OS=Daucus carota (sp|p14009|14kd_dauca : 86.7)	up
35.1	not assigned.annotated	glyma.07g022000	Lamin-like protein OS=Arabidopsis thaliana (sp|q39131|laml_arath : 102.0)	up
35.1	not assigned.annotated	glyma.12g229000	AAA-ATPase At3g50940 OS=Arabidopsis thaliana (sp|q147f9|aatpc_arath : 441.0)	up
35.1	not assigned.annotated	glyma.12g064300	Osmotin-like protein OS=Solanum lycopersicum (sp|q41350|olp1_sollc : 343.0)	up
35.1	not assigned.annotated	glyma.07g257300	Heavy metal-associated isoprenylated plant protein 32 OS=Arabidopsis thaliana (sp|q9m8k5|hip32_arath : 126.0)	up
35.1	not assigned.annotated	glyma.03g013400	Uncharacterized protein At3g61260 OS=Arabidopsis thaliana (sp|q9m2d8|y3126_arath : 94.0)	up
35.1	not assigned.annotated	glyma.06g102000	Protein PHOSPHATE-INDUCED 1 OS=Nicotiana tabacum (sp|o82161|phi1_tobac : 407.0)	up
35.1	not assigned.annotated	glyma.08g169800	Nitrile-specifier protein 5 OS=Arabidopsis thaliana (sp|q93xw5|nsp5_arath : 366.0)	up
35.1	not assigned.annotated	glyma.06g102100	Protein PHOSPHATE-INDUCED 1 OS=Nicotiana tabacum (sp|o82161|phi1_tobac : 416.0)	up
35.1	not assigned.annotated	glyma.12g142900	Calcium-binding protein KRP1 OS=Arabidopsis thaliana (sp|o81831|carp1_arath : 129.0)	up
35.1	not assigned.annotated	glyma.07g046900	Probable RNA-binding protein ARP1 OS=Arabidopsis thaliana (sp|q9m1s3|arp1_arath : 136.0)	up
35.1	not assigned.annotated	glyma.07g017000	CASP-like protein 3A1 OS=Vitis vinifera (sp|a7p756|cspld_vitvi : 256.0)	up
35.1	not assigned.annotated	glyma.08g273600	Uncharacterized protein At5g65660 OS=Arabidopsis thaliana (sp|q9lsk9|y5566_arath : 102.0)	up
35.1	not assigned.annotated	glyma.08g179700	Cationic peroxidase 2 OS=Arachis hypogaea (sp|p22196|per2_arahy : 495.0)	up
35.1	not assigned.annotated	glyma.14g171800	TPR repeat-containing thioredoxin TTL1 OS=Arabidopsis thaliana (sp|q9mah1|ttl1_arath : 382.0)	up
35.1	not assigned.annotated	glyma.14g215200	HMG-Y-related protein A OS=Glycine max (sp|q00423|hmgya_soybn : 149.0)	up
35.1	not assigned.annotated	glyma.14g215100	HMG-Y-related protein A OS=Glycine max (sp|q00423|hmgya_soybn : 148.0)	up
35.1	not assigned.annotated	glyma.16g072000	Probable 2-oxoglutarate-dependent dioxygenase AOP1.2 OS=Arabidopsis thaliana (sp|q945b6|aop1l_arath : 209.0)	up
35.1	not assigned.annotated	glyma.09g227100	Protein RETICULATA-RELATED 4, chloroplastic OS=Arabidopsis thaliana (sp|q94cj5|rer4_arath : 453.0)	up
35.1	not assigned.annotated	glyma.11g150400	Dirigent protein 21 OS=Arabidopsis thaliana (sp|q9ss03|dir21_arath : 145.0)	up
35.1	not assigned.annotated	glyma.09g109800	Peroxidase 15 OS=Ipomoea batatas (sp|q9leh3|per15_ipoba : 411.0)	up
35.1	not assigned.annotated	glyma.12g001900	Patellin-5 OS=Arabidopsis thaliana (sp|q9m0r2|patl5_arath : 510.0)	up
35.1	not assigned.annotated	glyma.14g201700	Peroxidase 4 OS=Vitis vinifera (sp|a7ny33|per4_vitvi : 353.0)	up
35.1	not assigned.annotated	glyma.01g058300	PLASMODESMATA CALLOSE-BINDING PROTEIN 3 OS=Arabidopsis thaliana (sp|q9fz86|pdcb3_arath : 122.0)	up
35.1	not assigned.annotated	glyma.08g230500	MLP-like protein 43 OS=Arabidopsis thaliana (sp|q9ssk5|mlp43_arath : 105.0)	up
35.1	not assigned.annotated	glyma.01g009200	Lachrymatory-factor synthase OS=Allium cepa (sp|p59082|lfs_allce : 81.6)	up
35.1	not assigned.annotated	glyma.05g178700	Annexin D2 OS=Arabidopsis thaliana (sp|q9xee2|anxd2_arath : 450.0)	up
35.1	not assigned.annotated	glyma.04g104600	Protein DOWNSTREAM OF FLC OS=Arabidopsis thaliana (sp|q9lx15|dfc_arath : 123.0)	up
35.1	not assigned.annotated	glyma.06g324300	Cellulose synthase-like protein G1 OS=Arabidopsis thaliana (sp|q570s7|cslg1_arath : 436.0)	up
35.1	not assigned.annotated	glyma.14g093600	Protein NDL1 OS=Arabidopsis thaliana (sp|q9fjt7|ndl1_arath : 511.0)	up
35.1	not assigned.annotated	glyma.14g176300	Protein PHOSPHATE-INDUCED 1 OS=Nicotiana tabacum (sp|o82161|phi1_tobac : 453.0)	up
35.1	not assigned.annotated	glyma.06g310100	Probable carboxylesterase 6 OS=Arabidopsis thaliana (sp|q9sx25|cxe6_arath : 180.0)	up
35.1	not assigned.annotated	glyma.03g063400	UPF0481 protein At3g47200 OS=Arabidopsis thaliana (sp|q9sd53|y3720_arath : 97.8)	up
35.1	not assigned.annotated	glyma.15g119100	14 kDa proline-rich protein DC2.15 OS=Daucus carota (sp|p14009|14kd_dauca : 105.0)	up
35.1	not assigned.annotated	glyma.11g115000	Phosphatidylinositol/phosphatidylcholine transfer protein SFH8 OS=Arabidopsis thaliana (sp|f4ihj0|sfh8_arath : 852.0)	up
35.1	not assigned.annotated	glyma.10g124800	Probable voltage-gated potassium channel subunit beta OS=Arabidopsis thaliana (sp|o23016|kcab_arath : 617.0)	up
35.1	not assigned.annotated	glyma.12g079500	Heavy metal-associated isoprenylated plant protein 3 OS=Arabidopsis thaliana (sp|q9fjh5|hip3_arath : 137.0)	up
35.1	not assigned.annotated	glyma.04g251400	Ethylene-responsive transcription factor ERF012 OS=Arabidopsis thaliana (sp|q9sfe4|erf12_arath : 112.0)	up
35.1	not assigned.annotated	glyma.13g178700	Non-classical arabinogalactan protein 31 OS=Arabidopsis thaliana (sp|q9fza2|agp31_arath : 105.0)	up
35.1	not assigned.annotated	glyma.14g147500	Ethylene-responsive transcription factor ERF012 OS=Arabidopsis thaliana (sp|q9sfe4|erf12_arath : 97.1)	up
35.1	not assigned.annotated	glyma.01g054400	Uncharacterized protein At5g01610 OS=Arabidopsis thaliana (sp|q9m015|y5161_arath : 169.0)	up
35.1	not assigned.annotated	glyma.17g016300	Stem-specific protein TSJT1 OS=Nicotiana tabacum (sp|p24805|tsjt1_tobac : 129.0)	up
35.1	not assigned.annotated	glyma.12g236500	Probable disease resistance protein At4g27220 OS=Arabidopsis thaliana (sp|o81825|drl28_arath : 184.0)	up
35.1	not assigned.annotated	glyma.08g029100	Tetraspanin-2 OS=Arabidopsis thaliana (sp|q9zun5|tet2_arath : 309.0)	up
35.1	not assigned.annotated	glyma.19g021300	Uncharacterized protein At3g28850 OS=Arabidopsis thaliana (sp|q9lh89|y3885_arath : 185.0)	up
35.1	not assigned.annotated	glyma.11g164700	Cinnamoyl-CoA reductase 1 OS=Petunia hybrida (sp|a0a059tc02|ccr1_pethy : 261.0)	up
35.1	not assigned.annotated	glyma.20g126900	Cyclase-like protein 2 OS=Arabidopsis thaliana (sp|q94jt5|cyl2_arath : 342.0)	up
35.1	not assigned.annotated	glyma.15g217100	MLP-like protein 43 OS=Arabidopsis thaliana (sp|q9ssk5|mlp43_arath : 86.3)	up
35.1	not assigned.annotated	glyma.17g163200	Peroxidase 50 OS=Arabidopsis thaliana (sp|q43731|per50_arath : 393.0)	up
35.1	not assigned.annotated	glyma.04g050700	Protein NDL2 OS=Arabidopsis thaliana (sp|q9asu8|ndl2_arath : 514.0)	up
35.2	not assigned.not annotated	glyma.13g005500	no hits & (original description: none)	up
35.2	not assigned.not annotated	glyma.10g297000	no hits & (original description: none)	up
35.2	not assigned.not annotated	glyma.10g214500	no hits & (original description: none)	up
35.2	not assigned.not annotated	glyma.14g192400	no hits & (original description: none)	up
35.2	not assigned.not annotated	glyma.15g199700	no hits & (original description: none)	up
35.2	not assigned.not annotated	glyma.02g028400	no hits & (original description: none)	up
35.2	not assigned.not annotated	glyma.09g013700	no hits & (original description: none)	up
35.2	not assigned.not annotated	glyma.01g070400	no hits & (original description: none)	up
35.2	not assigned.not annotated	glyma.16g071500	no hits & (original description: none)	up
35.2	not assigned.not annotated	glyma.01g069000	no hits & (original description: none)	up
35.2	not assigned.not annotated	glyma.08g363600	no hits & (original description: none)	up
35.2	not assigned.not annotated	glyma.18g269800	no hits & (original description: none)	up
35.2	not assigned.not annotated	glyma.11g120400	no hits & (original description: none)	up
35.2	not assigned.not annotated	glyma.08g074200	no hits & (original description: none)	up
35.2	not assigned.not annotated	glyma.13g054700	no hits & (original description: none)	up
35.2	not assigned.not annotated	glyma.09g247700	no hits & (original description: none)	up
35.2	not assigned.not annotated	glyma.01g207900	no hits & (original description: none)	up
35.2	not assigned.not annotated	glyma.15g267900	no hits & (original description: none)	up
35.2	not assigned.not annotated	glyma.02g068100	no hits & (original description: none)	up
35.2	not assigned.not annotated	glyma.02g009500	no hits & (original description: none)	up
35.2	not assigned.not annotated	glyma.04g178100	no hits & (original description: none)	up
35.2	not assigned.not annotated	glyma.07g231000	no hits & (original description: none)	up
35.2	not assigned.not annotated	glyma.13g279500	no hits & (original description: none)	up
35.2	not assigned.not annotated	glyma.17g111100	no hits & (original description: none)	up
35.2	not assigned.not annotated	glyma.08g344300	no hits & (original description: none)	up
35.2	not assigned.not annotated	glyma.15g149600	no hits & (original description: none)	up
35.2	not assigned.not annotated	glyma.05g216100	no hits & (original description: none)	up
35.2	not assigned.not annotated	glyma.12g022500	no hits & (original description: none)	up
35.2	not assigned.not annotated	glyma.17g164800	no hits & (original description: none)	up
35.2	not assigned.not annotated	glyma.14g075900	no hits & (original description: none)	up
35.2	not assigned.not annotated	glyma.20g247800	no hits & (original description: none)	up
35.2	not assigned.not annotated	glyma.12g095800	no hits & (original description: none)	up
35.2	not assigned.not annotated	glyma.02g052600	no hits & (original description: none)	up
35.2	not assigned.not annotated	glyma.07g096700	no hits & (original description: none)	up
35.2	not assigned.not annotated	glyma.08g065000	no hits & (original description: none)	up
35.2	not assigned.not annotated	glyma.02g042800	no hits & (original description: none)	up
35.2	not assigned.not annotated	glyma.07g165300	no hits & (original description: none)	up
35.2	not assigned.not annotated	glyma.17g008500	no hits & (original description: none)	up
35.2	not assigned.not annotated	glyma.07g141000	no hits & (original description: none)	up
35.2	not assigned.not annotated	glyma.08g246300	no hits & (original description: none)	up
35.2	not assigned.not annotated	glyma.08g158500	no hits & (original description: none)	up
35.2	not assigned.not annotated	glyma.16g045300	no hits & (original description: none)	up
35.2	not assigned.not annotated	glyma.18g014000	no hits & (original description: none)	up
35.2	not assigned.not annotated	glyma.11g098100	no hits & (original description: none)	up
35.2	not assigned.not annotated	glyma.06g056000	no hits & (original description: none)	up
35.2	not assigned.not annotated	glyma.20g183800	no hits & (original description: none)	up
35.2	not assigned.not annotated	glyma.18g191800	no hits & (original description: none)	up
35.2	not assigned.not annotated	glyma.08g022000	no hits & (original description: none)	up
35.2	not assigned.not annotated	glyma.15g024400	no hits & (original description: none)	up
35.2	not assigned.not annotated	glyma.07g067800	no hits & (original description: none)	up
35.2	not assigned.not annotated	glyma.18g152400	no hits & (original description: none)	up
35.2	not assigned.not annotated	glyma.01g243400	no hits & (original description: none)	up
35.2	not assigned.not annotated	glyma.05g175700	no hits & (original description: none)	up
35.2	not assigned.not annotated	glyma.18g245100	no hits & (original description: none)	up
35.2	not assigned.not annotated	glyma.11g034400	no hits & (original description: none)	up
35.2	not assigned.not annotated	glyma.11g239700	no hits & (original description: none)	up
35.2	not assigned.not annotated	glyma.07g141500	no hits & (original description: none)	up
35.2	not assigned.not annotated	glyma.04g023500	no hits & (original description: none)	up
35.2	not assigned.not annotated	glyma.02g155600	no hits & (original description: none)	up
35.2	not assigned.not annotated	glyma.07g165900	no hits & (original description: none)	up
35.2	not assigned.not annotated	glyma.18g191600	no hits & (original description: none)	up
35.2	not assigned.not annotated	glyma.05g057100	no hits & (original description: none)	up
35.2	not assigned.not annotated	glyma.13g115900	no hits & (original description: none)	up
35.2	not assigned.not annotated	glyma.11g018900	no hits & (original description: none)	up
35.2	not assigned.not annotated	glyma.08g174000	no hits & (original description: none)	up
35.2	not assigned.not annotated	glyma.17g034800	no hits & (original description: none)	up
35.2	not assigned.not annotated	glyma.02g089400	no hits & (original description: none)	up
35.2	not assigned.not annotated	glyma.12g107500	no hits & (original description: none)	up
35.2	not assigned.not annotated	glyma.03g223700	no hits & (original description: none)	up
35.2	not assigned.not annotated	glyma.18g017700	no hits & (original description: none)	up
35.2	not assigned.not annotated	glyma.03g140900	no hits & (original description: none)	up
35.2	not assigned.not annotated	glyma.16g009700	no hits & (original description: none)	up
35.2	not assigned.not annotated	glyma.06g146800	no hits & (original description: none)	up
35.2	not assigned.not annotated	glyma.16g166600	no hits & (original description: none)	up
35.2	not assigned.not annotated	glyma.10g206900	no hits & (original description: none)	up
35.2	not assigned.not annotated	glyma.15g094700	no hits & (original description: none)	up
35.2	not assigned.not annotated	glyma.18g292400	no hits & (original description: none)	up
35.2	not assigned.not annotated	glyma.14g092500	no hits & (original description: none)	up
35.2	not assigned.not annotated	glyma.10g186700	no hits & (original description: none)	up
35.2	not assigned.not annotated	glyma.11g121900	no hits & (original description: none)	up
35.2	not assigned.not annotated	glyma.17g040600	no hits & (original description: none)	up
35.2	not assigned.not annotated	glyma.15g118400	no hits & (original description: none)	up
35.2	not assigned.not annotated	glyma.18g077000	no hits & (original description: none)	up
35.2	not assigned.not annotated	glyma.06g048300	no hits & (original description: none)	up
35.2	not assigned.not annotated	glyma.04g107900	no hits & (original description: none)	up
35.2	not assigned.not annotated	glyma.07g139200	no hits & (original description: none)	up
35.2	not assigned.not annotated	glyma.20g030600	no hits & (original description: none)	up
35.2	not assigned.not annotated	glyma.15g015800	no hits & (original description: none)	up
35.2	not assigned.not annotated	glyma.10g211700	no hits & (original description: none)	up
35.2	not assigned.not annotated	glyma.10g015000	no hits & (original description: none)	up
35.2	not assigned.not annotated	glyma.02g311900	no hits & (original description: none)	up
35.2	not assigned.not annotated	glyma.09g010500	no hits & (original description: none)	up
35.2	not assigned.not annotated	glyma.10g269200	no hits & (original description: none)	up
35.2	not assigned.not annotated	glyma.02g039700	no hits & (original description: none)	up
35.2	not assigned.not annotated	glyma.17g006300	no hits & (original description: none)	up
35.2	not assigned.not annotated	glyma.15g272500	no hits & (original description: none)	up
35.2	not assigned.not annotated	glyma.19g034900	no hits & (original description: none)	up
35.2	not assigned.not annotated	glyma.10g129500	no hits & (original description: none)	up
35.2	not assigned.not annotated	glyma.01g225600	no hits & (original description: none)	up
35.2	not assigned.not annotated	glyma.07g226600	no hits & (original description: none)	up
35.2	not assigned.not annotated	glyma.08g248700	no hits & (original description: none)	up
35.2	not assigned.not annotated	glyma.13g163100	no hits & (original description: none)	up
35.2	not assigned.not annotated	glyma.11g037000	no hits & (original description: none)	up
35.2	not assigned.not annotated	glyma.01g009700	no hits & (original description: none)	up
35.2	not assigned.not annotated	glyma.15g272600	no hits & (original description: none)	up
35.2	not assigned.not annotated	glyma.02g270200	no hits & (original description: none)	up
35.2	not assigned.not annotated	glyma.13g319400	no hits & (original description: none)	up
35.2	not assigned.not annotated	glyma.16g037900	no hits & (original description: none)	up
35.2	not assigned.not annotated	glyma.07g265500	no hits & (original description: none)	up
35.2	not assigned.not annotated	glyma.13g207100	no hits & (original description: none)	up
35.2	not assigned.not annotated	glyma.13g065300	no hits & (original description: none)	up
35.2	not assigned.not annotated	glyma.08g146200	no hits & (original description: none)	up
35.2	not assigned.not annotated	glyma.11g086600	no hits & (original description: none)	up
35.2	not assigned.not annotated	glyma.07g133500	no hits & (original description: none)	up
35.2	not assigned.not annotated	glyma.15g115000	no hits & (original description: none)	up
35.2	not assigned.not annotated	glyma.03g146100	no hits & (original description: none)	up
35.2	not assigned.not annotated	glyma.01g025100	no hits & (original description: none)	up
35.2	not assigned.not annotated	glyma.02g212500	no hits & (original description: none)	up
35.2	not assigned.not annotated	glyma.15g110700	no hits & (original description: none)	up
35.2	not assigned.not annotated	glyma.01g015400	no hits & (original description: none)	up
35.2	not assigned.not annotated	glyma.08g362500	no hits & (original description: none)	up
35.2	not assigned.not annotated	glyma.06g249700	no hits & (original description: none)	up
35.2	not assigned.not annotated	glyma.06g050500	no hits & (original description: none)	up
35.2	not assigned.not annotated	glyma.18g017500	no hits & (original description: none)	up
35.2	not assigned.not annotated	glyma.05g119200	no hits & (original description: none)	up
35.2	not assigned.not annotated	glyma.16g003500	no hits & (original description: none)	up
35.2	not assigned.not annotated	glyma.06g040700	no hits & (original description: none)	up
35.2	not assigned.not annotated	glyma.03g083200	no hits & (original description: none)	up
35.2	not assigned.not annotated	glyma.08g250300	no hits & (original description: none)	up
35.2	not assigned.not annotated	glyma.11g017400	no hits & (original description: none)	up
35.2	not assigned.not annotated	glyma.10g090100	no hits & (original description: none)	up
35.2	not assigned.not annotated	glyma.18g095800	no hits & (original description: none)	up
35.2	not assigned.not annotated	glyma.10g207000	no hits & (original description: none)	up
35.2	not assigned.not annotated	glyma.04g035200	no hits & (original description: none)	up
35.2	not assigned.not annotated	glyma.12g045500	no hits & (original description: none)	up
1.1.1.1.1	Photosynthesis.photophosphorylation.photosystem II.LHC-II complex.component LHCb1/2/3	glyma.14g008000	component LHCb1/2/3 of LHC-II complex	down
1.5.1	Photosynthesis.carbon dioxide-bicarbonate interconversion.alpha-type carbonic anhydrase	glyma.13g146100	alpha-type carbonic anhydrase	down
1.5.1	Photosynthesis.carbon dioxide-bicarbonate interconversion.alpha-type carbonic anhydrase	glyma.10g059200	alpha-type carbonic anhydrase	down
2.1.1.6	Cellular respiration.glycolysis.cytosolic glycolysis.phosphoglycerate mutase	glyma.20g231200	phosphoglycerate mutase	down
2.4.2.2	Cellular respiration.oxidative phosphorylation.alternative NAD(P)H dehydrogenase activities.alternative oxidase (AOx)	glyma.08g072300	alternative oxidase (AOx)	down
2.4.4.1	Cellular respiration.oxidative phosphorylation.cytochrome c.cytochrome c protein	glyma.01g230900	cytochrome c protein	down
3.1.4.1.1	Carbohydrate metabolism.sucrose metabolism.degradation.invertase activities.cell wall acid beta-fructofuranosidase (CWIN)	glyma.17g227900	cell wall acid beta-fructofuranosidase (CWIN)	down
3.1.4.1.1	Carbohydrate metabolism.sucrose metabolism.degradation.invertase activities.cell wall acid beta-fructofuranosidase (CWIN)	glyma.17g227800	cell wall acid beta-fructofuranosidase (CWIN)	down
3.1.4.1.3	Carbohydrate metabolism.sucrose metabolism.degradation.invertase activities.alkaline sucrose-specific invertase (CIN)	glyma.07g236000	alkaline sucrose-specific invertase (CIN)	down
3.1.4.2	Carbohydrate metabolism.sucrose metabolism.degradation.sucrose synthase	glyma.15g182600	sucrose synthase	down
3.1.4.4	Carbohydrate metabolism.sucrose metabolism.degradation.fructose kinase	glyma.16g200600	fructose kinase	down
3.2.3.3.1.2	Carbohydrate metabolism.starch metabolism.degradation.hydrolysis and phosphorolysis.amylase activities.beta amylase	glyma.13g215000	beta amylase	down
3.2.3.3.1.2	Carbohydrate metabolism.starch metabolism.degradation.hydrolysis and phosphorolysis.amylase activities.beta amylase	glyma.15g098100	beta amylase	down
3.3.2	Carbohydrate metabolism.trehalose metabolism.trehalose-6-phosphate phosphatase	glyma.09g231400	trehalose-6-phosphate phosphatase	down
3.4.2	Carbohydrate metabolism.oligosaccharide metabolism.galactinol-sucrose galactosyltransferase	glyma.17g111400	galactinol-sucrose galactosyltransferase	down
3.6.1	Carbohydrate metabolism.mannose metabolism.phosphomannose isomerase (PMI)	glyma.18g296300	phosphomannose isomerase (PMI)	down
3.6.4	Carbohydrate metabolism.mannose metabolism.phosphosugar phosphatase	glyma.01g202000	phosphosugar phosphatase	down
3.9.1.3	Carbohydrate metabolism.oxidative pentose phosphate pathway.oxidative phase.6-phosphogluconate dehydrogenase	glyma.18g277300	6-phosphogluconate dehydrogenase	down
3.9.2.1	Carbohydrate metabolism.oxidative pentose phosphate pathway.non-oxidative phase.ribose 5-phosphate isomerase	glyma.20g125200	ribose 5-phosphate isomerase	down
3.10.1	Carbohydrate metabolism.gluconeogenesis.phosphoenolpyruvate carboxykinase	glyma.09g203500	phosphoenolpyruvate carboxykinase	down
3.10.1	Carbohydrate metabolism.gluconeogenesis.phosphoenolpyruvate carboxykinase	glyma.01g019200	phosphoenolpyruvate carboxykinase	down
3.11.1.1	Carbohydrate metabolism.fermentation.acetic acid biosynthesis.pyruvate decarboxylase (PDC)	glyma.18g204200	pyruvate decarboxylase (PDC)	down
3.11.1.3	Carbohydrate metabolism.fermentation.acetic acid biosynthesis.aldehyde dehydrogenase (ALDH2B)	glyma.02g034000	aldehyde dehydrogenase (ALDH2B)	down
3.13.3.2.1	Carbohydrate metabolism.nucleotide sugar biosynthesis.UDP-D-glucuronic acid biosynthesis.myo-inositol oxidation pathway (MIOP).myo-inositol oxygenase	glyma.05g224500	myo-inositol oxygenase	down
3.13.8	Carbohydrate metabolism.nucleotide sugar biosynthesis.UDP-D-glucose 4-epimerase	glyma.08g023100	UDP-D-glucose 4-epimerase	down
4.1.1.3.1	Amino acid metabolism.glutamate group amino acid biosynthesis.glutamate-derived amino acids.gamma-aminobutyrate (GABA).glutamate decarboxylase (GAD)	glyma.05g136100	glutamate decarboxylase (GAD)	down
4.1.1.3.1	Amino acid metabolism.glutamate group amino acid biosynthesis.glutamate-derived amino acids.gamma-aminobutyrate (GABA).glutamate decarboxylase (GAD)	glyma.08g091500	glutamate decarboxylase (GAD)	down
4.1.1.3.1	Amino acid metabolism.glutamate group amino acid biosynthesis.glutamate-derived amino acids.gamma-aminobutyrate (GABA).glutamate decarboxylase (GAD)	glyma.08g091400	glutamate decarboxylase (GAD)	down
4.1.1.3.1	Amino acid metabolism.glutamate group amino acid biosynthesis.glutamate-derived amino acids.gamma-aminobutyrate (GABA).glutamate decarboxylase (GAD)	glyma.08g091300	glutamate decarboxylase (GAD)	down
4.1.1.3.2	Amino acid metabolism.glutamate group amino acid biosynthesis.glutamate-derived amino acids.gamma-aminobutyrate (GABA).GABA transporter (GAT)	glyma.20g188800	GABA transporter (GAT)	down
4.1.2.2	Amino acid metabolism.glutamate group amino acid biosynthesis.histidine.ATP phosphoribosyl transferase	glyma.19g177100	ATP phosphoribosyl transferase	down
4.2.1.1	Amino acid metabolism.aspartate group amino acid biosynthesis.asparagine.glutamine-dependent asparagine synthetase	glyma.18g017200	glutamine-dependent asparagine synthetase	down
4.2.1.2	Amino acid metabolism.aspartate group amino acid biosynthesis.asparagine.L-asparaginase	glyma.17g238200	L-asparaginase	down
4.4.2.1	Amino acid metabolism.serine group amino acid biosynthesis.cysteine.serine O-acetyltransferase (SAT)	glyma.18g080000	serine O-acetyltransferase (SAT)	down
4.5.1.5	Amino acid metabolism.shikimate group amino acid biosynthesis.shikimate pathway.5-enolpyruvyl-shikimate 3-phosphate (EPSP) synthase	glyma.03g027400	5-enolpyruvyl-shikimate 3-phosphate (EPSP) synthase	down
4.5.2.1	Amino acid metabolism.shikimate group amino acid biosynthesis.phenylalanine and tyrosine.chorismate mutase	glyma.19g027100	chorismate mutase	down
4.5.2.2	Amino acid metabolism.shikimate group amino acid biosynthesis.phenylalanine and tyrosine.prephenate aminotransferase (PPA-AT)	glyma.11g238300	prephenate aminotransferase (PPA-AT)	down
4.5.3.1.2	Amino acid metabolism.shikimate group amino acid biosynthesis.tryptophan.anthranilate synthase heterodimer.subunit beta	glyma.16g058800	subunit beta of anthranilate synthase complex	down
4.6.3.1	Amino acid metabolism.amino acid degradation.proline.proline dehydrogenase	glyma.19g042900	proline dehydrogenase	down
4.6.5.1	Amino acid metabolism.amino acid degradation.threonine.threonine aldolase	glyma.10g166000	threonine aldolase	down
4.6.6.3	Amino acid metabolism.amino acid degradation.cysteine.cysteine desulfhydrase	glyma.19g225600	cysteine desulfhydrase	down
5.1.1.4	Lipid metabolism.fatty acid metabolism.citrate shuttle.cytosolic NADP-dependent malic enzyme	glyma.06g087800	cytosolic NADP-dependent malic enzyme	down
5.1.2.3	Lipid metabolism.fatty acid metabolism.acetyl-CoA generation.plastidial acetyl-CoA synthetase	glyma.16g044600	plastidial acetyl-CoA synthetase	down
5.1.3.1	Lipid metabolism.fatty acid metabolism.acetyl-CoA carboxylation.monomeric acetyl-CoA carboxylase (ACC)	glyma.06g105900	monomeric acetyl-CoA carboxylase (ACC)	down
5.1.3.1	Lipid metabolism.fatty acid metabolism.acetyl-CoA carboxylation.monomeric acetyl-CoA carboxylase (ACC)	glyma.04g104900	monomeric acetyl-CoA carboxylase (ACC)	down
5.1.4.7.2	Lipid metabolism.fatty acid metabolism.plastidial fatty acid synthase (ptFAS) system.termination of fatty acid chains.palmitoyl-ACP thioesterase (FATB)	glyma.05g012300	palmitoyl-ACP thioesterase (FATB)	down
5.1.5.3	Lipid metabolism.fatty acid metabolism.mitochondrial fatty acid synthase (mtFAS) system.malonyl-CoA synthetase (mtMCS)	glyma.08g204300	malonyl-CoA synthetase (mtMCS)	down
5.1.6.1.1.1	Lipid metabolism.fatty acid metabolism.endoplasmic reticulum-localized fatty acid elongase (FAE) system.fatty acid elongation complex.condensing enzyme activities.3-ketoacyl-CoA synthase (KCS)	glyma.10g179400	3-ketoacyl-CoA synthase (KCS)	down
5.1.6.1.1.2	Lipid metabolism.fatty acid metabolism.endoplasmic reticulum-localized fatty acid elongase (FAE) system.fatty acid elongation complex.condensing enzyme activities.condensing enzyme (ELO)	glyma.04g034400	fatty acid elongation condensing enzyme (ELO)	down
5.1.7.1.2	Lipid metabolism.fatty acid metabolism.fatty acid desaturation.electron supply.cytochrome electron shuttle hemoprotein (Cyt-b5)	glyma.16g021300	cytochrome electron shuttle hemoprotein (Cyt-b5)	down
5.1.7.3.1	Lipid metabolism.fatty acid metabolism.fatty acid desaturation.methyl-end desaturation.delta-12/delta-15 fatty acid desaturase (FAD2/3/6-8)	glyma.18g202600	delta-12/delta-15 fatty acid desaturase	down
5.1.7.3.1	Lipid metabolism.fatty acid metabolism.fatty acid desaturation.methyl-end desaturation.delta-12/delta-15 fatty acid desaturase (FAD2/3/6-8)	glyma.07g151300	delta-12/delta-15 fatty acid desaturase	down
5.1.7.3.1	Lipid metabolism.fatty acid metabolism.fatty acid desaturation.methyl-end desaturation.delta-12/delta-15 fatty acid desaturase (FAD2/3/6-8)	glyma.03g056700	delta-12/delta-15 fatty acid desaturase	down
5.1.7.3.1	Lipid metabolism.fatty acid metabolism.fatty acid desaturation.methyl-end desaturation.delta-12/delta-15 fatty acid desaturase (FAD2/3/6-8)	glyma.02g203300	delta-12/delta-15 fatty acid desaturase	down
5.1.8.3	Lipid metabolism.fatty acid metabolism.fatty acid transport.fatty acid transporter (ABCA)	glyma.06g191300	fatty acid transporter (ABCA)	down
5.1.9.2.1	Lipid metabolism.fatty acid metabolism.fatty acid degradation.core beta-oxidation.acyl CoA oxidase (ACX)	glyma.05g180100	acyl CoA oxidase (ACX)	down
5.1.9.4.1	Lipid metabolism.fatty acid metabolism.fatty acid degradation.alpha-oxidation.alpha dioxygenase	glyma.19g011700	alpha dioxygenase	down
5.1.9.5.1	Lipid metabolism.fatty acid metabolism.fatty acid degradation.auxiliary degradation activities.dodecenoyl-CoA isomerase	glyma.18g288900	dodecenoyl-CoA isomerase	down
5.2.2.4	Lipid metabolism.glycerolipid metabolism.diacylglycerol biosynthesis.phosphatidate phosphatase (LPP-epsilon)	glyma.11g071400	phosphatidate phosphatase (LPP-epsilon)	down
5.2.4.1.2	Lipid metabolism.glycerolipid metabolism.phosphatidylethanolamine biosynthesis.CDP-ethanolamine pathway.ethanolamine kinase	glyma.06g216800	ethanolamine kinase	down
5.2.5.5.1	Lipid metabolism.glycerolipid metabolism.phosphatidylcholine biosynthesis.choline homeostasis.phosphocholine phosphatase	glyma.07g011900	phosphocholine phosphatase	down
5.2.5.5.2	Lipid metabolism.glycerolipid metabolism.phosphatidylcholine biosynthesis.choline homeostasis.choline kinase	glyma.20g170300	choline kinase	down
5.2.5.5.2	Lipid metabolism.glycerolipid metabolism.phosphatidylcholine biosynthesis.choline homeostasis.choline kinase	glyma.10g221200	choline kinase	down
5.2.8.2	Lipid metabolism.glycerolipid metabolism.cardiolipin biosynthesis.cardiolipin deacylase	glyma.04g026500	cardiolipin deacylase	down
5.2.10.1.1	Lipid metabolism.glycerolipid metabolism.glycerolipid degradation.triacylglycerol lipase activities.monoacylglycerol lipase	glyma.01g080600	monoacylglycerol lipase	down
5.2.10.1.1	Lipid metabolism.glycerolipid metabolism.glycerolipid degradation.triacylglycerol lipase activities.monoacylglycerol lipase	glyma.20g240600	monoacylglycerol lipase	down
5.2.10.1.2.1	Lipid metabolism.glycerolipid metabolism.glycerolipid degradation.triacylglycerol lipase activities.diacyl-/triacylglycerol lipase activities.lipase (Patatin/SDP)	glyma.03g130900	Patatin-type lipase	down
5.2.10.1.2.1	Lipid metabolism.glycerolipid metabolism.glycerolipid degradation.triacylglycerol lipase activities.diacyl-/triacylglycerol lipase activities.lipase (Patatin/SDP)	glyma.19g132900	Patatin-type lipase	down
5.2.10.2.4.2	Lipid metabolism.glycerolipid metabolism.glycerolipid degradation.phospholipase activities.phospholipase D activities.phospholipase D (PLD-beta/gamma)	glyma.01g215100	phospholipase D (PLD-beta/gamma)	down
5.3.2	Lipid metabolism.galactolipid and sulfolipid biosynthesis.monogalactosyldiacylglycerol synthase (MGD)	glyma.14g104100	monogalactosyldiacylglycerol synthase	down
5.4.1.5	Lipid metabolism.sphingolipid metabolism.ceramide biosynthesis.ceramide synthase (LOH)	glyma.02g126800	ceramide synthase	down
5.4.3.3.1	Lipid metabolism.sphingolipid metabolism.complex sphingolipid biosynthesis.glycosylinositol phosphorylceramide (GIPC) biosynthesis.inositol phosphorylceramide synthase (IPCS)	glyma.07g142000	inositol phosphorylceramide synthase (IPCS)	down
5.4.6.2	Lipid metabolism.sphingolipid metabolism.sphingolipid homeostasis.glucosylceramidase (GCD)	glyma.20g198000	glucosylceramidase (GCD)	down
5.4.6.2	Lipid metabolism.sphingolipid metabolism.sphingolipid homeostasis.glucosylceramidase (GCD)	glyma.07g273300	glucosylceramidase (GCD)	down
5.4.6.2	Lipid metabolism.sphingolipid metabolism.sphingolipid homeostasis.glucosylceramidase (GCD)	glyma.10g192400	glucosylceramidase (GCD)	down
5.5.1.9	Lipid metabolism.phytosterol metabolism.plant sterol pathway.sterol C-22 desaturase	glyma.13g217400	sterol C-22 desaturase	down
5.7.2.1	Lipid metabolism.lipid trafficking.endoplasmic reticulum-plasma membrane lipid transfer.lipid transfer protein (ORP3a)	glyma.18g182000	lipid transfer protein (ORP3a)	down
5.7.3.1.1.1	Lipid metabolism.lipid trafficking.endoplasmic reticulum-plastid lipid transfer.phospholipid transverse translocation.ALA-ALIS flippase complex.P4-type ATPase component ALA	glyma.17g123800	active component ALA of ALA-ALIS flippase complex	down
5.7.3.1.1.1	Lipid metabolism.lipid trafficking.endoplasmic reticulum-plastid lipid transfer.phospholipid transverse translocation.ALA-ALIS flippase complex.P4-type ATPase component ALA	glyma.08g293900	active component ALA of ALA-ALIS flippase complex	down
5.7.3.1.1.2	Lipid metabolism.lipid trafficking.endoplasmic reticulum-plastid lipid transfer.phospholipid transverse translocation.ALA-ALIS flippase complex.regulatory component ALIS	glyma.15g212400	regulatory component ALIS of ALA-ALIS flippase complex	down
5.7.3.2.3	Lipid metabolism.lipid trafficking.endoplasmic reticulum-plastid lipid transfer.TGD lipid importer complex.ATPase component TGD3	glyma.18g240700	ATPase component TGD3 of TGD lipid importer complex	down
5.7.3.5	Lipid metabolism.lipid trafficking.endoplasmic reticulum-plastid lipid transfer.long-chain acyl-CoA synthetase (LACS9)	glyma.20g060300	long-chain acyl-CoA synthetase (LACS9)	down
6.1.4.1	Nucleotide metabolism.purines.phosphotransfers.adenylate kinase	glyma.10g048200	adenylate kinase	down
6.1.5.2	Nucleotide metabolism.purines.catabolism.guanosine deaminase (GSDA)	glyma.15g186100	guanosine deaminase (GSDA)	down
6.1.5.2	Nucleotide metabolism.purines.catabolism.guanosine deaminase (GSDA)	glyma.09g080100	guanosine deaminase (GSDA)	down
6.1.6.3	Nucleotide metabolism.purines.extracellular ATP.adenosine proton symporter (ENT3)	glyma.13g302800	adenosine proton symporter (ENT3)	down
6.1.6.5	Nucleotide metabolism.purines.extracellular ATP.adenine uptake transporter (AZG)	glyma.04g220800	adenine uptake transporter (AZG)	down
6.1.6.5	Nucleotide metabolism.purines.extracellular ATP.adenine uptake transporter (AZG)	glyma.06g145100	adenine uptake transporter (AZG)	down
6.2.4.2	Nucleotide metabolism.pyrimidines.catabolism.cytidine deaminase (CDA)	glyma.05g222300	cytidine deaminase (CDA)	down
6.2.4.2	Nucleotide metabolism.pyrimidines.catabolism.cytidine deaminase (CDA)	glyma.08g029000	cytidine deaminase (CDA)	down
7.1.1.2	Coenzyme metabolism.molybdenum cofactor biosynthesis.precursor Z biosynthesis.accessory protein (CNX3)	glyma.20g102700	accessory protein (CNX3)	down
7.2.6	Coenzyme metabolism.thiamine pyrophosphate biosynthesis.thiamine diphosphate transporter	glyma.09g045800	thiamine diphosphate transporter	down
7.3.1	Coenzyme metabolism.S-adenosyl methionine (SAM) cycle.S-adenosyl methionine synthetase (MAT)	glyma.17g039000	S-adenosyl methionine synthetase	down
7.8.1.1	Coenzyme metabolism.prenylquinone biosynthesis.4-hydroxybenzoate biosynthesis.p-coumarate:CoA ligase (4CL)	glyma.01g232400	p-coumarate:CoA ligase (4CL)	down
7.8.1.1	Coenzyme metabolism.prenylquinone biosynthesis.4-hydroxybenzoate biosynthesis.p-coumarate:CoA ligase (4CL)	glyma.13g095600	p-coumarate:CoA ligase (4CL)	down
7.9.2.2	Coenzyme metabolism.NAD/NADP biosynthesis.Preiss-Handler salvage pathway.nicotinate phosphoribosyltransferase (NAPRT)	glyma.05g094000	nicotinate phosphoribosyltransferase (NAPRT)	down
7.9.5	Coenzyme metabolism.NAD/NADP biosynthesis.NAD kinase	glyma.11g093600	NAD kinase	down
7.9.6.2	Coenzyme metabolism.NAD/NADP biosynthesis.NAD homeostasis.pyrophosphohydrolase (NUDX)	glyma.20g062000	pyrophosphohydrolase (NUDX)	down
7.9.6.2	Coenzyme metabolism.NAD/NADP biosynthesis.NAD homeostasis.pyrophosphohydrolase (NUDX)	glyma.13g006700	pyrophosphohydrolase (NUDX)	down
7.10.3	Coenzyme metabolism.FMN/FAD biosynthesis.bifunctional GTP cyclohydrolase II (RibA) and DHBP synthase (RibB)	glyma.15g055700	bifunctional GTP cyclohydrolase II (RibA) and DHBP synthase (RibB)	down
7.10.6	Coenzyme metabolism.FMN/FAD biosynthesis.pyrimidine phosphatase (PyrP)	glyma.05g207700	pyrimidine phosphatase (PyrP)	down
7.12.1.2.1	Coenzyme metabolism.tetrapyrrole biosynthesis.5-aminolevulinic acid formation.glutamyl-tRNA reductase activity.glutamyl-tRNA reductase (GluTR)	glyma.07g184700	glutamyl-tRNA reductase (GluTR)	down
9.1.1.1	Secondary metabolism.terpenoids.mevalonate pathway.acetyl-CoA C-acyltransferase	glyma.17g005300	acetyl-CoA C-acyltransferase	down
9.1.1.7	Secondary metabolism.terpenoids.mevalonate pathway.isopentenyl diphosphate isomerase	glyma.18g242300	isopentenyl diphosphate isomerase	down
9.1.2.2	Secondary metabolism.terpenoids.methylerythritol phosphate (MEP) pathway.1-deoxy-D-xylulose 5-phosphate synthase (DXS)	glyma.08g277000	1-deoxy-D-xylulose 5-phosphate synthase (DXS)	down
9.1.2.3	Secondary metabolism.terpenoids.methylerythritol phosphate (MEP) pathway.1-deoxy-D-xylulose 5-phosphate reductase (DXR)	glyma.05g037500	1-deoxy-D-xylulose 5-phosphate reductase (DXR)	down
9.1.2.3	Secondary metabolism.terpenoids.methylerythritol phosphate (MEP) pathway.1-deoxy-D-xylulose 5-phosphate reductase (DXR)	glyma.17g089600	1-deoxy-D-xylulose 5-phosphate reductase (DXR)	down
9.1.2.5	Secondary metabolism.terpenoids.methylerythritol phosphate (MEP) pathway.4-diphosphocytidyl-2-C-methyl-D-erythritol kinase	glyma.20g046800	4-diphosphocytidyl-2-C-methyl-D-erythritol kinase	down
9.1.2.7	Secondary metabolism.terpenoids.methylerythritol phosphate (MEP) pathway.4-hydroxy-3-methylbut-2-enyl diphosphate synthase	glyma.13g326400	4-hydroxy-3-methylbut-2-enyl diphosphate synthase	down
9.1.2.7	Secondary metabolism.terpenoids.methylerythritol phosphate (MEP) pathway.4-hydroxy-3-methylbut-2-enyl diphosphate synthase	glyma.12g173200	4-hydroxy-3-methylbut-2-enyl diphosphate synthase	down
9.1.2.8	Secondary metabolism.terpenoids.methylerythritol phosphate (MEP) pathway.4-hydroxy-3-methylbut-2-enyl diphosphate reductase	glyma.12g046000	4-hydroxy-3-methylbut-2-enyl diphosphate reductase	down
9.1.2.8	Secondary metabolism.terpenoids.methylerythritol phosphate (MEP) pathway.4-hydroxy-3-methylbut-2-enyl diphosphate reductase	glyma.11g120900	4-hydroxy-3-methylbut-2-enyl diphosphate reductase	down
9.2.1.3	Secondary metabolism.phenolics.p-coumaroyl-CoA biosynthesis.p-coumarate:CoA ligase (4CL)	glyma.01g232400	p-coumarate:CoA ligase (4CL)	down
9.2.1.3	Secondary metabolism.phenolics.p-coumaroyl-CoA biosynthesis.p-coumarate:CoA ligase (4CL)	glyma.13g095600	p-coumarate:CoA ligase (4CL)	down
9.2.2.1.4	Secondary metabolism.phenolics.flavonoid biosynthesis.polyketide/acetate pathway.acetyl-CoA carboxylase (ACC)	glyma.06g105900	acetyl-CoA carboxylase (ACC)	down
9.2.2.1.4	Secondary metabolism.phenolics.flavonoid biosynthesis.polyketide/acetate pathway.acetyl-CoA carboxylase (ACC)	glyma.04g104900	acetyl-CoA carboxylase (ACC)	down
9.2.2.3.1	Secondary metabolism.phenolics.flavonoid biosynthesis.flavanones.chalcone isomerase	glyma.10g292200	chalcone isomerase	down
9.2.2.3.1	Secondary metabolism.phenolics.flavonoid biosynthesis.flavanones.chalcone isomerase	glyma.20g241500	chalcone isomerase	down
9.2.2.7.3	Secondary metabolism.phenolics.flavonoid biosynthesis.flavonol glycosides.flavonol-3-O-glycoside rhamnosyltransferase	glyma.14g054400	flavonol-3-O-glycoside rhamnosyltransferase	down
9.2.2.8.1	Secondary metabolism.phenolics.flavonoid biosynthesis.aurones.aureusidin synthase	glyma.15g071200	aureusidin synthase	down
9.2.2.8.1	Secondary metabolism.phenolics.flavonoid biosynthesis.aurones.aureusidin synthase	glyma.15g071000	aureusidin synthase	down
9.2.2.9.1	Secondary metabolism.phenolics.flavonoid biosynthesis.isoflavonoids.isoflavone synthase	glyma.03g143700	isoflavone synthase	down
9.2.2.9.2	Secondary metabolism.phenolics.flavonoid biosynthesis.isoflavonoids.2-hydroxyisoflavanone dehydratase	glyma.11g004200	2-hydroxyisoflavanone dehydratase	down
9.2.2.9.2	Secondary metabolism.phenolics.flavonoid biosynthesis.isoflavonoids.2-hydroxyisoflavanone dehydratase	glyma.01g239600	2-hydroxyisoflavanone dehydratase	down
9.2.2.9.3	Secondary metabolism.phenolics.flavonoid biosynthesis.isoflavonoids.isoflavone 2'-hydroxylase	glyma.09g049100	isoflavone 2'-hydroxylase	down
9.2.2.9.3	Secondary metabolism.phenolics.flavonoid biosynthesis.isoflavonoids.isoflavone 2'-hydroxylase	glyma.09g048900	isoflavone 2'-hydroxylase	down
9.2.2.9.4	Secondary metabolism.phenolics.flavonoid biosynthesis.isoflavonoids.isoflavone-7-O-methyltransferase	glyma.10g176500	isoflavone-7-O-methyltransferase	down
9.2.2.9.5	Secondary metabolism.phenolics.flavonoid biosynthesis.isoflavonoids.isoflavone reductase	glyma.11g070500	isoflavone reductase	down
9.2.2.9.5	Secondary metabolism.phenolics.flavonoid biosynthesis.isoflavonoids.isoflavone reductase	glyma.11g070600	isoflavone reductase	down
10.1.1	Redox homeostasis.controlled reactive oxygen generation.NADPH-oxidase (Rboh)	glyma.10g152200	NADPH-oxidase (Rboh)	down
10.1.1	Redox homeostasis.controlled reactive oxygen generation.NADPH-oxidase (Rboh)	glyma.11g020700	NADPH-oxidase (Rboh)	down
10.1.1	Redox homeostasis.controlled reactive oxygen generation.NADPH-oxidase (Rboh)	glyma.20g236200	NADPH-oxidase (Rboh)	down
10.3.2.1	Redox homeostasis.glutathione-based redox regulation.glutathione degradation.gamma-glutamyl cyclotransferase	glyma.04g077300	gamma-glutamyl cyclotransferase	down
10.3.3.3	Redox homeostasis.glutathione-based redox regulation.glutathione S-transferase activities.class tau glutathione S-transferase	glyma.07g140000	class tau glutathione S-transferase	down
10.3.3.3	Redox homeostasis.glutathione-based redox regulation.glutathione S-transferase activities.class tau glutathione S-transferase	glyma.10g192900	class tau glutathione S-transferase	down
10.3.3.3	Redox homeostasis.glutathione-based redox regulation.glutathione S-transferase activities.class tau glutathione S-transferase	glyma.15g251600	class tau glutathione S-transferase	down
10.3.3.3	Redox homeostasis.glutathione-based redox regulation.glutathione S-transferase activities.class tau glutathione S-transferase	glyma.08g175200	class tau glutathione S-transferase	down
10.3.3.3	Redox homeostasis.glutathione-based redox regulation.glutathione S-transferase activities.class tau glutathione S-transferase	glyma.07g139700	class tau glutathione S-transferase	down
10.3.3.3	Redox homeostasis.glutathione-based redox regulation.glutathione S-transferase activities.class tau glutathione S-transferase	glyma.07g139800	class tau glutathione S-transferase	down
10.3.3.3	Redox homeostasis.glutathione-based redox regulation.glutathione S-transferase activities.class tau glutathione S-transferase	glyma.07g139900	class tau glutathione S-transferase	down
10.3.3.3	Redox homeostasis.glutathione-based redox regulation.glutathione S-transferase activities.class tau glutathione S-transferase	glyma.07g139600	class tau glutathione S-transferase	down
10.3.3.3	Redox homeostasis.glutathione-based redox regulation.glutathione S-transferase activities.class tau glutathione S-transferase	glyma.02g187200	class tau glutathione S-transferase	down
10.3.3.3	Redox homeostasis.glutathione-based redox regulation.glutathione S-transferase activities.class tau glutathione S-transferase	glyma.13g129000	class tau glutathione S-transferase	down
10.3.3.4	Redox homeostasis.glutathione-based redox regulation.glutathione S-transferase activities.class phi glutathione S-transferase	glyma.14g031000	class phi glutathione S-transferase	down
10.3.3.4	Redox homeostasis.glutathione-based redox regulation.glutathione S-transferase activities.class phi glutathione S-transferase	glyma.08g306800	class phi glutathione S-transferase	down
10.3.3.5	Redox homeostasis.glutathione-based redox regulation.glutathione S-transferase activities.class lambda glutathione S-transferase	glyma.10g047700	class lambda glutathione S-transferase	down
10.3.3.5	Redox homeostasis.glutathione-based redox regulation.glutathione S-transferase activities.class lambda glutathione S-transferase	glyma.19g177200	class lambda glutathione S-transferase	down
10.3.3.5	Redox homeostasis.glutathione-based redox regulation.glutathione S-transferase activities.class lambda glutathione S-transferase	glyma.03g176300	class lambda glutathione S-transferase	down
10.4.3.2	Redox homeostasis.thiol-based redox regulation.thioredoxin activities.H-type thioredoxin	glyma.16g220500	H-type thioredoxin	down
10.5.8.1.1	Redox homeostasis.ascorbate-based redox regulation.ascorbate metabolism.L-galactose biosynthesis pathway.phosphomannose isomerase (PMI)	glyma.18g296300	phosphomannose isomerase (PMI)	down
10.5.8.2.1	Redox homeostasis.ascorbate-based redox regulation.ascorbate metabolism.L-gulose and D-gluconorate biosynthesis pathways.L-gulono-1,4-lactone oxidase (GULLO)	glyma.19g259300	L-gulono-1,4-lactone oxidase (GULLO)	down
10.6.3	Redox homeostasis.tocopherol biosynthesis.homogentisate phytyltransferase (HPT)	glyma.10g070200	homogentisate phytyltransferase (HPT)	down
10.6.3	Redox homeostasis.tocopherol biosynthesis.homogentisate phytyltransferase (HPT)	glyma.10g295300	homogentisate phytyltransferase (HPT)	down
10.7.1.2	Redox homeostasis.reactive carbonyl scavenging.oxylipin carbonyl degradation.plastidial alkenal/alkenone oxidoreductase (AOR)	glyma.19g008300	plastidial alkenal/alkenone oxidoreductase (AOR)	down
10.7.1.2	Redox homeostasis.reactive carbonyl scavenging.oxylipin carbonyl degradation.plastidial alkenal/alkenone oxidoreductase (AOR)	glyma.19g008600	plastidial alkenal/alkenone oxidoreductase (AOR)	down
11.1.2.1.1.1	Phytohormone action.abscisic acid.perception and signalling.receptor activities.cytoplasm-localized receptor complex.receptor component PYL/RCAR	glyma.01g124700	receptor component PYL/RCAR of cytoplasm-localized abscisic acid receptor complex	down
11.2.3.1	Phytohormone action.auxin.conjugation and degradation.indole-3-acetic acid-amido synthetase	glyma.02g125600	indole-3-acetic acid-amido synthetase	down
11.3.2.1.2	Phytohormone action.brassinosteroid.perception and signal transduction.receptor complex.co-receptor protein kinase (BAK/SERK)	glyma.05g119500	brassinosteroid co-receptor protein kinase (BAK/SERK)	down
11.3.2.4	Phytohormone action.brassinosteroid.perception and signal transduction.transcription factor (BES/BZR)	glyma.12g231400	transcription factor (BES/BZR)	down
11.4.1.3	Phytohormone action.cytokinin.biosynthesis.cytokinin phosphoribohydrolase (LOG)	glyma.04g052600	cytokinin phosphoribohydrolase (LOG)	down
11.4.2.1	Phytohormone action.cytokinin.perception and signal transduction.receptor protein (AHK)	glyma.05g148100	receptor protein (AHK)	down
11.5.1.1	Phytohormone action.ethylene.biosynthesis.1-aminocyclopropane-1-carboxylate (ACC) synthase	glyma.08g018000	1-aminocyclopropane-1-carboxylate (ACC) synthase	down
11.5.1.2	Phytohormone action.ethylene.biosynthesis.1-aminocyclopropane-1-carboxylate (ACC) oxidase	glyma.02g268200	1-aminocyclopropane-1-carboxylate (ACC) oxidase	down
11.5.1.2	Phytohormone action.ethylene.biosynthesis.1-aminocyclopropane-1-carboxylate (ACC) oxidase	glyma.15g112700	1-aminocyclopropane-1-carboxylate (ACC) oxidase	down
11.5.1.2	Phytohormone action.ethylene.biosynthesis.1-aminocyclopropane-1-carboxylate (ACC) oxidase	glyma.09g008400	1-aminocyclopropane-1-carboxylate (ACC) oxidase	down
11.5.1.2	Phytohormone action.ethylene.biosynthesis.1-aminocyclopropane-1-carboxylate (ACC) oxidase	glyma.14g048900	1-aminocyclopropane-1-carboxylate (ACC) oxidase	down
11.5.1.2	Phytohormone action.ethylene.biosynthesis.1-aminocyclopropane-1-carboxylate (ACC) oxidase	glyma.14g049000	1-aminocyclopropane-1-carboxylate (ACC) oxidase	down
11.5.1.2	Phytohormone action.ethylene.biosynthesis.1-aminocyclopropane-1-carboxylate (ACC) oxidase	glyma.14g049200	1-aminocyclopropane-1-carboxylate (ACC) oxidase	down
11.5.2.8.2	Phytohormone action.ethylene.perception and signal transduction.EIN3 transcription factor activity.substrate(EIN3) adaptor of regulatory SCF ubiquitin ligase (EBF)	glyma.14g116800	substrate(EIN3) adaptor of regulatory SCF ubiquitin ligase (EBF)	down
11.6.3.3	Phytohormone action.gibberellin.modification and degradation.gibberellin-A12 hydration enzyme (GAS2)	glyma.19g188100	gibberellin-A12 hydration enzyme (GAS2)	down
11.6.3.4	Phytohormone action.gibberellin.modification and degradation.gibberellin 2-oxidase (Ga2-Ox)	glyma.15g093900	gibberellin 2-oxidase	down
11.7.1.2	Phytohormone action.jasmonic acid.biosynthesis.13-lipoxygenase (LOX)	glyma.19g263300	13-lipoxygenase (LOX)	down
11.7.1.2	Phytohormone action.jasmonic acid.biosynthesis.13-lipoxygenase (LOX)	glyma.16g008700	13-lipoxygenase (LOX)	down
11.7.1.2	Phytohormone action.jasmonic acid.biosynthesis.13-lipoxygenase (LOX)	glyma.07g039900	13-lipoxygenase (LOX)	down
11.7.1.2	Phytohormone action.jasmonic acid.biosynthesis.13-lipoxygenase (LOX)	glyma.03g264300	13-lipoxygenase (LOX)	down
11.7.1.4	Phytohormone action.jasmonic acid.biosynthesis.allene oxidase cyclase (AOC)	glyma.02g099200	allene oxidase cyclase (AOC)	down
11.7.1.4	Phytohormone action.jasmonic acid.biosynthesis.allene oxidase cyclase (AOC)	glyma.01g086900	allene oxidase cyclase (AOC)	down
11.7.1.6	Phytohormone action.jasmonic acid.biosynthesis.oxophytodienoate reductase (OPR3)	glyma.17g049900	oxophytodienoate reductase (OPR3)	down
11.7.1.6	Phytohormone action.jasmonic acid.biosynthesis.oxophytodienoate reductase (OPR3)	glyma.13g109800	oxophytodienoate reductase (OPR3)	down
11.7.1.6	Phytohormone action.jasmonic acid.biosynthesis.oxophytodienoate reductase (OPR3)	glyma.13g109700	oxophytodienoate reductase (OPR3)	down
11.7.1.7	Phytohormone action.jasmonic acid.biosynthesis.OPC-8:CoA synthetase (ACS)	glyma.14g223200	OPC-8:CoA synthetase (ACS)	down
11.7.1.8	Phytohormone action.jasmonic acid.biosynthesis.OPC-8:CoA oxidase (ACX1)	glyma.11g035200	OPC-8:CoA oxidase (ACX1)	down
11.7.1.9	Phytohormone action.jasmonic acid.biosynthesis.acyl-CoA thioesterase (ACH)	glyma.07g071300	acyl-CoA thioesterase (ACH)	down
11.7.2.1.2	Phytohormone action.jasmonic acid.perception and signal transduction.receptor complex.component JAZ	glyma.16g010000	component JAZ of jasmonic acid receptor complex	down
11.7.3.5	Phytohormone action.jasmonic acid.conjugation and degradation.jasmonic acid oxidase (JOX/JAO)	glyma.09g107100	jasmonic acid oxidase (JOX/JAO)	down
11.7.3.5	Phytohormone action.jasmonic acid.conjugation and degradation.jasmonic acid oxidase (JOX/JAO)	glyma.02g257700	jasmonic acid oxidase (JOX/JAO)	down
11.7.3.5	Phytohormone action.jasmonic acid.conjugation and degradation.jasmonic acid oxidase (JOX/JAO)	glyma.14g058700	jasmonic acid oxidase (JOX/JAO)	down
11.10.1.1.1	Phytohormone action.signalling peptides.NCRP (non-cysteine-rich-peptide) category.PIP/PIPL-peptide activity.PIP/PIPL-precursor polypeptide	glyma.17g166600	PIP/PIPL precursor polypeptide	down
11.10.1.1.1	Phytohormone action.signalling peptides.NCRP (non-cysteine-rich-peptide) category.PIP/PIPL-peptide activity.PIP/PIPL-precursor polypeptide	glyma.06g043600	PIP/PIPL precursor polypeptide	down
11.10.1.1.1	Phytohormone action.signalling peptides.NCRP (non-cysteine-rich-peptide) category.PIP/PIPL-peptide activity.PIP/PIPL-precursor polypeptide	glyma.01g244000	PIP/PIPL precursor polypeptide	down
11.10.1.1.1	Phytohormone action.signalling peptides.NCRP (non-cysteine-rich-peptide) category.PIP/PIPL-peptide activity.PIP/PIPL-precursor polypeptide	glyma.05g099300	PIP/PIPL precursor polypeptide	down
11.10.1.2.1	Phytohormone action.signalling peptides.NCRP (non-cysteine-rich-peptide) category.phytosulfokine activity.pythosulfokine precursor polypeptide (PSK)	glyma.20g135700	pythosulfokine precursor polypeptide (PSK)	down
11.10.1.13.1	Phytohormone action.signalling peptides.NCRP (non-cysteine-rich-peptide) category.PSY-peptide activity.PSY precursor polypeptide	glyma.16g035200	PSY precursor polypeptide	down
11.10.1.13.1	Phytohormone action.signalling peptides.NCRP (non-cysteine-rich-peptide) category.PSY-peptide activity.PSY precursor polypeptide	glyma.05g026000	PSY precursor polypeptide	down
12.3.1.4.6	Chromatin organisation.post-translational histone modification.histone methylation.JmjC-domain histone demethylase activities.histone demethylase (PKDM8)	glyma.09g207400	histone demethylase (PKDM8)	down
12.3.4.2.3	Chromatin organisation.post-translational histone modification.PRC1 bifunctional histone ubiquitination and methylation reader complex.associated factors.regulatory protein (VAL)	glyma.11g197900	regulatory protein (VAL) of PRC1 complex	down
12.3.4.2.3	Chromatin organisation.post-translational histone modification.PRC1 bifunctional histone ubiquitination and methylation reader complex.associated factors.regulatory protein (VAL)	glyma.03g035200	regulatory protein (VAL) of PRC1 complex	down
12.4.1.3.2	Chromatin organisation.nucleosome remodeling.SWI/SNF chromatin remodeling complexes.plant-specific components.component G2481-1	glyma.01g208600	component G2481-1 of SWI/SNF chromatin remodeling complex	down
12.5.1.15.1	Chromatin organisation.DNA methylation.RNA-directed DNA methylation (RdDM) pathway.non-canonical RdDM pathway.protein factor (NERD)	glyma.01g168900	protein factor (NERD) of non-canonical RdDM pathway	down
12.6.2	Chromatin organisation.DNA homeostasis.DNA endonuclease (ENDO)	glyma.01g083300	DNA endonuclease (ENDO)	down
13.1.5.3	Cell division.DNA replication.telomere replication.telomeric dsDNA-binding protein	glyma.10g057800	telomeric dsDNA-binding protein	down
13.1.5.3	Cell division.DNA replication.telomere replication.telomeric dsDNA-binding protein	glyma.11g219500	telomeric dsDNA-binding protein	down
13.2.1.2.7	Cell division.cell cycle organisation.cell cycle control.CYCLIN-dependent protein kinase complex.catalytic component CDKG	glyma.17g128200	catalytic component CDKG of cyclin-dependent kinase complex	down
13.2.1.3.2	Cell division.cell cycle organisation.cell cycle control.CYCLIN-dependent protein kinase inhibitor activities.inhibitor (SIM)	glyma.07g133800	SIM-type cyclin-dependent kinase inhibitor	down
13.2.1.3.2	Cell division.cell cycle organisation.cell cycle control.CYCLIN-dependent protein kinase inhibitor activities.inhibitor (SIM)	glyma.15g168400	SIM-type cyclin-dependent kinase inhibitor	down
13.4.2.3.4	Cell division.cytokinesis.cell-plate formation.SNARE cell-plate vesicle fusion complex.R-SNARE component VAMP721/VAMP722	glyma.18g172100	R-SNARE component VAMP721/VAMP722 of SNARE cell-plate vesicle fusion complex	down
13.4.2.6	Cell division.cytokinesis.cell-plate formation.phragmoplastin (DRP1)	glyma.07g120900	phragmoplastin (DRP1)	down
13.4.2.6	Cell division.cytokinesis.cell-plate formation.phragmoplastin (DRP1)	glyma.03g102800	phragmoplastin (DRP1)	down
13.4.4.1.3	Cell division.cytokinesis.phragmoplast disassembly.NACK-PQR signalling pathway.MAPK-kinase (NQK/ANQ)	glyma.15g172600	MAPK-kinase (NQK/ANQ)	down
13.4.4.1.4	Cell division.cytokinesis.phragmoplast disassembly.NACK-PQR signalling pathway.MAP-kinase (NRK/MPK)	glyma.18g236800	MAP-kinase (NRK/MPK)	down
13.4.4.1.4	Cell division.cytokinesis.phragmoplast disassembly.NACK-PQR signalling pathway.MAP-kinase (NRK/MPK)	glyma.07g066800	MAP-kinase (NRK/MPK)	down
13.4.4.1.4	Cell division.cytokinesis.phragmoplast disassembly.NACK-PQR signalling pathway.MAP-kinase (NRK/MPK)	glyma.09g256000	MAP-kinase (NRK/MPK)	down
15.3.4.2.1	RNA biosynthesis.RNA polymerase II-dependent transcription.transcription co-activation.TFIId complex.TATA-box-binding component	glyma.09g276900	protein (TBP) component TATA-box-binding of TFIId basal transcription regulation complex	down
15.3.4.4.5.2	RNA biosynthesis.RNA polymerase II-dependent transcription.transcription co-activation.MEDIATOR complex.other components.component MED26	glyma.03g124700	component MED26 of MEDIATOR transcription co-activator complex	down
15.3.4.4.5.2	RNA biosynthesis.RNA polymerase II-dependent transcription.transcription co-activation.MEDIATOR complex.other components.component MED26	glyma.19g127800	component MED26 of MEDIATOR transcription co-activator complex	down
15.4.1	RNA biosynthesis.RNA polymerase III-dependent transcription.TATA-box-binding protein (TBP)	glyma.09g276900	TATA-box-binding protein of RNA polymerase III-dependent transcription	down
15.5.1.3.1	RNA biosynthesis.transcriptional regulation.C2C2 transcription factor superfamily.GATA trancription factor families.transcription factor (A/B-GATA)	glyma.06g008800	transcription factor (A/B-GATA)	down
15.5.1.5	RNA biosynthesis.transcriptional regulation.C2C2 transcription factor superfamily.transcription factor (DOF)	glyma.15g082400	transcription factor (DOF)	down
15.5.2.1	RNA biosynthesis.transcriptional regulation.MYB transcription factor superfamily.transcription factor (MYB)	glyma.02g009800	transcription factor (MYB)	down
15.5.2.1	RNA biosynthesis.transcriptional regulation.MYB transcription factor superfamily.transcription factor (MYB)	glyma.17g037500	transcription factor (MYB)	down
15.5.2.1	RNA biosynthesis.transcriptional regulation.MYB transcription factor superfamily.transcription factor (MYB)	glyma.03g221700	transcription factor (MYB)	down
15.5.2.1	RNA biosynthesis.transcriptional regulation.MYB transcription factor superfamily.transcription factor (MYB)	glyma.07g235900	transcription factor (MYB)	down
15.5.2.1	RNA biosynthesis.transcriptional regulation.MYB transcription factor superfamily.transcription factor (MYB)	glyma.01g016600	transcription factor (MYB)	down
15.5.2.1	RNA biosynthesis.transcriptional regulation.MYB transcription factor superfamily.transcription factor (MYB)	glyma.09g032100	transcription factor (MYB)	down
15.5.2.1	RNA biosynthesis.transcriptional regulation.MYB transcription factor superfamily.transcription factor (MYB)	glyma.10g010400	transcription factor (MYB)	down
15.5.2.1	RNA biosynthesis.transcriptional regulation.MYB transcription factor superfamily.transcription factor (MYB)	glyma.03g163100	transcription factor (MYB)	down
15.5.2.1	RNA biosynthesis.transcriptional regulation.MYB transcription factor superfamily.transcription factor (MYB)	glyma.19g218800	transcription factor (MYB)	down
15.5.2.1	RNA biosynthesis.transcriptional regulation.MYB transcription factor superfamily.transcription factor (MYB)	glyma.03g183900	transcription factor (MYB)	down
15.5.2.1	RNA biosynthesis.transcriptional regulation.MYB transcription factor superfamily.transcription factor (MYB)	glyma.09g206200	transcription factor (MYB)	down
15.5.2.1	RNA biosynthesis.transcriptional regulation.MYB transcription factor superfamily.transcription factor (MYB)	glyma.19g264200	transcription factor (MYB)	down
15.5.2.1	RNA biosynthesis.transcriptional regulation.MYB transcription factor superfamily.transcription factor (MYB)	glyma.10g054700	transcription factor (MYB)	down
15.5.2.1	RNA biosynthesis.transcriptional regulation.MYB transcription factor superfamily.transcription factor (MYB)	glyma.10g006600	transcription factor (MYB)	down
15.5.2.2	RNA biosynthesis.transcriptional regulation.MYB transcription factor superfamily.transcription factor (MYB-related)	glyma.10g277800	transcription factor (MYB-related)	down
15.5.2.2	RNA biosynthesis.transcriptional regulation.MYB transcription factor superfamily.transcription factor (MYB-related)	glyma.20g111800	transcription factor (MYB-related)	down
15.5.2.2	RNA biosynthesis.transcriptional regulation.MYB transcription factor superfamily.transcription factor (MYB-related)	glyma.15g019400	transcription factor (MYB-related)	down
15.5.2.3	RNA biosynthesis.transcriptional regulation.MYB transcription factor superfamily.transcription factor (GARP)	glyma.10g204200	G2-like GARP transcription factor	down
15.5.2.3	RNA biosynthesis.transcriptional regulation.MYB transcription factor superfamily.transcription factor (GARP)	glyma.01g086700	G2-like GARP transcription factor	down
15.5.2.3	RNA biosynthesis.transcriptional regulation.MYB transcription factor superfamily.transcription factor (GARP)	glyma.02g098800	G2-like GARP transcription factor	down
15.5.2.3	RNA biosynthesis.transcriptional regulation.MYB transcription factor superfamily.transcription factor (GARP)	glyma.02g177800	G2-like GARP transcription factor	down
15.5.3.1	RNA biosynthesis.transcriptional regulation.Homeobox transcription factor superfamily.transcription factor (HD-ZIP I/II)	glyma.08g148800	transcription factor (HD-ZIP I/II)	down
15.5.3.1	RNA biosynthesis.transcriptional regulation.Homeobox transcription factor superfamily.transcription factor (HD-ZIP I/II)	glyma.17g157600	transcription factor (HD-ZIP I/II)	down
15.5.3.1	RNA biosynthesis.transcriptional regulation.Homeobox transcription factor superfamily.transcription factor (HD-ZIP I/II)	glyma.05g109500	transcription factor (HD-ZIP I/II)	down
15.5.3.4	RNA biosynthesis.transcriptional regulation.Homeobox transcription factor superfamily.transcription factor (KNOX)	glyma.13g157300	transcription factor (KNOX)	down
15.5.3.4	RNA biosynthesis.transcriptional regulation.Homeobox transcription factor superfamily.transcription factor (KNOX)	glyma.17g104800	transcription factor (KNOX)	down
15.5.4.1	RNA biosynthesis.transcriptional regulation.bZIP transcription factor superfamily.transcription factor (bZIP)	glyma.07g060400	transcription factor (bZIP)	down
15.5.4.4.1	RNA biosynthesis.transcriptional regulation.bZIP transcription factor superfamily.TGA transcription factor activity.transcription factor (TGA)	glyma.19g145300	transcription factor (TGA)	down
15.5.4.4.1	RNA biosynthesis.transcriptional regulation.bZIP transcription factor superfamily.TGA transcription factor activity.transcription factor (TGA)	glyma.15g232000	transcription factor (TGA)	down
15.5.5.1	RNA biosynthesis.transcriptional regulation.B3 transcription factor superfamily.transcription factor (ARF)	glyma.04g200600	transcription factor (ARF)	down
15.5.5.1	RNA biosynthesis.transcriptional regulation.B3 transcription factor superfamily.transcription factor (ARF)	glyma.06g164900	transcription factor (ARF)	down
15.5.5.1	RNA biosynthesis.transcriptional regulation.B3 transcription factor superfamily.transcription factor (ARF)	glyma.08g008100	transcription factor (ARF)	down
15.5.5.3	RNA biosynthesis.transcriptional regulation.B3 transcription factor superfamily.transcription factor (RAV/NGATHA)	glyma.01g087500	transcription factor (RAV/NGATHA)	down
15.5.5.4	RNA biosynthesis.transcriptional regulation.B3 transcription factor superfamily.transcription factor (LAV-VAL)	glyma.11g197900	transcription factor (LAV-VAL)	down
15.5.5.4	RNA biosynthesis.transcriptional regulation.B3 transcription factor superfamily.transcription factor (LAV-VAL)	glyma.03g035200	transcription factor (LAV-VAL)	down
15.5.7.1	RNA biosynthesis.transcriptional regulation.AP2/ERF transcription factor superfamily.transcription factor (ERF)	glyma.13g123000	transcription factor (ERF)	down
15.5.7.1	RNA biosynthesis.transcriptional regulation.AP2/ERF transcription factor superfamily.transcription factor (ERF)	glyma.02g132500	transcription factor (ERF)	down
15.5.7.1	RNA biosynthesis.transcriptional regulation.AP2/ERF transcription factor superfamily.transcription factor (ERF)	glyma.17g145400	transcription factor (ERF)	down
15.5.7.1	RNA biosynthesis.transcriptional regulation.AP2/ERF transcription factor superfamily.transcription factor (ERF)	glyma.08g145300	transcription factor (ERF)	down
15.5.7.1	RNA biosynthesis.transcriptional regulation.AP2/ERF transcription factor superfamily.transcription factor (ERF)	glyma.13g236600	transcription factor (ERF)	down
15.5.7.1	RNA biosynthesis.transcriptional regulation.AP2/ERF transcription factor superfamily.transcription factor (ERF)	glyma.10g016500	transcription factor (ERF)	down
15.5.7.1	RNA biosynthesis.transcriptional regulation.AP2/ERF transcription factor superfamily.transcription factor (ERF)	glyma.01g206600	transcription factor (ERF)	down
15.5.7.1	RNA biosynthesis.transcriptional regulation.AP2/ERF transcription factor superfamily.transcription factor (ERF)	glyma.16g164800	transcription factor (ERF)	down
15.5.7.1	RNA biosynthesis.transcriptional regulation.AP2/ERF transcription factor superfamily.transcription factor (ERF)	glyma.07g212400	transcription factor (ERF)	down
15.5.7.1	RNA biosynthesis.transcriptional regulation.AP2/ERF transcription factor superfamily.transcription factor (ERF)	glyma.02g080200	transcription factor (ERF)	down
15.5.7.2	RNA biosynthesis.transcriptional regulation.AP2/ERF transcription factor superfamily.transcription factor (DREB)	glyma.14g084700	transcription factor (DREB)	down
15.5.7.2	RNA biosynthesis.transcriptional regulation.AP2/ERF transcription factor superfamily.transcription factor (DREB)	glyma.20g155100	transcription factor (DREB)	down
15.5.7.2	RNA biosynthesis.transcriptional regulation.AP2/ERF transcription factor superfamily.transcription factor (DREB)	glyma.15g180000	transcription factor (DREB)	down
15.5.7.2	RNA biosynthesis.transcriptional regulation.AP2/ERF transcription factor superfamily.transcription factor (DREB)	glyma.01g232000	transcription factor (DREB)	down
15.5.7.2	RNA biosynthesis.transcriptional regulation.AP2/ERF transcription factor superfamily.transcription factor (DREB)	glyma.17g131900	transcription factor (DREB)	down
15.5.7.2	RNA biosynthesis.transcriptional regulation.AP2/ERF transcription factor superfamily.transcription factor (DREB)	glyma.06g042100	transcription factor (DREB)	down
15.5.7.2	RNA biosynthesis.transcriptional regulation.AP2/ERF transcription factor superfamily.transcription factor (DREB)	glyma.17g131800	transcription factor (DREB)	down
15.5.7.2	RNA biosynthesis.transcriptional regulation.AP2/ERF transcription factor superfamily.transcription factor (DREB)	glyma.14g056200	transcription factor (DREB)	down
15.5.7.2	RNA biosynthesis.transcriptional regulation.AP2/ERF transcription factor superfamily.transcription factor (DREB)	glyma.10g239300	transcription factor (DREB)	down
15.5.7.2	RNA biosynthesis.transcriptional regulation.AP2/ERF transcription factor superfamily.transcription factor (DREB)	glyma.11g053600	transcription factor (DREB)	down
15.5.7.2	RNA biosynthesis.transcriptional regulation.AP2/ERF transcription factor superfamily.transcription factor (DREB)	glyma.04g041200	transcription factor (DREB)	down
15.5.7.5	RNA biosynthesis.transcriptional regulation.AP2/ERF transcription factor superfamily.transcription factor (AP2-RAV)	glyma.01g087500	transcription factor (AP2-RAV)	down
15.5.8.1	RNA biosynthesis.transcriptional regulation.AHL transcription factor superfamily.clade-A transcription factor (AHL)	glyma.18g247200	AHL clade-A transcription factor	down
15.5.12	RNA biosynthesis.transcriptional regulation.transcription factor (GRAS)	glyma.15g116300	transcription factor (GRAS)	down
15.5.12	RNA biosynthesis.transcriptional regulation.transcription factor (GRAS)	glyma.13g037100	transcription factor (GRAS)	down
15.5.12	RNA biosynthesis.transcriptional regulation.transcription factor (GRAS)	glyma.12g137700	transcription factor (GRAS)	down
15.5.12	RNA biosynthesis.transcriptional regulation.transcription factor (GRAS)	glyma.12g216100	transcription factor (GRAS)	down
15.5.12	RNA biosynthesis.transcriptional regulation.transcription factor (GRAS)	glyma.06g265500	transcription factor (GRAS)	down
15.5.12	RNA biosynthesis.transcriptional regulation.transcription factor (GRAS)	glyma.09g011800	transcription factor (GRAS)	down
15.5.13	RNA biosynthesis.transcriptional regulation.transcription factor (HSF)	glyma.17g174900	transcription factor (HSF)	down
15.5.13	RNA biosynthesis.transcriptional regulation.transcription factor (HSF)	glyma.05g240500	transcription factor (HSF)	down
15.5.13	RNA biosynthesis.transcriptional regulation.transcription factor (HSF)	glyma.03g135800	transcription factor (HSF)	down
15.5.13	RNA biosynthesis.transcriptional regulation.transcription factor (HSF)	glyma.19g137800	transcription factor (HSF)	down
15.5.13	RNA biosynthesis.transcriptional regulation.transcription factor (HSF)	glyma.11g056200	transcription factor (HSF)	down
15.5.14	RNA biosynthesis.transcriptional regulation.transcription factor (MADS/AGL)	glyma.17g081200	transcription factor (MADS/AGL)	down
15.5.14	RNA biosynthesis.transcriptional regulation.transcription factor (MADS/AGL)	glyma.13g255200	transcription factor (MADS/AGL)	down
15.5.14	RNA biosynthesis.transcriptional regulation.transcription factor (MADS/AGL)	glyma.16g200700	transcription factor (MADS/AGL)	down
15.5.15	RNA biosynthesis.transcriptional regulation.transcription factor (C2H2-ZF)	glyma.13g133100	C2H2 zinc finger transcription factor	down
15.5.15	RNA biosynthesis.transcriptional regulation.transcription factor (C2H2-ZF)	glyma.02g029400	C2H2 zinc finger transcription factor	down
15.5.15	RNA biosynthesis.transcriptional regulation.transcription factor (C2H2-ZF)	glyma.19g174000	C2H2 zinc finger transcription factor	down
15.5.15	RNA biosynthesis.transcriptional regulation.transcription factor (C2H2-ZF)	glyma.01g036600	C2H2 zinc finger transcription factor	down
15.5.15	RNA biosynthesis.transcriptional regulation.transcription factor (C2H2-ZF)	glyma.16g156400	C2H2 zinc finger transcription factor	down
15.5.17	RNA biosynthesis.transcriptional regulation.transcription factor (NAC)	glyma.04g208300	transcription factor (NAC)	down
15.5.17	RNA biosynthesis.transcriptional regulation.transcription factor (NAC)	glyma.13g030900	transcription factor (NAC)	down
15.5.17	RNA biosynthesis.transcriptional regulation.transcription factor (NAC)	glyma.13g279900	transcription factor (NAC)	down
15.5.17	RNA biosynthesis.transcriptional regulation.transcription factor (NAC)	glyma.12g091200	transcription factor (NAC)	down
15.5.17	RNA biosynthesis.transcriptional regulation.transcription factor (NAC)	glyma.05g025500	transcription factor (NAC)	down
15.5.17	RNA biosynthesis.transcriptional regulation.transcription factor (NAC)	glyma.15g078300	transcription factor (NAC)	down
15.5.17	RNA biosynthesis.transcriptional regulation.transcription factor (NAC)	glyma.05g195000	transcription factor (NAC)	down
15.5.17	RNA biosynthesis.transcriptional regulation.transcription factor (NAC)	glyma.16g152100	transcription factor (NAC)	down
15.5.17	RNA biosynthesis.transcriptional regulation.transcription factor (NAC)	glyma.17g185000	transcription factor (NAC)	down
15.5.17	RNA biosynthesis.transcriptional regulation.transcription factor (NAC)	glyma.12g221500	transcription factor (NAC)	down
15.5.17	RNA biosynthesis.transcriptional regulation.transcription factor (NAC)	glyma.12g186200	transcription factor (NAC)	down
15.5.17	RNA biosynthesis.transcriptional regulation.transcription factor (NAC)	glyma.06g248900	transcription factor (NAC)	down
15.5.17	RNA biosynthesis.transcriptional regulation.transcription factor (NAC)	glyma.13g315300	transcription factor (NAC)	down
15.5.17	RNA biosynthesis.transcriptional regulation.transcription factor (NAC)	glyma.06g157400	transcription factor (NAC)	down
15.5.17	RNA biosynthesis.transcriptional regulation.transcription factor (NAC)	glyma.04g212000	transcription factor (NAC)	down
15.5.17	RNA biosynthesis.transcriptional regulation.transcription factor (NAC)	glyma.14g152700	transcription factor (NAC)	down
15.5.17	RNA biosynthesis.transcriptional regulation.transcription factor (NAC)	glyma.16g042900	transcription factor (NAC)	down
15.5.20	RNA biosynthesis.transcriptional regulation.transcription factor (Trihelix)	glyma.18g202400	transcription factor (Trihelix)	down
15.5.20	RNA biosynthesis.transcriptional regulation.transcription factor (Trihelix)	glyma.06g149900	transcription factor (Trihelix)	down
15.5.20	RNA biosynthesis.transcriptional regulation.transcription factor (Trihelix)	glyma.07g151100	transcription factor (Trihelix)	down
15.5.22.1	RNA biosynthesis.transcriptional regulation.WRKY transcription factor activity.transcription factor (WRKY)	glyma.06g061900	transcription factor (WRKY)	down
15.5.22.1	RNA biosynthesis.transcriptional regulation.WRKY transcription factor activity.transcription factor (WRKY)	glyma.15g003300	transcription factor (WRKY)	down
15.5.22.1	RNA biosynthesis.transcriptional regulation.WRKY transcription factor activity.transcription factor (WRKY)	glyma.11g163300	transcription factor (WRKY)	down
15.5.22.1	RNA biosynthesis.transcriptional regulation.WRKY transcription factor activity.transcription factor (WRKY)	glyma.14g085500	transcription factor (WRKY)	down
15.5.22.1	RNA biosynthesis.transcriptional regulation.WRKY transcription factor activity.transcription factor (WRKY)	glyma.13g102000	transcription factor (WRKY)	down
15.5.22.1	RNA biosynthesis.transcriptional regulation.WRKY transcription factor activity.transcription factor (WRKY)	glyma.16g054400	transcription factor (WRKY)	down
15.5.22.1	RNA biosynthesis.transcriptional regulation.WRKY transcription factor activity.transcription factor (WRKY)	glyma.04g238300	transcription factor (WRKY)	down
15.5.22.1	RNA biosynthesis.transcriptional regulation.WRKY transcription factor activity.transcription factor (WRKY)	glyma.08g218600	transcription factor (WRKY)	down
15.5.22.1	RNA biosynthesis.transcriptional regulation.WRKY transcription factor activity.transcription factor (WRKY)	glyma.02g306300	transcription factor (WRKY)	down
15.5.22.1	RNA biosynthesis.transcriptional regulation.WRKY transcription factor activity.transcription factor (WRKY)	glyma.13g370100	transcription factor (WRKY)	down
15.5.22.1	RNA biosynthesis.transcriptional regulation.WRKY transcription factor activity.transcription factor (WRKY)	glyma.19g094100	transcription factor (WRKY)	down
15.5.22.2	RNA biosynthesis.transcriptional regulation.WRKY transcription factor activity.regulatory protein (VQ) of WRKY activity	glyma.01g096800	regulatory protein (VQ) of WRKY activity	down
15.5.22.2	RNA biosynthesis.transcriptional regulation.WRKY transcription factor activity.regulatory protein (VQ) of WRKY activity	glyma.12g225200	regulatory protein (VQ) of WRKY activity	down
15.5.24	RNA biosynthesis.transcriptional regulation.transcription factor (AS2/LOB)	glyma.07g091600	transcription factor (AS2/LOB)	down
15.5.26	RNA biosynthesis.transcriptional regulation.transcription factor (CAMTA)	glyma.17g038800	transcription factor (CAMTA)	down
15.5.26	RNA biosynthesis.transcriptional regulation.transcription factor (CAMTA)	glyma.08g178900	transcription factor (CAMTA)	down
15.5.26	RNA biosynthesis.transcriptional regulation.transcription factor (CAMTA)	glyma.05g148300	transcription factor (CAMTA)	down
15.5.30	RNA biosynthesis.transcriptional regulation.transcription factor (bHLH)	glyma.20g248100	transcription factor (bHLH)	down
15.5.30	RNA biosynthesis.transcriptional regulation.transcription factor (bHLH)	glyma.07g171600	transcription factor (bHLH)	down
15.5.30	RNA biosynthesis.transcriptional regulation.transcription factor (bHLH)	glyma.15g170500	transcription factor (bHLH)	down
15.5.30	RNA biosynthesis.transcriptional regulation.transcription factor (bHLH)	glyma.19g228000	transcription factor (bHLH)	down
15.5.30	RNA biosynthesis.transcriptional regulation.transcription factor (bHLH)	glyma.12g238700	transcription factor (bHLH)	down
15.5.30	RNA biosynthesis.transcriptional regulation.transcription factor (bHLH)	glyma.15g104600	transcription factor (bHLH)	down
15.5.30	RNA biosynthesis.transcriptional regulation.transcription factor (bHLH)	glyma.08g152500	transcription factor (bHLH)	down
15.5.36	RNA biosynthesis.transcriptional regulation.transcription factor (BZR)	glyma.12g231400	transcription factor (BZR)	down
15.5.40	RNA biosynthesis.transcriptional regulation.transcription factor (PLATZ)	glyma.09g205300	transcription factor (PLATZ)	down
15.5.40	RNA biosynthesis.transcriptional regulation.transcription factor (PLATZ)	glyma.08g271400	transcription factor (PLATZ)	down
15.5.42	RNA biosynthesis.transcriptional regulation.transcription factor (TIFY)	glyma.09g123600	transcription factor (TIFY)	down
15.5.42	RNA biosynthesis.transcriptional regulation.transcription factor (TIFY)	glyma.16g010000	transcription factor (TIFY)	down
15.5.54	RNA biosynthesis.transcriptional regulation.transcriptional co-regulator (OFP)	glyma.06g033000	transcriptional co-regulator (OFP)	down
15.5.55	RNA biosynthesis.transcriptional regulation.transcriptional co-regulator (Pirin)	glyma.18g300500	transcriptional co-regulator (Pirin)	down
15.5.55	RNA biosynthesis.transcriptional regulation.transcriptional co-regulator (Pirin)	glyma.14g017000	transcriptional co-regulator (Pirin)	down
15.5.56	RNA biosynthesis.transcriptional regulation.transcriptional co-regulator (Oberon)	glyma.07g174100	transcriptional co-regulator (Oberon)	down
16.2.5.2.1	RNA processing.RNA modification.mRNA methylation.N6-methyladenosine methylation reading.methylation reader (ECT)	glyma.08g162200	methylation reader (ECT)	down
16.4.8.1	RNA processing.RNA homeostasis.secretory ribonuclease activities.T2-type RNase (RNS)	glyma.02g064400	T2-type RNase (RNS)	down
16.4.8.1	RNA processing.RNA homeostasis.secretory ribonuclease activities.T2-type RNase (RNS)	glyma.02g064300	T2-type RNase (RNS)	down
16.4.8.1	RNA processing.RNA homeostasis.secretory ribonuclease activities.T2-type RNase (RNS)	glyma.02g064100	T2-type RNase (RNS)	down
16.4.9.2	RNA processing.RNA homeostasis.mRNA stress granule formation.regulatory factor (TZF)	glyma.14g194100	regulatory factor (TZF) of mRNA stress granule formation	down
17.1.2.1.17	Protein biosynthesis.ribosome biogenesis.large ribosomal subunit (LSU).LSU proteome.component uL16	glyma.18g050600	component uL16 of LSU proteome component	down
17.1.2.2.3.1	Protein biosynthesis.ribosome biogenesis.large ribosomal subunit (LSU).LSU processome.60S ribosomal subunit cytoplasmic maturation.ribosome assembly GTPase (LSG1)	glyma.12g189600	ribosome assembly GTPase (LSG1)	down
17.4.1.1	Protein biosynthesis.translation elongation.eEF1 aminoacyl-tRNA binding factor activity.aminoacyl-tRNA binding factor (eEF1A)	glyma.10g212900	aminoacyl-tRNA binding factor (eEF1A)	down
17.6.1.2.9	Protein biosynthesis.organelle machinery.mitochondrial ribosome biogenesis.large ribosomal subunit proteome.component uL11m	glyma.11g247000	component uL11m of large ribosomal subunit proteome	down
18.1.1.6.9	Protein modification.glycosylation.N-linked glycosylation.complex N-glycan maturation.beta-1,3-galactosyltransferase	glyma.01g048500	beta-1,3-galactosyltransferase	down
18.1.2.1.1	Protein modification.glycosylation.O-linked glycosylation.hydroxyproline O-linked glycosylation.hydroxyproline-O-arabinosyltransferase (HPAT)	glyma.20g040500	hydroxyproline-O-arabinosyltransferase (HPAT)	down
18.1.2.1.1	Protein modification.glycosylation.O-linked glycosylation.hydroxyproline O-linked glycosylation.hydroxyproline-O-arabinosyltransferase (HPAT)	glyma.02g279600	hydroxyproline-O-arabinosyltransferase (HPAT)	down
18.1.2.1.3	Protein modification.glycosylation.O-linked glycosylation.hydroxyproline O-linked glycosylation.hydroxyproline-O-galactosyltransferase (GALT)	glyma.04g176600	hydroxyproline-O-galactosyltransferase (GALT)	down
18.3.3.1.1	Protein modification.lipidation.Cys-linked S-acylation.group-A protein S-acyltransferase activities.protein S-acyltransferase (PAT1-9)	glyma.06g166700	protein S-acyltransferase (PAT1-9)	down
18.3.3.1.1	Protein modification.lipidation.Cys-linked S-acylation.group-A protein S-acyltransferase activities.protein S-acyltransferase (PAT1-9)	glyma.08g009800	protein S-acyltransferase (PAT1-9)	down
18.4.1.1	Protein modification.phosphorylation.TKL protein kinase superfamily.protein kinase (LRR-I)	glyma.12g216000	protein kinase (LRR-I)	down
18.4.1.2	Protein modification.phosphorylation.TKL protein kinase superfamily.protein kinase (LRR-II)	glyma.05g119500	protein kinase (LRR-II)	down
18.4.1.4	Protein modification.phosphorylation.TKL protein kinase superfamily.protein kinase (LRR-IV)	glyma.01g211900	protein kinase (LRR-IV)	down
18.4.1.8.1	Protein modification.phosphorylation.TKL protein kinase superfamily.LRR-VIII protein kinase families.protein kinase (LRR-VIII-1)	glyma.10g069500	protein kinase (LRR-VIII-1)	down
18.4.1.8.2	Protein modification.phosphorylation.TKL protein kinase superfamily.LRR-VIII protein kinase families.protein kinase (LRR-VIII-2)	glyma.06g226700	protein kinase (LRR-VIII-2)	down
18.4.1.8.2	Protein modification.phosphorylation.TKL protein kinase superfamily.LRR-VIII protein kinase families.protein kinase (LRR-VIII-2)	glyma.12g155900	protein kinase (LRR-VIII-2)	down
18.4.1.15	Protein modification.phosphorylation.TKL protein kinase superfamily.protein kinase (LRR-XV)	glyma.09g161100	protein kinase (LRR-XV)	down
18.4.1.17	Protein modification.phosphorylation.TKL protein kinase superfamily.protein kinase (DUF26)	glyma.10g253100	protein kinase (DUF26)	down
18.4.1.17	Protein modification.phosphorylation.TKL protein kinase superfamily.protein kinase (DUF26)	glyma.20g140600	protein kinase (DUF26)	down
18.4.1.17	Protein modification.phosphorylation.TKL protein kinase superfamily.protein kinase (DUF26)	glyma.20g139500	protein kinase (DUF26)	down
18.4.1.17	Protein modification.phosphorylation.TKL protein kinase superfamily.protein kinase (DUF26)	glyma.09g151400	protein kinase (DUF26)	down
18.4.1.17	Protein modification.phosphorylation.TKL protein kinase superfamily.protein kinase (DUF26)	glyma.20g138800	protein kinase (DUF26)	down
18.4.1.17	Protein modification.phosphorylation.TKL protein kinase superfamily.protein kinase (DUF26)	glyma.13g188900	protein kinase (DUF26)	down
18.4.1.17	Protein modification.phosphorylation.TKL protein kinase superfamily.protein kinase (DUF26)	glyma.04g127100	protein kinase (DUF26)	down
18.4.1.17	Protein modification.phosphorylation.TKL protein kinase superfamily.protein kinase (DUF26)	glyma.20g137700	protein kinase (DUF26)	down
18.4.1.19	Protein modification.phosphorylation.TKL protein kinase superfamily.protein kinase (L-lectin)	glyma.17g224300	protein kinase (L-lectin)	down
18.4.1.19	Protein modification.phosphorylation.TKL protein kinase superfamily.protein kinase (L-lectin)	glyma.09g110500	protein kinase (L-lectin)	down
18.4.1.20	Protein modification.phosphorylation.TKL protein kinase superfamily.protein kinase (LRK10-1-like)	glyma.18g294800	protein kinase (LRK10-1-like)	down
18.4.1.20	Protein modification.phosphorylation.TKL protein kinase superfamily.protein kinase (LRK10-1-like)	glyma.08g094400	protein kinase (LRK10-1-like)	down
18.4.1.20	Protein modification.phosphorylation.TKL protein kinase superfamily.protein kinase (LRK10-1-like)	glyma.02g088700	protein kinase (LRK10-1-like)	down
18.4.1.21	Protein modification.phosphorylation.TKL protein kinase superfamily.protein kinase (LysM)	glyma.12g176500	protein kinase (LysM)	down
18.4.1.22	Protein modification.phosphorylation.TKL protein kinase superfamily.protein kinase (PERK)	glyma.02g129300	protein kinase (PERK)	down
18.4.1.24.1	Protein modification.phosphorylation.TKL protein kinase superfamily.G-Lectin protein kinase families.protein kinase (SD-1)	glyma.16g093900	protein kinase (SD-1)	down
18.4.1.24.1	Protein modification.phosphorylation.TKL protein kinase superfamily.G-Lectin protein kinase families.protein kinase (SD-1)	glyma.06g262700	protein kinase (SD-1)	down
18.4.1.24.1	Protein modification.phosphorylation.TKL protein kinase superfamily.G-Lectin protein kinase families.protein kinase (SD-1)	glyma.07g188800	protein kinase (SD-1)	down
18.4.1.24.1	Protein modification.phosphorylation.TKL protein kinase superfamily.G-Lectin protein kinase families.protein kinase (SD-1)	glyma.15g064900	protein kinase (SD-1)	down
18.4.1.24.1	Protein modification.phosphorylation.TKL protein kinase superfamily.G-Lectin protein kinase families.protein kinase (SD-1)	glyma.06g255900	protein kinase (SD-1)	down
18.4.1.24.1	Protein modification.phosphorylation.TKL protein kinase superfamily.G-Lectin protein kinase families.protein kinase (SD-1)	glyma.08g352200	protein kinase (SD-1)	down
18.4.1.24.2	Protein modification.phosphorylation.TKL protein kinase superfamily.G-Lectin protein kinase families.protein kinase (SD-2)	glyma.06g300600	protein kinase (SD-2)	down
18.4.1.24.2	Protein modification.phosphorylation.TKL protein kinase superfamily.G-Lectin protein kinase families.protein kinase (SD-2)	glyma.07g080700	protein kinase (SD-2)	down
18.4.1.25	Protein modification.phosphorylation.TKL protein kinase superfamily.protein kinase (WAK/WAKL)	glyma.01g182400	protein kinase (WAK/WAKL)	down
18.4.1.25	Protein modification.phosphorylation.TKL protein kinase superfamily.protein kinase (WAK/WAKL)	glyma.14g158600	protein kinase (WAK/WAKL)	down
18.4.1.25	Protein modification.phosphorylation.TKL protein kinase superfamily.protein kinase (WAK/WAKL)	glyma.13g035700	protein kinase (WAK/WAKL)	down
18.4.1.25	Protein modification.phosphorylation.TKL protein kinase superfamily.protein kinase (WAK/WAKL)	glyma.13g035800	protein kinase (WAK/WAKL)	down
18.4.1.26	Protein modification.phosphorylation.TKL protein kinase superfamily.protein kinase (Crinkly-like)	glyma.11g230600	protein kinase (Crinkly-like)	down
18.4.1.30	Protein modification.phosphorylation.TKL protein kinase superfamily.protein kinase (MAP3K-RAF)	glyma.06g276900	protein kinase (MAP3K-RAF)	down
18.4.1.30	Protein modification.phosphorylation.TKL protein kinase superfamily.protein kinase (MAP3K-RAF)	glyma.13g223400	protein kinase (MAP3K-RAF)	down
18.4.1.30	Protein modification.phosphorylation.TKL protein kinase superfamily.protein kinase (MAP3K-RAF)	glyma.08g126000	protein kinase (MAP3K-RAF)	down
18.4.1.30	Protein modification.phosphorylation.TKL protein kinase superfamily.protein kinase (MAP3K-RAF)	glyma.12g216000	protein kinase (MAP3K-RAF)	down
18.4.1.34	Protein modification.phosphorylation.TKL protein kinase superfamily.receptor-like protein kinase (RLCK-IV)	glyma.02g224000	receptor-like protein kinase (RLCK-IV)	down
18.4.1.36	Protein modification.phosphorylation.TKL protein kinase superfamily.receptor-like protein kinase (RLCK-VI)	glyma.12g032900	receptor-like protein kinase (RLCK-VI)	down
18.4.1.37.1	Protein modification.phosphorylation.TKL protein kinase superfamily.RLCK-VII receptor-like protein kinase families.receptor-like protein kinase (RLCK-VIIa)	glyma.04g017200	receptor-like protein kinase (RLCK-VIIa)	down
18.4.1.37.1	Protein modification.phosphorylation.TKL protein kinase superfamily.RLCK-VII receptor-like protein kinase families.receptor-like protein kinase (RLCK-VIIa)	glyma.03g182400	receptor-like protein kinase (RLCK-VIIa)	down
18.4.1.37.1	Protein modification.phosphorylation.TKL protein kinase superfamily.RLCK-VII receptor-like protein kinase families.receptor-like protein kinase (RLCK-VIIa)	glyma.18g038500	receptor-like protein kinase (RLCK-VIIa)	down
18.4.1.37.1	Protein modification.phosphorylation.TKL protein kinase superfamily.RLCK-VII receptor-like protein kinase families.receptor-like protein kinase (RLCK-VIIa)	glyma.16g008500	receptor-like protein kinase (RLCK-VIIa)	down
18.4.1.37.1	Protein modification.phosphorylation.TKL protein kinase superfamily.RLCK-VII receptor-like protein kinase families.receptor-like protein kinase (RLCK-VIIa)	glyma.20g048300	receptor-like protein kinase (RLCK-VIIa)	down
18.4.1.38.1	Protein modification.phosphorylation.TKL protein kinase superfamily.RLCK-VIII receptor-like protein kinase families.receptor-like protein kinase (RLCK-VIII)	glyma.07g234300	receptor-like protein kinase (RLCK-VIII)	down
18.4.1.39.2	Protein modification.phosphorylation.TKL protein kinase superfamily.RLCK-IX receptor-like protein kinase families.receptor-like protein kinase (RLCK-IXb)	glyma.17g052800	receptor-like protein kinase (RLCK-IXb)	down
18.4.1.39.2	Protein modification.phosphorylation.TKL protein kinase superfamily.RLCK-IX receptor-like protein kinase families.receptor-like protein kinase (RLCK-IXb)	glyma.04g121100	receptor-like protein kinase (RLCK-IXb)	down
18.4.2.1	Protein modification.phosphorylation.STE protein kinase superfamily.protein kinase (MAPKK)	glyma.15g172600	protein kinase (MAPKK)	down
18.4.2.2	Protein modification.phosphorylation.STE protein kinase superfamily.protein kinase (MAP3K-MEKK)	glyma.13g084100	protein kinase (MAP3K-MEKK)	down
18.4.2.2	Protein modification.phosphorylation.STE protein kinase superfamily.protein kinase (MAP3K-MEKK)	glyma.11g055100	protein kinase (MAP3K-MEKK)	down
18.4.2.2	Protein modification.phosphorylation.STE protein kinase superfamily.protein kinase (MAP3K-MEKK)	glyma.02g228300	protein kinase (MAP3K-MEKK)	down
18.4.2.2	Protein modification.phosphorylation.STE protein kinase superfamily.protein kinase (MAP3K-MEKK)	glyma.15g048600	protein kinase (MAP3K-MEKK)	down
18.4.2.2	Protein modification.phosphorylation.STE protein kinase superfamily.protein kinase (MAP3K-MEKK)	glyma.12g097200	protein kinase (MAP3K-MEKK)	down
18.4.2.4	Protein modification.phosphorylation.STE protein kinase superfamily.protein kinase (MAP3K-WNK)	glyma.02g297200	protein kinase (MAP3K-WNK)	down
18.4.3.1.7	Protein modification.phosphorylation.CMGC protein kinase superfamily.CDK protein kinase families.protein kinase (CDKG)	glyma.17g128200	protein kinase (CDKG)	down
18.4.3.1.8	Protein modification.phosphorylation.CMGC protein kinase superfamily.CDK protein kinase families.protein kinase (CDK9)	glyma.13g296400	protein kinase (CDK9)	down
18.4.3.1.8	Protein modification.phosphorylation.CMGC protein kinase superfamily.CDK protein kinase families.protein kinase (CDK9)	glyma.12g205000	protein kinase (CDK9)	down
18.4.3.4	Protein modification.phosphorylation.CMGC protein kinase superfamily.protein kinase (GSK)	glyma.10g009900	protein kinase (GSK)	down
18.4.3.6	Protein modification.phosphorylation.CMGC protein kinase superfamily.protein kinase (MAPK)	glyma.18g236800	protein kinase (MAPK)	down
18.4.3.6	Protein modification.phosphorylation.CMGC protein kinase superfamily.protein kinase (MAPK)	glyma.07g066800	protein kinase (MAPK)	down
18.4.3.6	Protein modification.phosphorylation.CMGC protein kinase superfamily.protein kinase (MAPK)	glyma.09g256000	protein kinase (MAPK)	down
18.4.4.1	Protein modification.phosphorylation.CK protein kinase superfamily.protein kinase (CKL)	glyma.06g084300	protein kinase (CKL)	down
18.4.5.2	Protein modification.phosphorylation.CAMK protein kinase superfamily.SNF1-related protein kinase (SnRK2)	glyma.06g160100	SNF1-related protein kinase (SnRK2)	down
18.4.5.2	Protein modification.phosphorylation.CAMK protein kinase superfamily.SNF1-related protein kinase (SnRK2)	glyma.14g176700	SNF1-related protein kinase (SnRK2)	down
18.4.5.3	Protein modification.phosphorylation.CAMK protein kinase superfamily.SNF1-related protein kinase (SnRK3)	glyma.15g003400	SNF1-related protein kinase (SnRK3)	down
18.4.5.3	Protein modification.phosphorylation.CAMK protein kinase superfamily.SNF1-related protein kinase (SnRK3)	glyma.15g187400	SNF1-related protein kinase (SnRK3)	down
18.4.5.3	Protein modification.phosphorylation.CAMK protein kinase superfamily.SNF1-related protein kinase (SnRK3)	glyma.01g131500	SNF1-related protein kinase (SnRK3)	down
18.4.5.3	Protein modification.phosphorylation.CAMK protein kinase superfamily.SNF1-related protein kinase (SnRK3)	glyma.13g119500	SNF1-related protein kinase (SnRK3)	down
18.4.5.4	Protein modification.phosphorylation.CAMK protein kinase superfamily.protein kinase (CDPK)	glyma.08g005600	protein kinase (CDPK)	down
18.4.5.4	Protein modification.phosphorylation.CAMK protein kinase superfamily.protein kinase (CDPK)	glyma.14g222000	protein kinase (CDPK)	down
18.4.5.4	Protein modification.phosphorylation.CAMK protein kinase superfamily.protein kinase (CDPK)	glyma.14g023500	protein kinase (CDPK)	down
18.4.5.4	Protein modification.phosphorylation.CAMK protein kinase superfamily.protein kinase (CDPK)	glyma.03g204100	protein kinase (CDPK)	down
18.4.5.4	Protein modification.phosphorylation.CAMK protein kinase superfamily.protein kinase (CDPK)	glyma.06g189600	protein kinase (CDPK)	down
18.4.5.4	Protein modification.phosphorylation.CAMK protein kinase superfamily.protein kinase (CDPK)	glyma.05g198300	protein kinase (CDPK)	down
18.4.5.4	Protein modification.phosphorylation.CAMK protein kinase superfamily.protein kinase (CDPK)	glyma.19g201400	protein kinase (CDPK)	down
18.4.6.5	Protein modification.phosphorylation.AGC protein kinase superfamily.protein kinase (AGC-VIII)	glyma.03g088800	protein kinase (AGC-VIII)	down
18.4.6.5	Protein modification.phosphorylation.AGC protein kinase superfamily.protein kinase (AGC-VIII)	glyma.16g084700	protein kinase (AGC-VIII)	down
18.4.24.4	Protein modification.phosphorylation.protein tyrosine phosphatase (PTP) superfamily.atypical PTP phosphatase (PFA-DSP)	glyma.10g170900	atypical PTP phosphatase (PFA-DSP)	down
18.4.25.2.4	Protein modification.phosphorylation.protein serine/threonine phosphatase superfamily.PPM/PP2C Mn/Mg-dependent phosphatase families.clade D phosphatase	glyma.09g111300	clade D phosphatase	down
18.4.25.2.4	Protein modification.phosphorylation.protein serine/threonine phosphatase superfamily.PPM/PP2C Mn/Mg-dependent phosphatase families.clade D phosphatase	glyma.01g191300	clade D phosphatase	down
18.4.25.2.5	Protein modification.phosphorylation.protein serine/threonine phosphatase superfamily.PPM/PP2C Mn/Mg-dependent phosphatase families.clade E phosphatase	glyma.18g283300	clade E phosphatase	down
18.4.25.2.5	Protein modification.phosphorylation.protein serine/threonine phosphatase superfamily.PPM/PP2C Mn/Mg-dependent phosphatase families.clade E phosphatase	glyma.18g242700	clade E phosphatase	down
18.8.1	Protein modification.S-glutathionylation.glutaredoxin	glyma.13g293700	glutaredoxin	down
18.9.1	Protein modification.hydroxylation.prolyl hydroxylase	glyma.04g020800	prolyl hydroxylase	down
18.11.1.4	Protein modification.targeting peptide maturation.endomembrane system.signal peptidase (SPP)	glyma.18g233600	signal peptidase (SPP)	down
18.11.3.4	Protein modification.targeting peptide maturation.plastid.plastidic signal peptidase (PLSP/TPP)	glyma.06g116300	plastidic signal peptidase (PLSP/TPP)	down
19.1.1.2.1.2	Protein homeostasis.protein quality control.ER Quality Control (ERQC) machinery.BiP chaperone system.ERdj3B-BiP-SDF2 chaperone complex.co-chaperone component ERdj3b	glyma.03g218300	co-chaperone component ERdj3b of ERdj3B-BiP-SDF2 chaperone complex	down
19.1.2.2	Protein homeostasis.protein quality control.ribosome-associated chaperone activities.co-chaperone (Jjj1)	glyma.17g078100	co-chaperone (Jjj1)	down
19.2.1.2.1.1	Protein homeostasis.ubiquitin-proteasome system.N-degron pathways.Arg/N-degron pathway.N-terminal modification.cysteine oxidase (PCO)	glyma.19g020500	cysteine oxidase (PCO)	down
19.2.2.1.1	Protein homeostasis.ubiquitin-proteasome system.ubiquitin-fold protein conjugation.ubiquitin conjugation (ubiquitylation).ubiquitin-fold protein (UBQ)	glyma.13g176400	ubiquitin-fold protein (UBQ)	down
19.2.2.1.1	Protein homeostasis.ubiquitin-proteasome system.ubiquitin-fold protein conjugation.ubiquitin conjugation (ubiquitylation).ubiquitin-fold protein (UBQ)	glyma.17g042100	ubiquitin-fold protein (UBQ)	down
19.2.2.1.1	Protein homeostasis.ubiquitin-proteasome system.ubiquitin-fold protein conjugation.ubiquitin conjugation (ubiquitylation).ubiquitin-fold protein (UBQ)	glyma.13g117700	ubiquitin-fold protein (UBQ)	down
19.2.2.1.1	Protein homeostasis.ubiquitin-proteasome system.ubiquitin-fold protein conjugation.ubiquitin conjugation (ubiquitylation).ubiquitin-fold protein (UBQ)	glyma.10g051100	ubiquitin-fold protein (UBQ)	down
19.2.2.1.4.1.1	Protein homeostasis.ubiquitin-proteasome system.ubiquitin-fold protein conjugation.ubiquitin conjugation (ubiquitylation).ubiquitin-ligase E3 activities.HECT-type E3 ligase activities.monomeric E3 ubiquitin ligase (HECT)	glyma.17g008400	monomeric E3 ubiquitin ligase (HECT)	down
19.2.2.1.4.2.1	Protein homeostasis.ubiquitin-proteasome system.ubiquitin-fold protein conjugation.ubiquitin conjugation (ubiquitylation).ubiquitin-ligase E3 activities.U-Box E3 ligase activities.group-II ligase	glyma.11g069300	U-Box-group-II E3 ubiquitin protein ligase	down
19.2.2.1.4.2.1	Protein homeostasis.ubiquitin-proteasome system.ubiquitin-fold protein conjugation.ubiquitin conjugation (ubiquitylation).ubiquitin-ligase E3 activities.U-Box E3 ligase activities.group-II ligase	glyma.05g162100	U-Box-group-II E3 ubiquitin protein ligase	down
19.2.2.1.4.2.1	Protein homeostasis.ubiquitin-proteasome system.ubiquitin-fold protein conjugation.ubiquitin conjugation (ubiquitylation).ubiquitin-ligase E3 activities.U-Box E3 ligase activities.group-II ligase	glyma.03g036700	U-Box-group-II E3 ubiquitin protein ligase	down
19.2.2.1.4.2.1	Protein homeostasis.ubiquitin-proteasome system.ubiquitin-fold protein conjugation.ubiquitin conjugation (ubiquitylation).ubiquitin-ligase E3 activities.U-Box E3 ligase activities.group-II ligase	glyma.01g131800	U-Box-group-II E3 ubiquitin protein ligase	down
19.2.2.1.4.2.2	Protein homeostasis.ubiquitin-proteasome system.ubiquitin-fold protein conjugation.ubiquitin conjugation (ubiquitylation).ubiquitin-ligase E3 activities.U-Box E3 ligase activities.group-III ligase	glyma.03g202600	U-Box-group-III E3 ubiquitin protein ligase	down
19.2.2.1.4.3.1	Protein homeostasis.ubiquitin-proteasome system.ubiquitin-fold protein conjugation.ubiquitin conjugation (ubiquitylation).ubiquitin-ligase E3 activities.RING-domain E3 ligase activities.RING-C2-class E3 ligase	glyma.17g094000	RING-C2-class E3 ligase	down
19.2.2.1.4.3.2	Protein homeostasis.ubiquitin-proteasome system.ubiquitin-fold protein conjugation.ubiquitin conjugation (ubiquitylation).ubiquitin-ligase E3 activities.RING-domain E3 ligase activities.RING-HC-class E3 ligase	glyma.18g063500	RING-HC-class E3 ligase	down
19.2.2.1.4.3.2	Protein homeostasis.ubiquitin-proteasome system.ubiquitin-fold protein conjugation.ubiquitin conjugation (ubiquitylation).ubiquitin-ligase E3 activities.RING-domain E3 ligase activities.RING-HC-class E3 ligase	glyma.12g112000	RING-HC-class E3 ligase	down
19.2.2.1.4.3.3.9	Protein homeostasis.ubiquitin-proteasome system.ubiquitin-fold protein conjugation.ubiquitin conjugation (ubiquitylation).ubiquitin-ligase E3 activities.RING-domain E3 ligase activities.RING-H2-class ligase activities.ubiquitin protein ligase (DRR1)	glyma.04g071800	ubiquitin protein ligase (DRR1)	down
19.2.2.1.4.3.4	Protein homeostasis.ubiquitin-proteasome system.ubiquitin-fold protein conjugation.ubiquitin conjugation (ubiquitylation).ubiquitin-ligase E3 activities.RING-domain E3 ligase activities.RING-v-class E3 ligase	glyma.02g013000	RING-v-class E3 ligase	down
19.2.2.2.4.1	Protein homeostasis.ubiquitin-proteasome system.ubiquitin-fold protein conjugation.SUMO conjugation (sumoylation).SUMO E3 ligase activities.E3 ligase (SIZ1)	glyma.12g071300	SUMO E3 ligase (SIZ1)	down
19.2.2.8.1.4.3	Protein homeostasis.ubiquitin-proteasome system.ubiquitin-fold protein conjugation.Cullin-based ubiquitylation complexes.SKP1-CUL1-FBX (SCF) E3 ubiquitin ligase complexes.F-BOX substrate adaptor activities.substrate adaptor (FBX)	glyma.15g115100	substrate adaptor FBX of SCF E3 ubiquitin ligase complex	down
19.2.2.8.1.4.3	Protein homeostasis.ubiquitin-proteasome system.ubiquitin-fold protein conjugation.Cullin-based ubiquitylation complexes.SKP1-CUL1-FBX (SCF) E3 ubiquitin ligase complexes.F-BOX substrate adaptor activities.substrate adaptor (FBX)	glyma.08g058900	substrate adaptor FBX of SCF E3 ubiquitin ligase complex	down
19.2.2.8.2.2.2	Protein homeostasis.ubiquitin-proteasome system.ubiquitin-fold protein conjugation.Cullin-based ubiquitylation complexes.CUL3-BTB E3 ubiquitin ligase complexes.BTB/POZ substrate adaptor activities.substate adaptor (LRB)	glyma.16g029600	substate adaptor LRB of CUL3-BTB E3 ubiquitin ligase complex	down
19.2.2.8.2.2.4	Protein homeostasis.ubiquitin-proteasome system.ubiquitin-fold protein conjugation.Cullin-based ubiquitylation complexes.CUL3-BTB E3 ubiquitin ligase complexes.BTB/POZ substrate adaptor activities.substate adaptor (BT)	glyma.05g043900	substate adaptor BT of CUL3-BTB E3 ubiquitin ligase complex	down
19.2.2.8.2.2.4	Protein homeostasis.ubiquitin-proteasome system.ubiquitin-fold protein conjugation.Cullin-based ubiquitylation complexes.CUL3-BTB E3 ubiquitin ligase complexes.BTB/POZ substrate adaptor activities.substate adaptor (BT)	glyma.17g126400	substate adaptor BT of CUL3-BTB E3 ubiquitin ligase complex	down
19.2.3.1.1.6	Protein homeostasis.ubiquitin-proteasome system.ubiquitin-fold protein deconjugation.ubiquitin deconjugation.UBP deubiquitinase activities.deubiquitinase (UBP15-21)	glyma.14g181100	deubiquitinase (UBP15-21)	down
19.2.3.2.2	Protein homeostasis.ubiquitin-proteasome system.ubiquitin-fold protein deconjugation.SUMO deconjugation.protease (SPF)	glyma.18g281700	protease (SPF)	down
19.2.5.1.3.4	Protein homeostasis.ubiquitin-proteasome system.26S proteasome.20S core particle.assembly.assembly factor (PA200)	glyma.18g071500	proteasome core particle assembly factor (PA200)	down
19.3.3.5.1.1	Protein homeostasis.autophagy.phagophore expansion.membrane shuttling.ATG9-2-18 membrane-recruiting complex.component ATG9	glyma.13g122200	component ATG9 of autophagosome ATG9-2-18 membrane shuttling complex	down
19.3.3.5.1.3	Protein homeostasis.autophagy.phagophore expansion.membrane shuttling.ATG9-2-18 membrane-recruiting complex.component ATG18	glyma.10g157700	component ATG18 of autophagosome ATG9-2-18 membrane shuttling complex	down
19.4.1.3	Protein homeostasis.proteolysis.cysteine-type peptidase activities.C13-class asparaginyl endopeptidase (Legumain)	glyma.17g137800	asparaginyl endopeptidase (Legumain)	down
19.4.2.9.4	Protein homeostasis.proteolysis.serine-type peptidase activities.chloroplast Clp-type protease complex.chaperone component ClpC	glyma.04g200400	chaperone component ClpC of chloroplast Clp-type protease complex	down
19.4.2.9.5	Protein homeostasis.proteolysis.serine-type peptidase activities.chloroplast Clp-type protease complex.chaperone component ClpD	glyma.06g162200	chaperone component ClpD of chloroplast Clp-type protease complex	down
19.4.3.1	Protein homeostasis.proteolysis.aspartic-type peptidase activities.A1-class protease (Pepsin)	glyma.20g210100	Pepsin-type protease	down
19.4.3.1	Protein homeostasis.proteolysis.aspartic-type peptidase activities.A1-class protease (Pepsin)	glyma.10g171300	Pepsin-type protease	down
19.4.3.1	Protein homeostasis.proteolysis.aspartic-type peptidase activities.A1-class protease (Pepsin)	glyma.12g179800	Pepsin-type protease	down
19.4.3.1	Protein homeostasis.proteolysis.aspartic-type peptidase activities.A1-class protease (Pepsin)	glyma.13g208000	Pepsin-type protease	down
19.4.3.1	Protein homeostasis.proteolysis.aspartic-type peptidase activities.A1-class protease (Pepsin)	glyma.07g262600	Pepsin-type protease	down
19.4.5.3	Protein homeostasis.proteolysis.metallopeptidase activities.M10-class metalloprotease (Matrixin)	glyma.02g028100	metalloprotease (Matrixin)	down
19.4.5.3	Protein homeostasis.proteolysis.metallopeptidase activities.M10-class metalloprotease (Matrixin)	glyma.08g292300	metalloprotease (Matrixin)	down
19.4.5.6.3	Protein homeostasis.proteolysis.metallopeptidase activities.aminopeptidase activities.M20-class IAA-amino acid hydrolase	glyma.08g292000	M20 IAA-amino acid hydrolase	down
19.4.6.2	Protein homeostasis.proteolysis.protease inhibitor activities.Kunitz protease inhibitor	glyma.08g341300	Kunitz protease inhibitor	down
19.4.6.2	Protein homeostasis.proteolysis.protease inhibitor activities.Kunitz protease inhibitor	glyma.08g341400	Kunitz protease inhibitor	down
19.4.6.2	Protein homeostasis.proteolysis.protease inhibitor activities.Kunitz protease inhibitor	glyma.09g163700	Kunitz protease inhibitor	down
19.4.6.3	Protein homeostasis.proteolysis.protease inhibitor activities.Bowman-Birk protease inhibitor	glyma.18g231500	Bowman-Birk protease inhibitor	down
19.4.6.3	Protein homeostasis.proteolysis.protease inhibitor activities.Bowman-Birk protease inhibitor	glyma.18g231400	Bowman-Birk protease inhibitor	down
19.4.6.4	Protein homeostasis.proteolysis.protease inhibitor activities.PR6 protease inhibitor	glyma.20g205800	PR6 protease inhibitor	down
19.4.6.5	Protein homeostasis.proteolysis.protease inhibitor activities.Cystatin protease inhibitor	glyma.18g103700	Cystatin protease inhibitor	down
20.1.3.6	Cytoskeleton organisation.microtubular network.Kinesin microtubule-based motor protein activities.motor protein (Kinesin-7)	glyma.06g009000	motor protein (Kinesin-7)	down
20.2.4.2	Cytoskeleton organisation.microfilament network.myosin microfilament-based motor protein activities.class VIII myosin motor protein	glyma.10g286300	class VIII myosin microfilament-based motor protein	down
21.1.2.2	Cell wall organisation.cellulose.cellulose-hemicellulose network assembly.regulatory protein (COB)	glyma.19g033500	regulatory protein (COB) of cellulose-hemicellulose network assembly	down
21.2.3.1.1.2	Cell wall organisation.hemicellulose.heteromannan.biosynthesis.mannan synthase activities.mannan synthase (CSLD)	glyma.01g014000	mannan synthase (CSLD)	down
21.3.4.1.1	Cell wall organisation.pectin.xylogalacturonan.biosynthesis.xylogalacturonan xylosyltransferase	glyma.03g189100	xylogalacturonan xylosyltransferase	down
21.4.1.1.5.1	Cell wall organisation.cell wall proteins.hydroxyproline-rich glycoprotein activities.arabinogalactan-protein activities.arabinogalactan protein glycosylation.hydroxyproline O-galactosyltransferase (GALT)	glyma.04g176600	hydroxyproline O-galactosyltransferase (GALT)	down
21.4.1.3.3.2	Cell wall organisation.cell wall proteins.hydroxyproline-rich glycoprotein activities.extensin activities.extensin glycosylation.hydroxyproline beta-1,4-arabinosyltransferase (HPAT)	glyma.20g040500	hydroxyproline beta-1,4-arabinosyltransferase (HPAT)	down
21.4.1.3.3.2	Cell wall organisation.cell wall proteins.hydroxyproline-rich glycoprotein activities.extensin activities.extensin glycosylation.hydroxyproline beta-1,4-arabinosyltransferase (HPAT)	glyma.02g279600	hydroxyproline beta-1,4-arabinosyltransferase (HPAT)	down
21.4.2.4	Cell wall organisation.cell wall proteins.expansin activities.beta-like-class expansin	glyma.11g038300	beta-like-class expansin	down
21.4.2.4	Cell wall organisation.cell wall proteins.expansin activities.beta-like-class expansin	glyma.01g204800	beta-like-class expansin	down
21.4.2.4	Cell wall organisation.cell wall proteins.expansin activities.beta-like-class expansin	glyma.17g147500	beta-like-class expansin	down
21.5.1	Cell wall organisation.cell wall hydroxycinnamic acids.hydroxycinnamaldehyde dehydrogenase	glyma.08g039200	hydroxycinnamaldehyde dehydrogenase	down
21.5.1	Cell wall organisation.cell wall hydroxycinnamic acids.hydroxycinnamaldehyde dehydrogenase	glyma.09g189300	hydroxycinnamaldehyde dehydrogenase	down
21.6.1.4	Cell wall organisation.lignin.monolignol biosynthesis.caffeoyl-CoA 3-O-methyltransferase (CCoA-OMT)	glyma.01g187700	caffeoyl-CoA 3-O-methyltransferase (CCoA-OMT)	down
21.6.1.4	Cell wall organisation.lignin.monolignol biosynthesis.caffeoyl-CoA 3-O-methyltransferase (CCoA-OMT)	glyma.01g004200	caffeoyl-CoA 3-O-methyltransferase (CCoA-OMT)	down
21.6.1.5	Cell wall organisation.lignin.monolignol biosynthesis.cinnamoyl-CoA reductase (CCR)	glyma.07g023700	cinnamoyl-CoA reductase (CCR)	down
21.6.1.5	Cell wall organisation.lignin.monolignol biosynthesis.cinnamoyl-CoA reductase (CCR)	glyma.08g218100	cinnamoyl-CoA reductase (CCR)	down
21.6.2.3	Cell wall organisation.lignin.monolignol conjugation and polymerization.lignin peroxidase	glyma.02g052700	lignin peroxidase	down
21.6.2.3	Cell wall organisation.lignin.monolignol conjugation and polymerization.lignin peroxidase	glyma.16g132800	lignin peroxidase	down
21.9.1.7.1.3.2	Cell wall organisation.cutin and suberin.cuticular lipid formation.alkane-forming pathway.CER1-CER3 alkane-forming complex.electron supply module.electron shuttle hemoprotein (Cyt-b5)	glyma.16g021300	electron shuttle component Cyt-b5 of CER1-CER3 alkane-forming complex	down
21.9.1.8.2	Cell wall organisation.cutin and suberin.cuticular lipid formation.epoxidation.epoxide hydrolase (EH)	glyma.19g231800	epoxide hydrolase (EH)	down
21.10.1.5	Cell wall organisation.Casparian strip formation.SCHENGEN (SGN) signal transduction chain.respiratory burst NADPH oxidase (SGN4)	glyma.11g020700	respiratory burst NADPH oxidase (SGN4)	down
22.3.1.5	Vesicle trafficking.endocytic trafficking.ESCRT-mediated sorting.regulatory protein (ISTL)	glyma.02g075900	regulatory protein (ISTL) of ESCRT-mediated sorting	down
22.4.1.1	Vesicle trafficking.exocytic trafficking.Exocyst complex.component EXO70	glyma.05g047800	component EXO70 of Exocyst complex	down
22.4.2.1.2	Vesicle trafficking.exocytic trafficking.exocytosis regulation.Exocyst-associated SCD complex.component SCD2	glyma.04g200100	component of post-Golgi trafficking SCD complex (SCD2)	down
22.5.2.1.1	Vesicle trafficking.multi-pathway trafficking regulation.vesicle tethering.RAB-GTPase activities.A-class RAB GTPase	glyma.12g207900	A-class RAB GTPase	down
22.5.2.1.1	Vesicle trafficking.multi-pathway trafficking regulation.vesicle tethering.RAB-GTPase activities.A-class RAB GTPase	glyma.13g293200	A-class RAB GTPase	down
22.5.2.2.1	Vesicle trafficking.multi-pathway trafficking regulation.vesicle tethering.RAB-GTPase activation.RAB-GTPase-activating protein (RAB-GAP)	glyma.13g288400	RAB-GTPase-activating protein (RAB-GAP)	down
22.5.3.1.1.1	Vesicle trafficking.multi-pathway trafficking regulation.target membrane fusion.SNARE membrane fusion complexes.Qa-type SNARE components.SYP1-group component	glyma.02g195300	SYP1-group Qa-type SNARE component	down
22.5.3.1.1.1	Vesicle trafficking.multi-pathway trafficking regulation.target membrane fusion.SNARE membrane fusion complexes.Qa-type SNARE components.SYP1-group component	glyma.10g082500	SYP1-group Qa-type SNARE component	down
22.5.3.1.5.1	Vesicle trafficking.multi-pathway trafficking regulation.target membrane fusion.SNARE membrane fusion complexes.R-type SNARE longin components.VAMP7-group component	glyma.18g172100	VAMP7-type R-type SNARE longin protein	down
23.1.2.5	Protein translocation.chloroplast.outer envelope TOC translocation system.regulatory factor (Toc12)	glyma.08g220000	component Toc12 of outer envelope TOC translocation system	down
23.1.2.5	Protein translocation.chloroplast.outer envelope TOC translocation system.regulatory factor (Toc12)	glyma.07g021800	component Toc12 of outer envelope TOC translocation system	down
24.1.2.1.1	Solute transport.primary active transport.P-type ATPase superfamily.P1 family.P1B-type heavy metal cation-transporting ATPase (HMA)	glyma.06g056300	P1B-type heavy metal cation-transporting ATPase (HMA)	down
24.1.2.1.1	Solute transport.primary active transport.P-type ATPase superfamily.P1 family.P1B-type heavy metal cation-transporting ATPase (HMA)	glyma.01g219000	P1B-type heavy metal cation-transporting ATPase (HMA)	down
24.1.2.3.1	Solute transport.primary active transport.P-type ATPase superfamily.P3 family.P3A-type proton-translocating ATPase (AHA)	glyma.13g097900	P3A-type proton-translocating ATPase (AHA)	down
24.1.2.4.1.1	Solute transport.primary active transport.P-type ATPase superfamily.P4 family.phospholipid flippase complex.P4-type ATPase component ALA	glyma.17g123800	P4-type ATPase component ALA of phospholipid flippase complex	down
24.1.2.4.1.1	Solute transport.primary active transport.P-type ATPase superfamily.P4 family.phospholipid flippase complex.P4-type ATPase component ALA	glyma.08g293900	P4-type ATPase component ALA of phospholipid flippase complex	down
24.1.2.4.1.2	Solute transport.primary active transport.P-type ATPase superfamily.P4 family.phospholipid flippase complex.regulatory component ALIS	glyma.15g212400	regulatory component ALIS of phospholipid flippase complex	down
24.1.3.1.1	Solute transport.primary active transport.ABC superfamily.ABC1 family.subfamily ABCB transporter	glyma.20g239800	subfamily ABCB transporter	down
24.1.3.2.1	Solute transport.primary active transport.ABC superfamily.ABC2 family.subfamily ABCA transporter	glyma.06g191300	subfamily ABCA transporter	down
24.1.3.2.2	Solute transport.primary active transport.ABC superfamily.ABC2 family.subfamily ABCG transporter	glyma.13g043800	subfamily ABCG transporter	down
24.1.3.2.2	Solute transport.primary active transport.ABC superfamily.ABC2 family.subfamily ABCG transporter	glyma.15g011900	subfamily ABCG transporter	down
24.1.3.2.2	Solute transport.primary active transport.ABC superfamily.ABC2 family.subfamily ABCG transporter	glyma.13g361900	subfamily ABCG transporter	down
24.1.3.2.2	Solute transport.primary active transport.ABC superfamily.ABC2 family.subfamily ABCG transporter	glyma.07g233900	subfamily ABCG transporter	down
24.1.3.2.2	Solute transport.primary active transport.ABC superfamily.ABC2 family.subfamily ABCG transporter	glyma.17g039200	subfamily ABCG transporter	down
24.1.3.2.2	Solute transport.primary active transport.ABC superfamily.ABC2 family.subfamily ABCG transporter	glyma.15g012000	subfamily ABCG transporter	down
24.2.1.1.1	Solute transport.carrier-mediated transport.DMT superfamily.NST-TPT group.phosphometabolite transporter (TPT/PPT/GPT/XPT)	glyma.13g206700	phosphometabolite transporter (TPT/PPT/GPT/XPT)	down
24.2.1.1.8	Solute transport.carrier-mediated transport.DMT superfamily.NST-TPT group.nucleotide sugar transporter (UTR7)	glyma.14g116200	nucleotide sugar transporter (UTR7)	down
24.2.1.4	Solute transport.carrier-mediated transport.DMT superfamily.solute transporter (NIPA)	glyma.16g149500	solute transporter (NIPA)	down
24.2.1.5	Solute transport.carrier-mediated transport.DMT superfamily.solute transporter (UmamiT)	glyma.06g310700	solute transporter (UmamiT)	down
24.2.1.5	Solute transport.carrier-mediated transport.DMT superfamily.solute transporter (UmamiT)	glyma.06g111900	solute transporter (UmamiT)	down
24.2.1.5	Solute transport.carrier-mediated transport.DMT superfamily.solute transporter (UmamiT)	glyma.04g250900	solute transporter (UmamiT)	down
24.2.1.5	Solute transport.carrier-mediated transport.DMT superfamily.solute transporter (UmamiT)	glyma.10g044800	solute transporter (UmamiT)	down
24.2.1.5	Solute transport.carrier-mediated transport.DMT superfamily.solute transporter (UmamiT)	glyma.03g122200	solute transporter (UmamiT)	down
24.2.1.5	Solute transport.carrier-mediated transport.DMT superfamily.solute transporter (UmamiT)	glyma.04g251000	solute transporter (UmamiT)	down
24.2.2.1.5	Solute transport.carrier-mediated transport.MFS superfamily.SP family.monosaccharide transporter (ERD6)	glyma.03g241500	monosaccharide transporter (ERD6)	down
24.2.2.1.5	Solute transport.carrier-mediated transport.MFS superfamily.SP family.monosaccharide transporter (ERD6)	glyma.19g239000	monosaccharide transporter (ERD6)	down
24.2.2.1.6	Solute transport.carrier-mediated transport.MFS superfamily.SP family.monosaccharide transporter (STP)	glyma.04g102700	monosaccharide transporter (STP)	down
24.2.2.1.6	Solute transport.carrier-mediated transport.MFS superfamily.SP family.monosaccharide transporter (STP)	glyma.01g238800	monosaccharide transporter (STP)	down
24.2.2.3.2	Solute transport.carrier-mediated transport.MFS superfamily.OCT family.organic cation transporter (OCT)	glyma.16g216500	organic cation transporter (OCT)	down
24.2.2.9	Solute transport.carrier-mediated transport.MFS superfamily.anion transporter (NRT1/PTR)	glyma.03g072100	anion transporter (NRT1/PTR)	down
24.2.2.9	Solute transport.carrier-mediated transport.MFS superfamily.anion transporter (NRT1/PTR)	glyma.07g272600	anion transporter (NRT1/PTR)	down
24.2.2.10	Solute transport.carrier-mediated transport.MFS superfamily.nitrate transporter (NRT2)	glyma.11g195200	nitrate transporter (NRT2)	down
24.2.3.1.1	Solute transport.carrier-mediated transport.APC superfamily.SulP family.sulfate transporter (SULTR)	glyma.07g088200	sulfate transporter (SULTR)	down
24.2.3.1.1	Solute transport.carrier-mediated transport.APC superfamily.SulP family.sulfate transporter (SULTR)	glyma.02g095500	sulfate transporter (SULTR)	down
24.2.3.3.1	Solute transport.carrier-mediated transport.APC superfamily.NCS-2 family.purine transporter (AZG)	glyma.04g220800	purine transporter (AZG)	down
24.2.3.3.1	Solute transport.carrier-mediated transport.APC superfamily.NCS-2 family.purine transporter (AZG)	glyma.06g145100	purine transporter (AZG)	down
24.2.3.4.1	Solute transport.carrier-mediated transport.APC superfamily.AAAP family.amino acid transporter (AAP)	glyma.13g031600	amino acid transporter (AAP)	down
24.2.3.4.6	Solute transport.carrier-mediated transport.APC superfamily.AAAP family.gamma-aminobutyric acid transporter (GAT)	glyma.20g188800	gamma-aminobutyric acid transporter (GAT)	down
24.2.3.4.7	Solute transport.carrier-mediated transport.APC superfamily.AAAP family.solute transporter (AAAP)	glyma.09g238100	solute transporter (AAAP)	down
24.2.3.4.7	Solute transport.carrier-mediated transport.APC superfamily.AAAP family.solute transporter (AAAP)	glyma.18g059300	solute transporter (AAAP)	down
24.2.3.5.3	Solute transport.carrier-mediated transport.APC superfamily.APC family.gamma-aminobutyric acid transporter (GABP)	glyma.04g209800	gamma-aminobutyric acid transporter (GABP)	down
24.2.4.1.1	Solute transport.carrier-mediated transport.MOP superfamily.MATE family.metabolite transporter (DTX)	glyma.11g026300	metabolite transporter (DTX)	down
24.2.4.1.1	Solute transport.carrier-mediated transport.MOP superfamily.MATE family.metabolite transporter (DTX)	glyma.01g216600	metabolite transporter (DTX)	down
24.2.4.1.1	Solute transport.carrier-mediated transport.MOP superfamily.MATE family.metabolite transporter (DTX)	glyma.01g026200	metabolite transporter (DTX)	down
24.2.4.1.1	Solute transport.carrier-mediated transport.MOP superfamily.MATE family.metabolite transporter (DTX)	glyma.12g194000	metabolite transporter (DTX)	down
24.2.6.1	Solute transport.carrier-mediated transport.TOC superfamily.sugar efflux transporter (SWEET)	glyma.12g234500	sugar efflux transporter (SWEET)	down
24.2.6.1	Solute transport.carrier-mediated transport.TOC superfamily.sugar efflux transporter (SWEET)	glyma.14g160100	sugar efflux transporter (SWEET)	down
24.2.7.1.1	Solute transport.carrier-mediated transport.IT superfamily.DASS family.di-/tricarboxylate transporter (TDT)	glyma.09g010700	di-/tricarboxylate transporter (TDT)	down
24.2.7.4	Solute transport.carrier-mediated transport.IT superfamily.phosphate transporter (PHO)	glyma.20g032400	phosphate transporter (PHO)	down
24.2.7.4	Solute transport.carrier-mediated transport.IT superfamily.phosphate transporter (PHO)	glyma.10g183300	phosphate transporter (PHO)	down
24.2.8.2.1	Solute transport.carrier-mediated transport.CPA superfamily.CPA-2 family.proton:monovalent cation antiporter (CHX)	glyma.03g171500	proton:monovalent cation antiporter (CHX)	down
24.2.13	Solute transport.carrier-mediated transport.solute transporter (MTCC)	glyma.13g340500	solute transporter (MTCC)	down
24.2.13	Solute transport.carrier-mediated transport.solute transporter (MTCC)	glyma.09g045800	solute transporter (MTCC)	down
24.2.13	Solute transport.carrier-mediated transport.solute transporter (MTCC)	glyma.08g249600	solute transporter (MTCC)	down
24.2.16	Solute transport.carrier-mediated transport.nucleoside transporter (ENT)	glyma.13g302800	nucleoside transporter (ENT)	down
24.3.2.1	Solute transport.channels.VIC superfamily.voltage-gated calcium cation channel (TPC)	glyma.12g204400	voltage-gated calcium cation channel (TPC)	down
24.3.2.4	Solute transport.channels.VIC superfamily.cyclic nucleotide-gated cation channel (CNGC)	glyma.19g255300	cyclic nucleotide-gated cation channel (CNGC)	down
24.3.2.4	Solute transport.channels.VIC superfamily.cyclic nucleotide-gated cation channel (CNGC)	glyma.16g218000	cyclic nucleotide-gated cation channel (CNGC)	down
24.3.4.2	Solute transport.channels.AMT family.ammonium transporter (AMT2/3)	glyma.18g204800	ammonium transporter (AMT2/3)	down
24.3.4.2	Solute transport.channels.AMT family.ammonium transporter (AMT2/3)	glyma.07g153800	ammonium transporter (AMT2/3)	down
24.3.7	Solute transport.channels.calcium-permeable channel (OSCA)	glyma.13g220900	calcium-permeable channel (OSCA)	down
24.3.7	Solute transport.channels.calcium-permeable channel (OSCA)	glyma.15g091600	calcium-permeable channel (OSCA)	down
24.3.15.1	Solute transport.channels.MCU calcium uniporter complex.channel component MCU	glyma.01g178500	channel component MCU of MCU calcium uniporter complex	down
24.3.15.1	Solute transport.channels.MCU calcium uniporter complex.channel component MCU	glyma.18g048800	channel component MCU of MCU calcium uniporter complex	down
25.1.2.3	Nutrient uptake.nitrogen assimilation.nitrate uptake system.transcriptional repressor (NIGT)	glyma.10g204200	transcriptional repressor (NIGT)	down
25.1.2.3	Nutrient uptake.nitrogen assimilation.nitrate uptake system.transcriptional repressor (NIGT)	glyma.01g086700	transcriptional repressor (NIGT)	down
25.1.2.3	Nutrient uptake.nitrogen assimilation.nitrate uptake system.transcriptional repressor (NIGT)	glyma.02g098800	transcriptional repressor (NIGT)	down
25.1.2.4.1	Nutrient uptake.nitrogen assimilation.nitrate uptake system.nitrate-CPK-NLP signalling network.regulatory protein kinase (CPK10/30) of nitrate response	glyma.06g189600	regulatory protein kinase (CPK10/30) of nitrate response	down
25.1.2.5	Nutrient uptake.nitrogen assimilation.nitrate uptake system.nitrate transporter (NRT2)	glyma.11g195200	nitrate transporter (NRT2)	down
25.1.5.1	Nutrient uptake.nitrogen assimilation.glutamate deamination.glutamate dehydrogenase	glyma.16g153400	glutamate dehydrogenase	down
25.2.1.1	Nutrient uptake.sulfur assimilation.sulfate assimilation.ATP sulfurylase (APS)	glyma.20g151500	ATP sulfurylase (APS)	down
25.3.2.2	Nutrient uptake.phosphorus assimilation.phosphate uptake.phosphate transporter (PHO1)	glyma.20g032400	phosphate transporter (PHO1)	down
25.3.2.2	Nutrient uptake.phosphorus assimilation.phosphate uptake.phosphate transporter (PHO1)	glyma.10g183300	phosphate transporter (PHO1)	down
25.3.3.1	Nutrient uptake.phosphorus assimilation.phosphate homeostasis.E2 ubiquitin-conjugating protein (PHO2)	glyma.13g239100	E2 ubiquitin-conjugating protein (PHO2)	down
25.3.3.1	Nutrient uptake.phosphorus assimilation.phosphate homeostasis.E2 ubiquitin-conjugating protein (PHO2)	glyma.13g179600	E2 ubiquitin-conjugating protein (PHO2)	down
25.3.3.1	Nutrient uptake.phosphorus assimilation.phosphate homeostasis.E2 ubiquitin-conjugating protein (PHO2)	glyma.15g074200	E2 ubiquitin-conjugating protein (PHO2)	down
25.3.3.2	Nutrient uptake.phosphorus assimilation.phosphate homeostasis.E3 ubiquitin ligase (NLA)	glyma.10g018800	E3 ubiquitin ligase (NLA)	down
25.4.2.7	Nutrient uptake.transition metal homeostasis.regulation.bHLH-IVb-class transcriptional regulator (POPEYE) of iron homeostasis	glyma.07g171600	transcriptional regulator (POPEYE) of iron homeostasis	down
25.4.3.2	Nutrient uptake.transition metal homeostasis.metallochaperone activities.metallothionein (MT)	glyma.06g242900	metallothionein (MT)	down
25.4.3.2	Nutrient uptake.transition metal homeostasis.metallochaperone activities.metallothionein (MT)	glyma.14g093100	metallothionein (MT)	down
26.4.3.3	External stimuli response.temperature.cold response.cold-responsive protein kinase (CRPK)	glyma.08g235600	cold-responsive protein kinase (CRPK)	down
26.4.3.3	External stimuli response.temperature.cold response.cold-responsive protein kinase (CRPK)	glyma.15g253500	cold-responsive protein kinase (CRPK)	down
26.4.3.3	External stimuli response.temperature.cold response.cold-responsive protein kinase (CRPK)	glyma.08g173800	cold-responsive protein kinase (CRPK)	down
26.4.3.4.2	External stimuli response.temperature.cold response.ICE-CBF cold acclimation transcriptional cascade.transcription factor (CBF/DREB1)	glyma.20g155100	transcription factor (CBF/DREB1)	down
26.7.1.1	External stimuli response.toxic compounds.heavy metal.metallothionein	glyma.06g242900	metallothionein	down
26.7.1.1	External stimuli response.toxic compounds.heavy metal.metallothionein	glyma.14g093100	metallothionein	down
26.7.2.2	External stimuli response.toxic compounds.arsenic.arsenate reductase (HAC1)	glyma.02g047000	arsenate reductase (HAC1)	down
26.7.2.3.2	External stimuli response.toxic compounds.arsenic.glutathione-mediated detoxification.class lambda glutathione S-transferase	glyma.10g047700	class lambda glutathione S-transferase	down
26.7.2.3.2	External stimuli response.toxic compounds.arsenic.glutathione-mediated detoxification.class lambda glutathione S-transferase	glyma.19g177200	class lambda glutathione S-transferase	down
26.7.2.3.2	External stimuli response.toxic compounds.arsenic.glutathione-mediated detoxification.class lambda glutathione S-transferase	glyma.03g176300	class lambda glutathione S-transferase	down
26.9.1.1.1.2	External stimuli response.pathogen.pattern-triggered immunity (PTI) network.bacterial elicitor response.FLS2-BAK1 flagellin receptor complex.co-receptor kinase component (BAK1)	glyma.05g119500	co-receptor kinase component of FLS2-BAK1 flagellin receptor complex	down
26.9.1.1.1.3	External stimuli response.pathogen.pattern-triggered immunity (PTI) network.bacterial elicitor response.FLS2-BAK1 flagellin receptor complex.dynamically associated protein kinase (BIK1)	glyma.18g038500	dynamically associated protein kinase FLS2-BAK1 flagellin receptor complex	down
26.9.1.1.3	External stimuli response.pathogen.pattern-triggered immunity (PTI) network.bacterial elicitor response.protein kinase (PCRK)	glyma.03g182400	protein kinase (PCRK)	down
26.9.1.2.2	External stimuli response.pathogen.pattern-triggered immunity (PTI) network.fungal elicitor response.chitin receptor protein kinase (CEBiP)	glyma.13g358900	chitin receptor protein kinase (CEBiP)	down
26.9.2.1.1	External stimuli response.pathogen.effector-triggered immunity (ETI) network.TNL-mediated effector-triggered immunity.effector receptor (NLR)	glyma.12g132200	effector receptor (NLR)	down
26.9.2.1.1	External stimuli response.pathogen.effector-triggered immunity (ETI) network.TNL-mediated effector-triggered immunity.effector receptor (NLR)	glyma.06g268600	effector receptor (NLR)	down
26.9.2.1.1	External stimuli response.pathogen.effector-triggered immunity (ETI) network.TNL-mediated effector-triggered immunity.effector receptor (NLR)	glyma.16g215400	effector receptor (NLR)	down
26.9.2.1.1	External stimuli response.pathogen.effector-triggered immunity (ETI) network.TNL-mediated effector-triggered immunity.effector receptor (NLR)	glyma.07g037000	effector receptor (NLR)	down
26.9.2.1.3	External stimuli response.pathogen.effector-triggered immunity (ETI) network.TNL-mediated effector-triggered immunity.regulatory protein (NRG)	glyma.17g180300	regulatory protein (NRG) of TNL-mediated effector-triggered immunity	down
26.9.2.1.3	External stimuli response.pathogen.effector-triggered immunity (ETI) network.TNL-mediated effector-triggered immunity.regulatory protein (NRG)	glyma.05g082400	regulatory protein (NRG) of TNL-mediated effector-triggered immunity	down
26.9.3.1.2	External stimuli response.pathogen.defense mechanisms.systemic acquired resistance (SAR).NPR1-interactive transcription factor (TGA)	glyma.15g232000	NPR1-interactive transcription factor (TGA)	down
26.9.3.1.3	External stimuli response.pathogen.defense mechanisms.systemic acquired resistance (SAR).regulatory protein (CBP60/SARD)	glyma.03g232600	regulatory protein (CBP60) of systemic acquired resistance	down
26.9.3.1.3	External stimuli response.pathogen.defense mechanisms.systemic acquired resistance (SAR).regulatory protein (CBP60/SARD)	glyma.19g229500	regulatory protein (CBP60) of systemic acquired resistance	down
26.9.3.1.3	External stimuli response.pathogen.defense mechanisms.systemic acquired resistance (SAR).regulatory protein (CBP60/SARD)	glyma.17g065500	regulatory protein (CBP60) of systemic acquired resistance	down
26.9.3.3.1	External stimuli response.pathogen.defense mechanisms.WRKY33-dependent plant immunity.transcription factor (WRKY33)	glyma.11g163300	transcription factor (WRKY33)	down
26.9.3.4	External stimuli response.pathogen.defense mechanisms.pathogen polygalacturonase inhibitor (PGIP)	glyma.19g145200	pathogen polygalacturonase inhibitor (PGIP)	down
27.1.4	Multi-process regulation.circadian clock system.time-of-day-dependent expressed repressor (PRR)	glyma.04g228300	circadian clock time-of-day-dependent expressed repressor (PRR)	down
27.2.10	Multi-process regulation.Programmed Cell Death (PCD) system.regulatory protein (NSL1)	glyma.13g176600	PCD regulatory protein (NSL1)	down
27.2.11.1	Multi-process regulation.Programmed Cell Death (PCD) system.vacuole-mediated cell death.cysteine proteinase (VPE)	glyma.17g137800	programmed cell death cysteine proteinase (VPE)	down
27.5.2.3	Multi-process regulation.ROP-GTPase regulatory system.RopGAP GTPase-activating activities.regulatory protein (ARO) of RenGAP activity	glyma.11g077500	regulatory protein (ARO) of RenGAP activity	down
27.6.1.4.5	Multi-process regulation.phosphatidylinositol and inositol phosphate system.biosynthesis.phosphatidylinositol kinase activities.phosphatidylinositol 4-kinase (PI4K-gamma)	glyma.16g024200	phosphatidylinositol 4-kinase (PI4K-gamma)	down
27.6.1.5.5	Multi-process regulation.phosphatidylinositol and inositol phosphate system.biosynthesis.inositol phosphate kinase activities.bifunctional inositol pyrophosphate kinase and phosphatase (VIP)	glyma.18g255000	bifunctional inositol pyrophosphate kinase and phosphatase (VIP)	down
27.8.2	Multi-process regulation.calcium-dependent signalling.calcium sensor (CML)	glyma.08g005600	calcium sensor (CML)	down
27.8.2	Multi-process regulation.calcium-dependent signalling.calcium sensor (CML)	glyma.14g222000	calcium sensor (CML)	down
27.8.2	Multi-process regulation.calcium-dependent signalling.calcium sensor (CML)	glyma.03g157800	calcium sensor (CML)	down
27.8.2	Multi-process regulation.calcium-dependent signalling.calcium sensor (CML)	glyma.04g136300	calcium sensor (CML)	down
27.8.2	Multi-process regulation.calcium-dependent signalling.calcium sensor (CML)	glyma.07g238700	calcium sensor (CML)	down
27.8.2	Multi-process regulation.calcium-dependent signalling.calcium sensor (CML)	glyma.16g059300	calcium sensor (CML)	down
27.8.2	Multi-process regulation.calcium-dependent signalling.calcium sensor (CML)	glyma.12g185400	calcium sensor (CML)	down
27.8.2	Multi-process regulation.calcium-dependent signalling.calcium sensor (CML)	glyma.02g002100	calcium sensor (CML)	down
27.8.2	Multi-process regulation.calcium-dependent signalling.calcium sensor (CML)	glyma.14g023500	calcium sensor (CML)	down
27.8.2	Multi-process regulation.calcium-dependent signalling.calcium sensor (CML)	glyma.04g245000	calcium sensor (CML)	down
27.8.2	Multi-process regulation.calcium-dependent signalling.calcium sensor (CML)	glyma.03g204100	calcium sensor (CML)	down
27.8.2	Multi-process regulation.calcium-dependent signalling.calcium sensor (CML)	glyma.01g185600	calcium sensor (CML)	down
27.8.2	Multi-process regulation.calcium-dependent signalling.calcium sensor (CML)	glyma.06g189600	calcium sensor (CML)	down
27.8.2	Multi-process regulation.calcium-dependent signalling.calcium sensor (CML)	glyma.05g198300	calcium sensor (CML)	down
27.8.2	Multi-process regulation.calcium-dependent signalling.calcium sensor (CML)	glyma.05g047100	calcium sensor (CML)	down
27.8.2	Multi-process regulation.calcium-dependent signalling.calcium sensor (CML)	glyma.20g211700	calcium sensor (CML)	down
27.8.2	Multi-process regulation.calcium-dependent signalling.calcium sensor (CML)	glyma.19g201400	calcium sensor (CML)	down
27.8.2	Multi-process regulation.calcium-dependent signalling.calcium sensor (CML)	glyma.10g178400	calcium sensor (CML)	down
27.8.3.3	Multi-process regulation.calcium-dependent signalling.SnRK2-interacting calcium sensor activities.SRC1-clade calcium sensor	glyma.18g290300	SRC1-clade calcium sensor	down
27.8.3.3	Multi-process regulation.calcium-dependent signalling.SnRK2-interacting calcium sensor activities.SRC1-clade calcium sensor	glyma.14g051800	SRC1-clade calcium sensor	down
27.8.3.3	Multi-process regulation.calcium-dependent signalling.SnRK2-interacting calcium sensor activities.SRC1-clade calcium sensor	glyma.02g265900	SRC1-clade calcium sensor	down
27.8.3.4	Multi-process regulation.calcium-dependent signalling.SnRK2-interacting calcium sensor activities.SRC2-clade calcium sensor	glyma.18g290300	SRC2-clade calcium sensor	down
27.8.3.4	Multi-process regulation.calcium-dependent signalling.SnRK2-interacting calcium sensor activities.SRC2-clade calcium sensor	glyma.14g051800	SRC2-clade calcium sensor	down
27.8.3.4	Multi-process regulation.calcium-dependent signalling.SnRK2-interacting calcium sensor activities.SRC2-clade calcium sensor	glyma.02g265900	SRC2-clade calcium sensor	down
27.8.4	Multi-process regulation.calcium-dependent signalling.calcium sensor and kinase (CPK)	glyma.08g005600	calcium sensor and kinase (CPK)	down
27.8.4	Multi-process regulation.calcium-dependent signalling.calcium sensor and kinase (CPK)	glyma.14g222000	calcium sensor and kinase (CPK)	down
27.8.4	Multi-process regulation.calcium-dependent signalling.calcium sensor and kinase (CPK)	glyma.14g023500	calcium sensor and kinase (CPK)	down
27.8.4	Multi-process regulation.calcium-dependent signalling.calcium sensor and kinase (CPK)	glyma.03g204100	calcium sensor and kinase (CPK)	down
27.8.4	Multi-process regulation.calcium-dependent signalling.calcium sensor and kinase (CPK)	glyma.06g189600	calcium sensor and kinase (CPK)	down
27.8.4	Multi-process regulation.calcium-dependent signalling.calcium sensor and kinase (CPK)	glyma.05g198300	calcium sensor and kinase (CPK)	down
27.8.4	Multi-process regulation.calcium-dependent signalling.calcium sensor and kinase (CPK)	glyma.19g201400	calcium sensor and kinase (CPK)	down
27.8.6.2	Multi-process regulation.calcium-dependent signalling.CBL-CIPK calcium sensor and kinase complex.CBL-dependent protein kinase (CIPK)	glyma.15g003400	CBL-dependent protein kinase (CIPK)	down
27.8.6.2	Multi-process regulation.calcium-dependent signalling.CBL-CIPK calcium sensor and kinase complex.CBL-dependent protein kinase (CIPK)	glyma.15g187400	CBL-dependent protein kinase (CIPK)	down
27.8.6.2	Multi-process regulation.calcium-dependent signalling.CBL-CIPK calcium sensor and kinase complex.CBL-dependent protein kinase (CIPK)	glyma.01g131500	CBL-dependent protein kinase (CIPK)	down
27.8.6.2	Multi-process regulation.calcium-dependent signalling.CBL-CIPK calcium sensor and kinase complex.CBL-dependent protein kinase (CIPK)	glyma.13g119500	CBL-dependent protein kinase (CIPK)	down
27.8.6.2	Multi-process regulation.calcium-dependent signalling.CBL-CIPK calcium sensor and kinase complex.CBL-dependent protein kinase (CIPK)	glyma.13g370000	CBL-dependent protein kinase (CIPK)	down
27.9.2.2	Multi-process regulation.G-protein-dependent signalling.heterotrimeric G-protein complex.non-canonical component alpha (XLG)	glyma.09g209900	non-canonical component XLG of heterotrimeric G-protein complex	down
27.9.2.2	Multi-process regulation.G-protein-dependent signalling.heterotrimeric G-protein complex.non-canonical component alpha (XLG)	glyma.07g163200	non-canonical component XLG of heterotrimeric G-protein complex	down
27.11.1.3	Multi-process regulation.UPR (Unfolded Protein Response) signalling.IRE1-bZIP60 pathway.regulatory mediator (SVB)	glyma.07g234400	regulatory mediator of IRE1-bZIP60 UPR pathway	down
28.1.2.2	Plant reproduction.flowering.autonomous floral-promotion pathway.flowering time factor (FLK)	glyma.10g033900	flowering time factor (FLK)	down
28.1.4.5	Plant reproduction.flowering.floral meristem identity control.regulatory protein (AP1/CAL/FUL)	glyma.17g081200	regulatory protein (AP1/CAL/FUL) of floral meristem identity control	down
30.1.1.6.4	Clade-specific metabolism.Brassicaceae.glucosinolate biosynthesis.benzenic and indolic core structure.glutathione S-transferase	glyma.14g031000	glutathione S-transferase	down
30.1.1.6.4	Clade-specific metabolism.Brassicaceae.glucosinolate biosynthesis.benzenic and indolic core structure.glutathione S-transferase	glyma.08g306800	glutathione S-transferase	down
35.1	not assigned.annotated	glyma.03g201200	NDR1/HIN1-like protein 10 OS=Arabidopsis thaliana (sp|q9sj52|nhl10_arath : 142.0)	down
35.1	not assigned.annotated	glyma.02g195500	DExH-box ATP-dependent RNA helicase DExH1 OS=Arabidopsis thaliana (sp|f4ilr7|dexh1_arath : 1380.0)	down
35.1	not assigned.annotated	glyma.06g134000	Auxin-responsive protein SAUR32 OS=Arabidopsis thaliana (sp|q9zuz3|sau32_arath : 130.0)	down
35.1	not assigned.annotated	glyma.18g290100	CASP-like protein 4D1 OS=Glycine max (sp|c6t1z6|csplc_soybn : 179.0)	down
35.1	not assigned.annotated	glyma.20g102200	GEM-like protein 4 OS=Arabidopsis thaliana (sp|q9fta0|geml4_arath : 189.0)	down
35.1	not assigned.annotated	glyma.20g102300	GEM-like protein 4 OS=Arabidopsis thaliana (sp|q9fta0|geml4_arath : 223.0)	down
35.1	not assigned.annotated	glyma.12g134800	Early nodulin-like protein 1 OS=Arabidopsis thaliana (sp|q9sk27|enl1_arath : 115.0)	down
35.1	not assigned.annotated	glyma.16g207700	4,5-DOPA dioxygenase extradiol OS=Beta vulgaris (sp|q70fg7|doda_betvu : 352.0)	down
35.1	not assigned.annotated	glyma.19g187200	UDP-glycosyltransferase 73C4 OS=Arabidopsis thaliana (sp|q9zq97|u73c4_arath : 82.0)	down
35.1	not assigned.annotated	glyma.05g157600	Probable acyl-activating enzyme 18, peroxisomal OS=Arabidopsis thaliana (sp|q84p17|aee18_arath : 1029.0)	down
35.1	not assigned.annotated	glyma.14g069200	Uncharacterized protein At1g66480 OS=Arabidopsis thaliana (sp|q6nlc8|y1648_arath : 157.0)	down
35.1	not assigned.annotated	glyma.11g124500	Endochitinase PR4 OS=Phaseolus vulgaris (sp|p27054|chi4_phavu : 335.0)	down
35.1	not assigned.annotated	glyma.09g111800	VQ motif-containing protein 25 OS=Arabidopsis thaliana (sp|q9m2p8|vq25_arath : 100.0)	down
35.1	not assigned.annotated	glyma.03g093600	MLO-like protein 1 OS=Arabidopsis thaliana (sp|o49621|mlo1_arath : 637.0)	down
35.1	not assigned.annotated	glyma.06g045900	U-box domain-containing protein 4 OS=Arabidopsis thaliana (sp|o22193|pub4_arath : 187.0)	down
35.1	not assigned.annotated	glyma.20g155700	F-box protein PP2-A13 OS=Arabidopsis thaliana (sp|q9lex0|p2a13_arath : 365.0)	down
35.1	not assigned.annotated	glyma.18g294300	Putative glutamine amidotransferase GAT1_2.1 OS=Arabidopsis thaliana (sp|q8h0z4|gt121_arath : 502.0)	down
35.1	not assigned.annotated	glyma.18g294200	Probable non-specific lipid-transfer protein AKCS9 OS=Vigna unguiculata (sp|q43681|nltp_vigun : 84.0)	down
35.1	not assigned.annotated	glyma.07g268700	Phosphatidylinositol/phosphatidylcholine transfer protein SFH2 OS=Arabidopsis thaliana (sp|f4jva9|sfh2_arath : 92.4)	down
35.1	not assigned.annotated	glyma.15g072600	CBS domain-containing protein CBSX5 OS=Arabidopsis thaliana (sp|q84wq5|cbsx5_arath : 213.0)	down
35.1	not assigned.annotated	glyma.18g015500	LanC-like protein GCL1 OS=Arabidopsis thaliana (sp|q9fjn7|gcl1_arath : 549.0)	down
35.1	not assigned.annotated	glyma.14g055200	Protein EARLY RESPONSIVE TO DEHYDRATION 15 OS=Glycine max (sp|i1jic4|erd15_soybn : 160.0)	down
35.1	not assigned.annotated	glyma.10g155200	Uncharacterized GPI-anchored protein At3g06035 OS=Arabidopsis thaliana (sp|q84mc0|ugpi4_arath : 126.0)	down
35.1	not assigned.annotated	glyma.11g203000	NDR1/HIN1-like protein 6 OS=Arabidopsis thaliana (sp|q8ld98|nhl6_arath : 175.0)	down
35.1	not assigned.annotated	glyma.03g162500	Ethylene-responsive transcription factor 15 OS=Arabidopsis thaliana (sp|q8vym0|erf93_arath : 119.0)	down
35.1	not assigned.annotated	glyma.05g021700	Protein CANDIDATE G-PROTEIN COUPLED RECEPTOR 2 OS=Arabidopsis thaliana (sp|q94ah1|cand2_arath : 284.0)	down
35.1	not assigned.annotated	glyma.13g108800	Stress-response A/B barrel domain-containing protein UP3 OS=Arabidopsis thaliana (sp|q9sip1|up3_arath : 171.0)	down
35.1	not assigned.annotated	glyma.17g052900	Peroxidase N OS=Armoracia rusticana (sp|q42517|pern_armru : 358.0)	down
35.1	not assigned.annotated	glyma.19g002300	Probable non-specific lipid-transfer protein AKCS9 OS=Vigna unguiculata (sp|q43681|nltp_vigun : 83.6)	down
35.1	not assigned.annotated	glyma.11g212100	IQ domain-containing protein IQM3 OS=Arabidopsis thaliana (sp|q9lfa4|iqm3_arath : 522.0)	down
35.1	not assigned.annotated	glyma.15g072400	Stem-specific protein TSJT1 OS=Nicotiana tabacum (sp|p24805|tsjt1_tobac : 120.0)	down
35.1	not assigned.annotated	glyma.16g069500	Protein LURP-one-related 15 OS=Arabidopsis thaliana (sp|q9lzx1|lor15_arath : 138.0)	down
35.1	not assigned.annotated	glyma.03g040900	Protein LURP-one-related 15 OS=Arabidopsis thaliana (sp|q9lzx1|lor15_arath : 271.0)	down
35.1	not assigned.annotated	glyma.20g169200	Peroxidase 12 OS=Arabidopsis thaliana (sp|q96520|per12_arath : 451.0)	down
35.1	not assigned.annotated	glyma.18g055600	Cationic peroxidase 1 OS=Arachis hypogaea (sp|p22195|per1_arahy : 382.0)	down
35.1	not assigned.annotated	glyma.15g013900	Coatomer subunit beta'-2 OS=Arabidopsis thaliana (sp|q9c827|cob22_arath : 427.0)	down
35.1	not assigned.annotated	glyma.20g013400	Uncharacterized protein At1g66480 OS=Arabidopsis thaliana (sp|q6nlc8|y1648_arath : 137.0)	down
35.1	not assigned.annotated	glyma.08g324300	Glycerophosphodiester phosphodiesterase GDPDL3 OS=Arabidopsis thaliana (sp|q9sz11|gpdl3_arath : 741.0)	down
35.1	not assigned.annotated	glyma.15g062800	Basic form of pathogenesis-related protein 1 OS=Nicotiana tabacum (sp|p11670|prb1_tobac : 192.0)	down
35.1	not assigned.annotated	glyma.16g069700	Protein LURP-one-related 15 OS=Arabidopsis thaliana (sp|q9lzx1|lor15_arath : 140.0)	down
35.1	not assigned.annotated	glyma.03g147700	Pterocarpan synthase 1 OS=Glycine max (sp|i1jnn8|dir_soybn : 357.0)	down
35.1	not assigned.annotated	glyma.14g002300	Protein ALTERED PHOSPHATE STARVATION RESPONSE 1 OS=Arabidopsis thaliana (sp|a0a178vbj0|apsr1_arath : 107.0)	down
35.1	not assigned.annotated	glyma.12g007400	Protein PROPEP914 OS=Glycine max (sp|k7lsb9|pp914_soybn : 105.0)	down
35.1	not assigned.annotated	glyma.09g164100	Putative GEM-like protein 8 OS=Arabidopsis thaliana (sp|q9fmw4|geml8_arath : 165.0)	down
35.1	not assigned.annotated	glyma.13g251700	Basic form of pathogenesis-related protein 1 OS=Nicotiana tabacum (sp|p11670|prb1_tobac : 199.0)	down
35.1	not assigned.annotated	glyma.13g251600	Basic form of pathogenesis-related protein 1 OS=Nicotiana tabacum (sp|p11670|prb1_tobac : 199.0)	down
35.1	not assigned.annotated	glyma.05g196800	MACPF domain-containing protein At4g24290 OS=Arabidopsis thaliana (sp|q9stw5|macp2_arath : 733.0)	down
35.1	not assigned.annotated	glyma.18g289900	CASP-like protein 4D1 OS=Glycine max (sp|c6t1z6|csplc_soybn : 179.0)	down
35.1	not assigned.annotated	glyma.13g314700	F-box protein At2g27310 OS=Arabidopsis thaliana (sp|q9xin8|fb119_arath : 233.0)	down
35.1	not assigned.annotated	glyma.09g022400	Peroxidase 22 OS=Arabidopsis thaliana (sp|p24102|per22_arath : 384.0)	down
35.1	not assigned.annotated	glyma.13g069200	Zinc finger AN1 domain-containing stress-associated protein 12 OS=Arabidopsis thaliana (sp|q67ye6|sap12_arath : 193.0)	down
35.1	not assigned.annotated	glyma.16g055900	Peroxidase 55 OS=Arabidopsis thaliana (sp|q96509|per55_arath : 400.0)	down
35.1	not assigned.annotated	glyma.20g233100	Uncharacterized GPI-anchored protein At3g06035 OS=Arabidopsis thaliana (sp|q84mc0|ugpi4_arath : 118.0)	down
35.1	not assigned.annotated	glyma.10g150400	F-box protein PP2-B15 OS=Arabidopsis thaliana (sp|o80494|p2b15_arath : 230.0)	down
35.1	not assigned.annotated	glyma.08g114700	IQ domain-containing protein IQM2 OS=Arabidopsis thaliana (sp|q9lhn9|iqm2_arath : 625.0)	down
35.1	not assigned.annotated	glyma.10g009400	Peroxidase 5 OS=Vitis vinifera (sp|a7qeu4|per5_vitvi : 322.0)	down
35.1	not assigned.annotated	glyma.10g264600	Beta-glucuronosyltransferase GlcAT14A OS=Arabidopsis thaliana (sp|q9fld7|gt14a_arath : 385.0)	down
35.1	not assigned.annotated	glyma.03g045600	Dirigent protein 7 OS=Arabidopsis thaliana (sp|q9lid5|dir7_arath : 107.0)	down
35.1	not assigned.annotated	glyma.10g009600	Peroxidase 5 OS=Vitis vinifera (sp|a7qeu4|per5_vitvi : 322.0)	down
35.1	not assigned.annotated	glyma.09g205700	Cinnamoyl-CoA reductase-like SNL6 OS=Oryza sativa subsp. japonica (sp|q0jkz0|snl6_orysj : 163.0)	down
35.1	not assigned.annotated	glyma.09g014700	Protein C2-DOMAIN ABA-RELATED 11 OS=Arabidopsis thaliana (sp|q9fik8|car11_arath : 242.0)	down
35.1	not assigned.annotated	glyma.10g191700	Peroxidase 5 OS=Vitis vinifera (sp|a7qeu4|per5_vitvi : 325.0)	down
35.1	not assigned.annotated	glyma.19g198000	HVA22-like protein j OS=Arabidopsis thaliana (sp|q8gxe9|ha22j_arath : 191.0)	down
35.1	not assigned.annotated	glyma.09g229300	Protein PROPEP890 OS=Glycine max (sp|k7lfj0|pp890_soybn : 104.0)	down
35.1	not assigned.annotated	glyma.11g054900	PI-PLC X domain-containing protein At5g67130 OS=Arabidopsis thaliana (sp|q93xx5|y5713_arath : 399.0)	down
35.1	not assigned.annotated	glyma.09g254300	Desiccation protectant protein Lea14 homolog OS=Glycine max (sp|p46519|lea14_soybn : 120.0)	down
35.1	not assigned.annotated	glyma.01g129000	Protein LURP-one-related 15 OS=Arabidopsis thaliana (sp|q9lzx1|lor15_arath : 275.0)	down
35.1	not assigned.annotated	glyma.01g168600	UPF0183 protein At3g51130 OS=Arabidopsis thaliana (sp|q9sd33|u183_arath : 723.0)	down
35.1	not assigned.annotated	glyma.16g060700	Germin-like protein subfamily 1 member 7 OS=Arabidopsis thaliana (sp|q9sff9|gl17_arath : 275.0)	down
35.1	not assigned.annotated	glyma.07g204000	Protein IQ-DOMAIN 1 OS=Arabidopsis thaliana (sp|q9sf32|iqd1_arath : 100.0)	down
35.1	not assigned.annotated	glyma.02g247900	16 kDa phloem protein 1 OS=Arabidopsis thaliana (sp|q9m2t2|pp16a_arath : 150.0)	down
35.1	not assigned.annotated	glyma.01g129100	Protein LURP-one-related 15 OS=Arabidopsis thaliana (sp|q9lzx1|lor15_arath : 275.0)	down
35.1	not assigned.annotated	glyma.16g060800	Germin-like protein subfamily 1 member 7 OS=Arabidopsis thaliana (sp|q9sff9|gl17_arath : 268.0)	down
35.1	not assigned.annotated	glyma.16g060900	Germin-like protein subfamily 1 member 7 OS=Arabidopsis thaliana (sp|q9sff9|gl17_arath : 283.0)	down
35.1	not assigned.annotated	glyma.07g243500	Stress-induced protein SAM22 OS=Glycine max (sp|p26987|sam22_soybn : 278.0)	down
35.1	not assigned.annotated	glyma.11g001200	Leucine-rich repeat protein 2 OS=Arabidopsis thaliana (sp|q6nqp4|lrr2_arath : 253.0)	down
35.1	not assigned.annotated	glyma.14g140400	Two-on-two hemoglobin-3 OS=Arabidopsis thaliana (sp|q67xg0|glb3_arath : 235.0)	down
35.1	not assigned.annotated	glyma.01g217700	Osmotin-like protein OSM34 OS=Arabidopsis thaliana (sp|p50700|osl3_arath : 325.0)	down
35.1	not assigned.annotated	glyma.02g135200	Peroxidase 10 OS=Arabidopsis thaliana (sp|q9fx85|per10_arath : 375.0)	down
35.1	not assigned.annotated	glyma.19g184100	Heavy metal-associated isoprenylated plant protein 6 OS=Arabidopsis thaliana (sp|q9lzf1|hip6_arath : 147.0)	down
35.1	not assigned.annotated	glyma.18g122000	F-box/kelch-repeat protein SKIP11 OS=Arabidopsis thaliana (sp|q8l736|ski11_arath : 530.0)	down
35.1	not assigned.annotated	glyma.17g023000	CASP-like protein 1D1 OS=Glycine max (sp|c6sxz3|cspl8_soybn : 301.0)	down
35.1	not assigned.annotated	glyma.01g217600	Osmotin-like protein OSM34 OS=Arabidopsis thaliana (sp|p50700|osl3_arath : 281.0)	down
35.1	not assigned.annotated	glyma.16g070000	Protein LURP-one-related 15 OS=Arabidopsis thaliana (sp|q9lzx1|lor15_arath : 130.0)	down
35.1	not assigned.annotated	glyma.16g060600	ADP-ribosylation factor 1 OS=Solanum tuberosum (sp|p51824|arf1_soltu : 158.0)	down
35.1	not assigned.annotated	glyma.19g208400	Cysteine-tryptophan domain-containing zinc finger protein 3 OS=Oryza sativa subsp. japonica (sp|q0drx6|cwzf3_orysj : 196.0)	down
35.1	not assigned.annotated	glyma.11g025600	Thaumatin-like protein OS=Olea europaea (sp|e3su11|all13_oleeu : 277.0)	down
35.1	not assigned.annotated	glyma.07g243900	Pathogenesis-related protein STH-2 OS=Solanum tuberosum (sp|p17642|prs2_soltu : 181.0)	down
35.1	not assigned.annotated	glyma.10g258800	Leucine-rich repeat protein 2 OS=Arabidopsis thaliana (sp|q6nqp4|lrr2_arath : 251.0)	down
35.1	not assigned.annotated	glyma.14g208000	NDR1/HIN1-like protein 6 OS=Arabidopsis thaliana (sp|q8ld98|nhl6_arath : 169.0)	down
35.1	not assigned.annotated	glyma.14g139700	bZIP transcription factor RISBZ4 OS=Oryza sativa subsp. japonica (sp|q6h500|rsbz4_orysj : 130.0)	down
35.1	not assigned.annotated	glyma.15g195600	Membrane protein PM19L OS=Oryza sativa subsp. japonica (sp|q6l4d2|pm19l_orysj : 82.0)	down
35.1	not assigned.annotated	glyma.15g146600	Pathogenesis-related protein STH-2 OS=Solanum tuberosum (sp|p17642|prs2_soltu : 155.0)	down
35.1	not assigned.annotated	glyma.11g000800	Cyclase-like protein 2 OS=Arabidopsis thaliana (sp|q94jt5|cyl2_arath : 317.0)	down
35.1	not assigned.annotated	glyma.16g127700	Chaperone protein dnaJ 11, chloroplastic OS=Arabidopsis thaliana (sp|q9fyb5|dnj11_arath : 118.0)	down
35.1	not assigned.annotated	glyma.11g058100	Peroxidase 10 OS=Arabidopsis thaliana (sp|q9fx85|per10_arath : 375.0)	down
35.1	not assigned.annotated	glyma.09g126200	Acidic endochitinase OS=Phaseolus angularis (sp|p29024|chia_phaan : 362.0)	down
35.1	not assigned.annotated	glyma.02g234200	Peroxidase 4 OS=Vitis vinifera (sp|a7ny33|per4_vitvi : 380.0)	down
35.1	not assigned.annotated	glyma.11g249300	F-box/kelch-repeat protein At1g67480 OS=Arabidopsis thaliana (sp|q9cag8|fbk28_arath : 498.0)	down
35.1	not assigned.annotated	glyma.11g010500	4-coumarate--CoA ligase 2 OS=Glycine max (sp|p31687|4cl2_soybn : 842.0)	down
35.1	not assigned.annotated	glyma.20g134200	Endo-1,4-beta-xylanase 5-like OS=Arabidopsis thaliana (sp|q84wt5|xyn5l_arath : 522.0)	down
35.1	not assigned.annotated	glyma.07g268400	Protein C2-DOMAIN ABA-RELATED 11 OS=Arabidopsis thaliana (sp|q9fik8|car11_arath : 230.0)	down
35.1	not assigned.annotated	glyma.08g022900	Putative RING-H2 finger protein ATL21B OS=Arabidopsis thaliana (sp|p0ch02|at21b_arath : 159.0)	down
35.1	not assigned.annotated	glyma.17g053600	IQ domain-containing protein IQM1 OS=Arabidopsis thaliana (sp|o82645|iqm1_arath : 544.0)	down
35.1	not assigned.annotated	glyma.20g110100	Germin-like protein subfamily 3 member 2 OS=Arabidopsis thaliana (sp|q9sr72|gl32_arath : 229.0)	down
35.1	not assigned.annotated	glyma.04g013500	BURP domain-containing protein 3 OS=Oryza sativa subsp. japonica (sp|q942d4|burp3_orysj : 107.0)	down
35.1	not assigned.annotated	glyma.13g303900	Calcium-binding protein KRP1 OS=Arabidopsis thaliana (sp|o81831|carp1_arath : 99.0)	down
35.1	not assigned.annotated	glyma.17g258500	PR5-like receptor kinase OS=Arabidopsis thaliana (sp|q9ff29|pr5k_arath : 279.0)	down
35.1	not assigned.annotated	glyma.06g086000	Protein unc-13 homolog OS=Arabidopsis thaliana (sp|q8rx56|unc13_arath : 420.0)	down
35.1	not assigned.annotated	glyma.17g175600	Uncharacterized membrane protein At3g27390 OS=Arabidopsis thaliana (sp|q8gum4|y3739_arath : 322.0)	down
35.1	not assigned.annotated	glyma.17g053000	Peroxidase N OS=Armoracia rusticana (sp|q42517|pern_armru : 353.0)	down
35.1	not assigned.annotated	glyma.01g017100	Cinnamoyl-CoA reductase-like SNL6 OS=Oryza sativa subsp. japonica (sp|q0jkz0|snl6_orysj : 161.0)	down
35.1	not assigned.annotated	glyma.02g008900	Peroxidase 5 OS=Vitis vinifera (sp|a7qeu4|per5_vitvi : 327.0)	down
35.1	not assigned.annotated	glyma.04g253000	Oxysterol-binding protein-related protein 1C OS=Arabidopsis thaliana (sp|q8l751|orp1c_arath : 1110.0)	down
35.1	not assigned.annotated	glyma.11g162100	Cationic peroxidase 1 OS=Arachis hypogaea (sp|p22195|per1_arahy : 397.0)	down
35.1	not assigned.annotated	glyma.02g082700	Tryptophan aminotransferase-related protein 4 OS=Arabidopsis thaliana (sp|q93z38|tar4_arath : 491.0)	down
35.1	not assigned.annotated	glyma.10g067900	IQ domain-containing protein IQM3 OS=Arabidopsis thaliana (sp|q9lfa4|iqm3_arath : 503.0)	down
35.1	not assigned.annotated	glyma.02g248000	Elicitor-responsive protein 1 OS=Oryza sativa subsp. indica (sp|a2wwv5|erg1_orysi : 146.0)	down
35.1	not assigned.annotated	glyma.02g248100	16 kDa phloem protein 1 OS=Arabidopsis thaliana (sp|q9m2t2|pp16a_arath : 132.0)	down
35.1	not assigned.annotated	glyma.11g077400	Chaperone protein dnaJ 11, chloroplastic OS=Arabidopsis thaliana (sp|q9fyb5|dnj11_arath : 123.0)	down
35.1	not assigned.annotated	glyma.04g231100	Auxin-responsive protein SAUR32 OS=Arabidopsis thaliana (sp|q9zuz3|sau32_arath : 120.0)	down
35.1	not assigned.annotated	glyma.17g030000	Pathogenesis-related protein STH-2 OS=Solanum tuberosum (sp|p17642|prs2_soltu : 180.0)	down
35.1	not assigned.annotated	glyma.11g219000	16 kDa phloem protein 1 OS=Arabidopsis thaliana (sp|q9m2t2|pp16a_arath : 142.0)	down
35.1	not assigned.annotated	glyma.15g128800	Peroxidase 15 OS=Ipomoea batatas (sp|q9leh3|per15_ipoba : 379.0)	down
35.1	not assigned.annotated	glyma.15g128700	Peroxidase 22 OS=Arabidopsis thaliana (sp|p24102|per22_arath : 382.0)	down
35.1	not assigned.annotated	glyma.07g168600	Nudix hydrolase 17, mitochondrial OS=Arabidopsis thaliana (sp|q9zu95|nud17_arath : 162.0)	down
35.1	not assigned.annotated	glyma.02g217400	Glycine-rich domain-containing protein 2 OS=Arabidopsis thaliana (sp|q9szj2|grdp2_arath : 658.0)	down
35.1	not assigned.annotated	glyma.05g204800	Protein P21 OS=Glycine max (sp|p25096|p21_soybn : 312.0)	down
35.1	not assigned.annotated	glyma.16g063500	F-box protein CPR1 OS=Arabidopsis thaliana (sp|q9su30|cpr1_arath : 83.6)	down
35.1	not assigned.annotated	glyma.06g220700	Cucumber peeling cupredoxin OS=Cucumis sativus (sp|p29602|cpc_cucsa : 85.9)	down
35.1	not assigned.annotated	glyma.10g070500	GDSL esterase/lipase At5g03610 OS=Arabidopsis thaliana (sp|q9lzs7|gdl71_arath : 338.0)	down
35.1	not assigned.annotated	glyma.03g017000	F-box protein PP2-A13 OS=Arabidopsis thaliana (sp|q9lex0|p2a13_arath : 367.0)	down
35.1	not assigned.annotated	glyma.20g143600	Putative leucine-rich repeat receptor-like serine/threonine-protein kinase At2g14440 OS=Arabidopsis thaliana (sp|q9zqq7|y2144_arath : 206.0)	down
35.1	not assigned.annotated	glyma.19g175400	Ankyrin repeat-containing protein At5g02620 OS=Arabidopsis thaliana (sp|q6aww5|y5262_arath : 517.0)	down
35.1	not assigned.annotated	glyma.19g028100	Probable galacturonosyltransferase 13 OS=Arabidopsis thaliana (sp|q0wv13|gautd_arath : 858.0)	down
35.1	not assigned.annotated	glyma.09g269500	Vestitone reductase OS=Medicago sativa (sp|q40316|vestr_medsa : 488.0)	down
35.1	not assigned.annotated	glyma.11g195800	P-loop NTPase domain-containing protein LPA1 homolog 1 OS=Arabidopsis thaliana (sp|q9fjh9|lpah1_arath : 832.0)	down
35.1	not assigned.annotated	glyma.09g269600	Vestitone reductase OS=Medicago sativa (sp|q40316|vestr_medsa : 493.0)	down
35.1	not assigned.annotated	glyma.19g258800	Auxin-responsive protein SAUR32 OS=Arabidopsis thaliana (sp|q9zuz3|sau32_arath : 94.0)	down
35.1	not assigned.annotated	glyma.06g132700	AAA-ATPase At2g46620 OS=Arabidopsis thaliana (sp|f4ij77|aatp4_arath : 441.0)	down
35.1	not assigned.annotated	glyma.03g174500	Ankyrin repeat-containing protein At5g02620 OS=Arabidopsis thaliana (sp|q6aww5|y5262_arath : 499.0)	down
35.1	not assigned.annotated	glyma.09g284700	Peroxidase 5 OS=Vitis vinifera (sp|a7qeu4|per5_vitvi : 314.0)	down
35.1	not assigned.annotated	glyma.02g247000	Uncharacterized protein At1g66480 OS=Arabidopsis thaliana (sp|q6nlc8|y1648_arath : 152.0)	down
35.1	not assigned.annotated	glyma.20g206800	Peroxisomal membrane protein PMP22 OS=Arabidopsis thaliana (sp|q9zs51|pmp22_arath : 219.0)	down
35.1	not assigned.annotated	glyma.09g284400	Peroxidase 5 OS=Vitis vinifera (sp|a7qeu4|per5_vitvi : 331.0)	down
35.1	not assigned.annotated	glyma.20g001400	Peroxidase 5 OS=Vitis vinifera (sp|a7qeu4|per5_vitvi : 320.0)	down
35.1	not assigned.annotated	glyma.13g346700	Endochitinase PR4 OS=Phaseolus vulgaris (sp|p27054|chi4_phavu : 427.0)	down
35.1	not assigned.annotated	glyma.14g219600	PR5-like receptor kinase OS=Arabidopsis thaliana (sp|q9ff29|pr5k_arath : 291.0)	down
35.1	not assigned.annotated	glyma.18g047800	NDR1/HIN1-like protein 6 OS=Arabidopsis thaliana (sp|q8ld98|nhl6_arath : 178.0)	down
35.1	not assigned.annotated	glyma.17g030400	Stress-induced protein SAM22 OS=Glycine max (sp|p26987|sam22_soybn : 268.0)	down
35.1	not assigned.annotated	glyma.17g030300	Stress-induced protein SAM22 OS=Glycine max (sp|p26987|sam22_soybn : 229.0)	down
35.1	not assigned.annotated	glyma.03g253900	F-box protein PP2-B1 OS=Arabidopsis thaliana (sp|q6npt8|pp2b1_arath : 214.0)	down
35.1	not assigned.annotated	glyma.13g326800	F-box/kelch-repeat protein At5g60570 OS=Arabidopsis thaliana (sp|q9fkj0|fk132_arath : 555.0)	down
35.1	not assigned.annotated	glyma.18g200300	Alcohol dehydrogenase-like 3 OS=Arabidopsis thaliana (sp|a1l4y2|adhl3_arath : 464.0)	down
35.1	not assigned.annotated	glyma.13g106400	Peroxidase N OS=Armoracia rusticana (sp|q42517|pern_armru : 358.0)	down
35.1	not assigned.annotated	glyma.17g030100	Nodulin-13 OS=Medicago truncatula (sp|p93330|nod13_medtr : 182.0)	down
35.1	not assigned.annotated	glyma.17g020900	Protein DMP2 OS=Arabidopsis thaliana (sp|q9lvf1|dmp2_arath : 166.0)	down
35.1	not assigned.annotated	glyma.17g030200	Stress-induced protein SAM22 OS=Glycine max (sp|p26987|sam22_soybn : 227.0)	down
35.1	not assigned.annotated	glyma.14g073300	F-box protein PP2-B10 OS=Arabidopsis thaliana (sp|q9zvq6|p2b10_arath : 226.0)	down
35.1	not assigned.annotated	glyma.19g058900	Germin-like protein subfamily 1 member 7 OS=Arabidopsis thaliana (sp|q9sff9|gl17_arath : 281.0)	down
35.1	not assigned.annotated	glyma.10g227700	Acidic endochitinase OS=Arabidopsis thaliana (sp|p19172|chia_arath : 397.0)	down
35.1	not assigned.annotated	glyma.10g168900	Germin-like protein subfamily 1 member 7 OS=Arabidopsis thaliana (sp|q9sff9|gl17_arath : 267.0)	down
35.1	not assigned.annotated	glyma.09g061500	Plant intracellular Ras-group-related LRR protein 6 OS=Arabidopsis thaliana (sp|o64566|pirl6_arath : 398.0)	down
35.1	not assigned.annotated	glyma.13g138300	Peroxidase 21 OS=Arabidopsis thaliana (sp|q42580|per21_arath : 475.0)	down
35.1	not assigned.annotated	glyma.09g085600	Membrane protein PM19L OS=Oryza sativa subsp. japonica (sp|q6l4d2|pm19l_orysj : 84.3)	down
35.1	not assigned.annotated	glyma.18g301600	Uncharacterized protein At2g33490 OS=Arabidopsis thaliana (sp|o22799|y2349_arath : 400.0)	down
35.1	not assigned.annotated	glyma.16g145200	Salicylic acid-binding protein 2 OS=Nicotiana tabacum (sp|q6rya0|sabp2_tobac : 311.0)	down
35.1	not assigned.annotated	glyma.04g232200	AAA-ATPase At2g46620 OS=Arabidopsis thaliana (sp|f4ij77|aatp4_arath : 447.0)	down
35.1	not assigned.annotated	glyma.06g123800	Pathogen-related protein OS=Hordeum vulgare (sp|p16273|prpx_horvu : 229.0)	down
35.1	not assigned.annotated	glyma.08g004300	Protein PSK SIMULATOR 1 OS=Arabidopsis thaliana (sp|q9xid5|psi1_arath : 588.0)	down
35.1	not assigned.annotated	glyma.01g166000	Chaperone protein dnaJ 11, chloroplastic OS=Arabidopsis thaliana (sp|q9fyb5|dnj11_arath : 120.0)	down
35.1	not assigned.annotated	glyma.19g162400	F-box/kelch-repeat protein OR23 OS=Arabidopsis thaliana (sp|q0v7s6|fk125_arath : 442.0)	down
35.1	not assigned.annotated	glyma.04g138600	Protein EARLY RESPONSIVE TO DEHYDRATION 15 OS=Arabidopsis thaliana (sp|q39096|erd15_arath : 97.4)	down
35.1	not assigned.annotated	glyma.15g071300	Stem-specific protein TSJT1 OS=Nicotiana tabacum (sp|p24805|tsjt1_tobac : 119.0)	down
35.1	not assigned.annotated	glyma.14g068400	16 kDa phloem protein 1 OS=Arabidopsis thaliana (sp|q9m2t2|pp16a_arath : 144.0)	down
35.1	not assigned.annotated	glyma.19g211600	Indole-3-acetic acid-induced protein ARG2 OS=Vigna radiata var. radiata (sp|p32292|arg2_vigrr : 99.0)	down
35.1	not assigned.annotated	glyma.15g129200	Peroxidase 54 OS=Arabidopsis thaliana (sp|q9fg34|per54_arath : 323.0)	down
35.1	not assigned.annotated	glyma.11g194600	Heavy metal-associated isoprenylated plant protein 3 OS=Arabidopsis thaliana (sp|q9fjh5|hip3_arath : 155.0)	down
35.1	not assigned.annotated	glyma.14g201800	Peroxidase 4 OS=Vitis vinifera (sp|a7ny33|per4_vitvi : 396.0)	down
35.1	not assigned.annotated	glyma.19g245400	Pro-hevein OS=Hevea brasiliensis (sp|p02877|heve_hevbr : 276.0)	down
35.1	not assigned.annotated	glyma.19g133000	Calmodulin binding protein PICBP OS=Arabidopsis thaliana (sp|a0a1p8bh59|picbp_arath : 116.0)	down
35.1	not assigned.annotated	glyma.13g252300	Basic form of pathogenesis-related protein 1 OS=Nicotiana tabacum (sp|p11670|prb1_tobac : 199.0)	down
35.1	not assigned.annotated	glyma.09g006700	Probable F-box protein At4g22030 OS=Arabidopsis thaliana (sp|o65451|fb333_arath : 300.0)	down
35.1	not assigned.annotated	glyma.05g002200	Non-specific lipid-transfer protein 2 OS=Prunus armeniaca (sp|p82353|nltp2_pruar : 83.2)	down
35.1	not assigned.annotated	glyma.13g252000	Basic form of pathogenesis-related protein 1 OS=Nicotiana tabacum (sp|p11670|prb1_tobac : 199.0)	down
35.1	not assigned.annotated	glyma.19g221800	Chitinase 10 OS=Oryza sativa subsp. japonica (sp|q5nb11|chi10_orysj : 376.0)	down
35.1	not assigned.annotated	glyma.03g038700	Cationic peroxidase 1 OS=Arachis hypogaea (sp|p22195|per1_arahy : 338.0)	down
35.1	not assigned.annotated	glyma.20g220800	Germin-like protein subfamily 1 member 7 OS=Arabidopsis thaliana (sp|q9sff9|gl17_arath : 283.0)	down
35.1	not assigned.annotated	glyma.19g059000	Germin-like protein subfamily 1 member 7 OS=Arabidopsis thaliana (sp|q9sff9|gl17_arath : 236.0)	down
35.1	not assigned.annotated	glyma.20g220900	Germin-like protein subfamily 1 member 13 OS=Arabidopsis thaliana (sp|p92997|gl113_arath : 276.0)	down
35.1	not assigned.annotated	glyma.12g222400	Stem-specific protein TSJT1 OS=Nicotiana tabacum (sp|p24805|tsjt1_tobac : 103.0)	down
35.1	not assigned.annotated	glyma.16g164200	Peroxidase 12 OS=Arabidopsis thaliana (sp|q96520|per12_arath : 359.0)	down
35.1	not assigned.annotated	glyma.03g048500	Putative disease resistance protein At4g11170 OS=Arabidopsis thaliana (sp|o82500|y4117_arath : 409.0)	down
35.1	not assigned.annotated	glyma.10g055300	Heavy metal-associated isoprenylated plant protein 6 OS=Arabidopsis thaliana (sp|q9lzf1|hip6_arath : 145.0)	down
35.1	not assigned.annotated	glyma.01g137500	Auxin-responsive protein SAUR36 OS=Arabidopsis thaliana (sp|o22150|sau36_arath : 139.0)	down
35.1	not assigned.annotated	glyma.08g259100	Probable protein phosphatase 2C 33 OS=Arabidopsis thaliana (sp|q9m8r7|p2c33_arath : 317.0)	down
35.1	not assigned.annotated	glyma.03g215000	Indole-3-acetic acid-induced protein ARG2 OS=Vigna radiata var. radiata (sp|p32292|arg2_vigrr : 109.0)	down
35.1	not assigned.annotated	glyma.19g059100	Germin-like protein subfamily 1 member 7 OS=Arabidopsis thaliana (sp|q9sff9|gl17_arath : 281.0)	down
35.1	not assigned.annotated	glyma.14g088700	F-box/kelch-repeat protein At5g43190 OS=Arabidopsis thaliana (sp|q9fhs6|fk119_arath : 269.0)	down
35.1	not assigned.annotated	glyma.07g212300	Protein CYPRO4 OS=Cynara cardunculus (sp|p40781|cypr4_cynca : 757.0)	down
35.1	not assigned.annotated	glyma.19g059200	Germin-like protein subfamily 1 member 7 OS=Arabidopsis thaliana (sp|q9sff9|gl17_arath : 281.0)	down
35.1	not assigned.annotated	glyma.08g298900	F-box/kelch-repeat protein SKIP11 OS=Arabidopsis thaliana (sp|q8l736|ski11_arath : 547.0)	down
35.1	not assigned.annotated	glyma.11g101200	Lignin-forming anionic peroxidase OS=Nicotiana sylvestris (sp|q02200|perx_nicsy : 416.0)	down
35.1	not assigned.annotated	glyma.06g221100	Protein PHLOEM PROTEIN 2-LIKE A9 OS=Arabidopsis thaliana (sp|q9sa16|p2a09_arath : 93.6)	down
35.1	not assigned.annotated	glyma.06g270000	Early nodulin-like protein 1 OS=Arabidopsis thaliana (sp|q9sk27|enl1_arath : 121.0)	down
35.1	not assigned.annotated	glyma.16g052000	Glycerophosphodiester phosphodiesterase GDPD1, chloroplastic OS=Arabidopsis thaliana (sp|q9sga2|gdpd1_arath : 477.0)	down
35.1	not assigned.annotated	glyma.03g201100	NDR1/HIN1-like protein 10 OS=Arabidopsis thaliana (sp|q9sj52|nhl10_arath : 181.0)	down
35.1	not assigned.annotated	glyma.18g022700	Wound-induced protein 1 OS=Solanum tuberosum (sp|p20144|wun1_soltu : 119.0)	down
35.1	not assigned.annotated	glyma.13g252400	Basic form of pathogenesis-related protein 1 OS=Nicotiana tabacum (sp|p11670|prb1_tobac : 199.0)	down
35.2	not assigned.not annotated	glyma.12g105000	no hits & (original description: none)	down
35.2	not assigned.not annotated	glyma.01g006000	no hits & (original description: none)	down
35.2	not assigned.not annotated	glyma.15g141900	no hits & (original description: none)	down
35.2	not assigned.not annotated	glyma.19g226800	no hits & (original description: none)	down
35.2	not assigned.not annotated	glyma.12g105100	no hits & (original description: none)	down
35.2	not assigned.not annotated	glyma.12g105200	no hits & (original description: none)	down
35.2	not assigned.not annotated	glyma.10g273200	no hits & (original description: none)	down
35.2	not assigned.not annotated	glyma.04g052800	no hits & (original description: none)	down
35.2	not assigned.not annotated	glyma.20g116600	no hits & (original description: none)	down
35.2	not assigned.not annotated	glyma.01g212100	no hits & (original description: none)	down
35.2	not assigned.not annotated	glyma.20g116700	no hits & (original description: none)	down
35.2	not assigned.not annotated	glyma.13g005100	no hits & (original description: none)	down
35.2	not assigned.not annotated	glyma.10g273300	no hits & (original description: none)	down
35.2	not assigned.not annotated	glyma.15g263600	no hits & (original description: none)	down
35.2	not assigned.not annotated	glyma.17g071300	no hits & (original description: none)	down
35.2	not assigned.not annotated	glyma.09g198900	no hits & (original description: none)	down
35.2	not assigned.not annotated	glyma.06g031000	no hits & (original description: none)	down
35.2	not assigned.not annotated	glyma.07g268800	no hits & (original description: none)	down
35.2	not assigned.not annotated	glyma.07g063700	no hits & (original description: none)	down
35.2	not assigned.not annotated	glyma.04g076000	no hits & (original description: none)	down
35.2	not assigned.not annotated	glyma.13g064200	no hits & (original description: none)	down
35.2	not assigned.not annotated	glyma.18g294600	no hits & (original description: none)	down
35.2	not assigned.not annotated	glyma.01g108700	no hits & (original description: none)	down
35.2	not assigned.not annotated	glyma.09g282600	no hits & (original description: none)	down
35.2	not assigned.not annotated	glyma.16g178100	no hits & (original description: none)	down
35.2	not assigned.not annotated	glyma.08g040800	no hits & (original description: none)	down
35.2	not assigned.not annotated	glyma.15g228300	no hits & (original description: none)	down
35.2	not assigned.not annotated	glyma.15g228200	no hits & (original description: none)	down
35.2	not assigned.not annotated	glyma.06g036700	no hits & (original description: none)	down
35.2	not assigned.not annotated	glyma.19g065800	no hits & (original description: none)	down
35.2	not assigned.not annotated	glyma.16g041100	no hits & (original description: none)	down
35.2	not assigned.not annotated	glyma.02g083500	no hits & (original description: none)	down
35.2	not assigned.not annotated	glyma.03g074000	no hits & (original description: none)	down
35.2	not assigned.not annotated	glyma.18g006400	no hits & (original description: none)	down
35.2	not assigned.not annotated	glyma.07g040400	no hits & (original description: none)	down
35.2	not assigned.not annotated	glyma.15g131400	no hits & (original description: none)	down
35.2	not assigned.not annotated	glyma.08g118000	no hits & (original description: none)	down
35.2	not assigned.not annotated	glyma.15g131300	no hits & (original description: none)	down
35.2	not assigned.not annotated	glyma.02g211600	no hits & (original description: none)	down
35.2	not assigned.not annotated	glyma.17g233700	no hits & (original description: none)	down
35.2	not assigned.not annotated	glyma.14g124800	no hits & (original description: none)	down
35.2	not assigned.not annotated	glyma.11g236500	no hits & (original description: none)	down
35.2	not assigned.not annotated	glyma.17g135100	no hits & (original description: none)	down
35.2	not assigned.not annotated	glyma.10g139400	no hits & (original description: none)	down
35.2	not assigned.not annotated	glyma.06g319500	no hits & (original description: none)	down
35.2	not assigned.not annotated	glyma.18g070100	no hits & (original description: none)	down
35.2	not assigned.not annotated	glyma.14g075400	no hits & (original description: none)	down
35.2	not assigned.not annotated	glyma.18g070200	no hits & (original description: none)	down
35.2	not assigned.not annotated	glyma.18g045200	no hits & (original description: none)	down
35.2	not assigned.not annotated	glyma.08g045300	no hits & (original description: none)	down
35.2	not assigned.not annotated	glyma.08g202600	no hits & (original description: none)	down
35.2	not assigned.not annotated	glyma.17g091400	no hits & (original description: none)	down
35.2	not assigned.not annotated	glyma.04g036600	no hits & (original description: none)	down
35.2	not assigned.not annotated	glyma.11g236700	no hits & (original description: none)	down
35.2	not assigned.not annotated	glyma.10g257200	no hits & (original description: none)	down
35.2	not assigned.not annotated	glyma.11g236600	no hits & (original description: none)	down
35.2	not assigned.not annotated	glyma.03g226200	no hits & (original description: none)	down
35.2	not assigned.not annotated	glyma.05g010500	no hits & (original description: none)	down
35.2	not assigned.not annotated	glyma.06g003100	no hits & (original description: none)	down
35.2	not assigned.not annotated	glyma.08g339000	no hits & (original description: none)	down
35.2	not assigned.not annotated	glyma.19g081700	no hits & (original description: none)	down
35.2	not assigned.not annotated	glyma.07g141300	no hits & (original description: none)	down
35.2	not assigned.not annotated	glyma.11g088300	no hits & (original description: none)	down
35.2	not assigned.not annotated	glyma.13g297400	no hits & (original description: none)	down
35.2	not assigned.not annotated	glyma.19g247100	no hits & (original description: none)	down
35.2	not assigned.not annotated	glyma.09g063300	no hits & (original description: none)	down
35.2	not assigned.not annotated	glyma.14g022700	no hits & (original description: none)	down
35.2	not assigned.not annotated	glyma.16g070100	no hits & (original description: none)	down
35.2	not assigned.not annotated	glyma.02g037900	no hits & (original description: none)	down
35.2	not assigned.not annotated	glyma.07g243700	no hits & (original description: none)	down
35.2	not assigned.not annotated	glyma.17g121900	no hits & (original description: none)	down
35.2	not assigned.not annotated	glyma.20g144800	no hits & (original description: none)	down
35.2	not assigned.not annotated	glyma.17g155300	no hits & (original description: none)	down
35.2	not assigned.not annotated	glyma.20g119900	no hits & (original description: none)	down
35.2	not assigned.not annotated	glyma.06g046800	no hits & (original description: none)	down
35.2	not assigned.not annotated	glyma.13g293300	no hits & (original description: none)	down
35.2	not assigned.not annotated	glyma.18g293500	no hits & (original description: none)	down
35.2	not assigned.not annotated	glyma.18g122100	no hits & (original description: none)	down
35.2	not assigned.not annotated	glyma.10g010100	no hits & (original description: none)	down
35.2	not assigned.not annotated	glyma.14g150000	no hits & (original description: none)	down
35.2	not assigned.not annotated	glyma.09g077700	no hits & (original description: none)	down
35.2	not assigned.not annotated	glyma.16g011500	no hits & (original description: none)	down
35.2	not assigned.not annotated	glyma.05g044400	no hits & (original description: none)	down
35.2	not assigned.not annotated	glyma.05g127000	no hits & (original description: none)	down
35.2	not assigned.not annotated	glyma.09g185200	no hits & (original description: none)	down
35.2	not assigned.not annotated	glyma.02g292300	no hits & (original description: none)	down
35.2	not assigned.not annotated	glyma.20g227300	no hits & (original description: none)	down
35.2	not assigned.not annotated	glyma.13g209600	no hits & (original description: none)	down
35.2	not assigned.not annotated	glyma.04g018600	no hits & (original description: none)	down
35.2	not assigned.not annotated	glyma.09g209400	no hits & (original description: none)	down
35.2	not assigned.not annotated	glyma.11g132800	no hits & (original description: none)	down
35.2	not assigned.not annotated	glyma.03g232700	no hits & (original description: none)	down
35.2	not assigned.not annotated	glyma.18g259000	no hits & (original description: none)	down
35.2	not assigned.not annotated	glyma.08g178100	no hits & (original description: none)	down
35.2	not assigned.not annotated	glyma.17g014500	no hits & (original description: none)	down
35.2	not assigned.not annotated	glyma.05g126900	no hits & (original description: none)	down
35.2	not assigned.not annotated	glyma.20g120000	no hits & (original description: none)	down
35.2	not assigned.not annotated	glyma.11g068000	no hits & (original description: none)	down
35.2	not assigned.not annotated	glyma.08g119200	no hits & (original description: none)	down
35.2	not assigned.not annotated	glyma.17g004900	no hits & (original description: none)	down
35.2	not assigned.not annotated	glyma.17g244600	no hits & (original description: none)	down
35.2	not assigned.not annotated	glyma.04g253900	no hits & (original description: none)	down
35.2	not assigned.not annotated	glyma.08g301500	no hits & (original description: none)	down
35.2	not assigned.not annotated	glyma.07g136800	no hits & (original description: none)	down
35.2	not assigned.not annotated	glyma.02g210300	no hits & (original description: none)	down
35.2	not assigned.not annotated	glyma.17g014100	no hits & (original description: none)	down
35.2	not assigned.not annotated	glyma.09g018400	no hits & (original description: none)	down
35.2	not assigned.not annotated	glyma.06g188300	no hits & (original description: none)	down
35.2	not assigned.not annotated	glyma.03g061100	no hits & (original description: none)	down
35.2	not assigned.not annotated	glyma.13g205200	no hits & (original description: none)	down
35.2	not assigned.not annotated	glyma.16g040300	no hits & (original description: none)	down
35.2	not assigned.not annotated	glyma.20g134000	no hits & (original description: none)	down
35.2	not assigned.not annotated	glyma.19g180100	no hits & (original description: none)	down
35.2	not assigned.not annotated	glyma.11g250700	no hits & (original description: none)	down
35.2	not assigned.not annotated	glyma.06g140600	no hits & (original description: none)	down
35.2	not assigned.not annotated	glyma.04g013400	no hits & (original description: none)	down
35.2	not assigned.not annotated	glyma.15g268200	no hits & (original description: none)	down
35.2	not assigned.not annotated	glyma.04g228700	no hits & (original description: none)	down
35.2	not assigned.not annotated	glyma.13g117400	no hits & (original description: none)	down
35.2	not assigned.not annotated	glyma.10g151300	no hits & (original description: none)	down
35.2	not assigned.not annotated	glyma.12g057200	no hits & (original description: none)	down
35.2	not assigned.not annotated	glyma.02g214400	no hits & (original description: none)	down
35.2	not assigned.not annotated	glyma.20g114800	no hits & (original description: none)	down
35.2	not assigned.not annotated	glyma.10g248900	no hits & (original description: none)	down
35.2	not assigned.not annotated	glyma.03g168900	no hits & (original description: none)	down
35.2	not assigned.not annotated	glyma.01g017000	no hits & (original description: none)	down
35.2	not assigned.not annotated	glyma.15g122200	no hits & (original description: none)	down
35.2	not assigned.not annotated	glyma.13g156700	no hits & (original description: none)	down
35.2	not assigned.not annotated	glyma.18g009800	no hits & (original description: none)	down
35.2	not assigned.not annotated	glyma.08g188000	no hits & (original description: none)	down
35.2	not assigned.not annotated	glyma.04g062800	no hits & (original description: none)	down
35.2	not assigned.not annotated	glyma.01g115500	no hits & (original description: none)	down
35.2	not assigned.not annotated	glyma.17g093500	no hits & (original description: none)	down
35.2	not assigned.not annotated	glyma.13g247700	no hits & (original description: none)	down
35.2	not assigned.not annotated	glyma.04g231200	no hits & (original description: none)	down
35.2	not assigned.not annotated	glyma.06g303100	no hits & (original description: none)	down
35.2	not assigned.not annotated	glyma.13g316300	no hits & (original description: none)	down
35.2	not assigned.not annotated	glyma.06g077200	no hits & (original description: none)	down
35.2	not assigned.not annotated	glyma.02g134500	no hits & (original description: none)	down
35.2	not assigned.not annotated	glyma.12g205600	no hits & (original description: none)	down
35.2	not assigned.not annotated	glyma.05g238200	no hits & (original description: none)	down
35.2	not assigned.not annotated	glyma.08g042800	no hits & (original description: none)	down
35.2	not assigned.not annotated	glyma.08g042700	no hits & (original description: none)	down
35.2	not assigned.not annotated	glyma.15g143800	no hits & (original description: none)	down
35.2	not assigned.not annotated	glyma.19g112000	no hits & (original description: none)	down
35.2	not assigned.not annotated	glyma.10g011100	no hits & (original description: none)	down
35.2	not assigned.not annotated	glyma.11g229100	no hits & (original description: none)	down
35.2	not assigned.not annotated	glyma.02g222800	no hits & (original description: none)	down
35.2	not assigned.not annotated	glyma.14g116400	no hits & (original description: none)	down
35.2	not assigned.not annotated	glyma.05g033600	no hits & (original description: none)	down
35.2	not assigned.not annotated	glyma.16g009100	no hits & (original description: none)	down
35.2	not assigned.not annotated	glyma.15g031000	no hits & (original description: none)	down
35.2	not assigned.not annotated	glyma.12g039000	no hits & (original description: none)	down
35.2	not assigned.not annotated	glyma.12g030600	no hits & (original description: none)	down
35.2	not assigned.not annotated	glyma.03g160400	no hits & (original description: none)	down
35.2	not assigned.not annotated	glyma.07g125600	no hits & (original description: none)	down
35.2	not assigned.not annotated	glyma.08g180300	no hits & (original description: none)	down
35.2	not assigned.not annotated	glyma.08g037900	no hits & (original description: none)	down
35.2	not assigned.not annotated	glyma.17g049200	no hits & (original description: none)	down
35.2	not assigned.not annotated	glyma.04g225500	no hits & (original description: none)	down
35.2	not assigned.not annotated	glyma.18g190700	no hits & (original description: none)	down
35.2	not assigned.not annotated	glyma.15g167300	no hits & (original description: none)	down
35.2	not assigned.not annotated	glyma.18g273900	no hits & (original description: none)	down
35.2	not assigned.not annotated	glyma.10g025000	no hits & (original description: none)	down
35.2	not assigned.not annotated	glyma.18g028100	no hits & (original description: none)	down
35.2	not assigned.not annotated	glyma.08g170700	no hits & (original description: none)	down
35.2	not assigned.not annotated	glyma.16g189500	no hits & (original description: none)	down
35.2	not assigned.not annotated	glyma.14g112500	no hits & (original description: none)	down
35.2	not assigned.not annotated	glyma.04g142400	no hits & (original description: none)	down
35.2	not assigned.not annotated	glyma.07g081400	no hits & (original description: none)	down
35.2	not assigned.not annotated	glyma.05g013700	no hits & (original description: none)	down
35.2	not assigned.not annotated	glyma.07g237600	no hits & (original description: none)	down
35.2	not assigned.not annotated	glyma.01g175700	no hits & (original description: none)	down
35.2	not assigned.not annotated	glyma.18g116200	no hits & (original description: none)	down
35.2	not assigned.not annotated	glyma.20g113500	no hits & (original description: none)	down
35.2	not assigned.not annotated	glyma.09g274200	no hits & (original description: none)	down
35.2	not assigned.not annotated	glyma.04g230400	no hits & (original description: none)	down
35.2	not assigned.not annotated	glyma.14g073200	no hits & (original description: none)	down
35.2	not assigned.not annotated	glyma.03g179400	no hits & (original description: none)	down
35.2	not assigned.not annotated	glyma.01g142900	no hits & (original description: none)	down
35.2	not assigned.not annotated	glyma.03g023900	no hits & (original description: none)	down
35.2	not assigned.not annotated	glyma.09g183800	no hits & (original description: none)	down
35.2	not assigned.not annotated	glyma.08g210800	no hits & (original description: none)	down
35.2	not assigned.not annotated	glyma.15g066100	no hits & (original description: none)	down
35.2	not assigned.not annotated	glyma.12g094100	no hits & (original description: none)	down
35.2	not assigned.not annotated	glyma.07g021300	no hits & (original description: none)	down
35.2	not assigned.not annotated	glyma.16g170000	no hits & (original description: none)	down
35.2	not assigned.not annotated	glyma.13g329900	no hits & (original description: none)	down
35.2	not assigned.not annotated	glyma.07g104300	no hits & (original description: none)	down
35.2	not assigned.not annotated	glyma.17g069500	no hits & (original description: none)	down
35.2	not assigned.not annotated	glyma.15g272800	no hits & (original description: none)	down
35.2	not assigned.not annotated	glyma.11g208700	no hits & (original description: none)	down
35.2	not assigned.not annotated	glyma.17g226500	no hits & (original description: none)	down
35.2	not assigned.not annotated	glyma.14g215700	no hits & (original description: none)	down
35.2	not assigned.not annotated	glyma.16g170100	no hits & (original description: none)	down
35.2	not assigned.not annotated	glyma.20g117400	no hits & (original description: none)	down
35.2	not assigned.not annotated	glyma.14g034700	no hits & (original description: none)	down
35.2	not assigned.not annotated	glyma.11g243500	no hits & (original description: none)	down
35.2	not assigned.not annotated	glyma.19g162200	no hits & (original description: none)	down
35.2	not assigned.not annotated	glyma.01g156500	no hits & (original description: none)	down
35.2	not assigned.not annotated	glyma.17g118200	no hits & (original description: none)	down
35.2	not assigned.not annotated	glyma.20g107600	no hits & (original description: none)	down
35.2	not assigned.not annotated	glyma.15g032400	no hits & (original description: none)	down
35.2	not assigned.not annotated	glyma.20g010000	no hits & (original description: none)	down
35.2	not assigned.not annotated	glyma.08g171000	no hits & (original description: none)	down
35.2	not assigned.not annotated	glyma.20g097600	no hits & (original description: none)	down
35.2	not assigned.not annotated	glyma.12g231300	no hits & (original description: none)	down
35.2	not assigned.not annotated	glyma.16g180300	no hits & (original description: none)	down
35.2	not assigned.not annotated	glyma.13g222600	no hits & (original description: none)	down
35.2	not assigned.not annotated	glyma.19g064200	no hits & (original description: none)	down
35.2	not assigned.not annotated	glyma.14g211300	no hits & (original description: none)	down
35.2	not assigned.not annotated	glyma.14g078300	no hits & (original description: none)	down
35.2	not assigned.not annotated	glyma.13g046100	no hits & (original description: none)	down
35.2	not assigned.not annotated	glyma.13g266800	no hits & (original description: none)	down
35.2	not assigned.not annotated	glyma.13g168400	no hits & (original description: none)	down
35.2	not assigned.not annotated	glyma.20g087800	no hits & (original description: none)	down
35.2	not assigned.not annotated	glyma.15g026900	no hits & (original description: none)	down
35.2	not assigned.not annotated	glyma.10g051300	no hits & (original description: none)	down
35.2	not assigned.not annotated	glyma.10g281600	no hits & (original description: none)	down
35.2	not assigned.not annotated	glyma.08g010400	no hits & (original description: none)	down
35.2	not assigned.not annotated	glyma.13g266400	no hits & (original description: none)	down
35.2	not assigned.not annotated	glyma.13g110500	no hits & (original description: none)	down
35.2	not assigned.not annotated	glyma.07g090800	no hits & (original description: none)	down
35.2	not assigned.not annotated	glyma.07g031000	no hits & (original description: none)	down
35.2	not assigned.not annotated	glyma.08g201700	no hits & (original description: none)	down
35.2	not assigned.not annotated	glyma.08g298800	no hits & (original description: none)	down
35.2	not assigned.not annotated	glyma.15g124400	no hits & (original description: none)	down
35.2	not assigned.not annotated	glyma.10g295200	no hits & (original description: none)	down
35.2	not assigned.not annotated	glyma.13g095700	no hits & (original description: none)	down
35.2	not assigned.not annotated	glyma.02g290900	no hits & (original description: none)	down
35.2	not assigned.not annotated	glyma.12g192600	no hits & (original description: none)	down
35.2	not assigned.not annotated	glyma.15g158200	no hits & (original description: none)	down
35.2	not assigned.not annotated	glyma.01g152400	no hits & (original description: none)	down
35.2	not assigned.not annotated	glyma.07g055700	no hits & (original description: none)	down
35.2	not assigned.not annotated	glyma.01g030300	no hits & (original description: none)	down
35.2	not assigned.not annotated	glyma.13g085900	no hits & (original description: none)	down
35.2	not assigned.not annotated	glyma.09g060700	no hits & (original description: none)	down
